# Supplementary material for: Exploring antimicrobial resistance to beta-lactams, aminoglycosides and fluoroquinolones in E. coli and K. pneumoniae using proteogenomics
Source: Sci Rep. 2021 Jun 14;11:12472. doi: 10.1038/s41598-021-91905-w (PMC8203672; doi:10.1038/s41598-021-91905-w)
Supplement: Supplementary file 1 — Supplementary Information 1. [file 41598_2021_91905_MOESM1_ESM.xlsx]

## Sheet: 1924_DDA_MQ_e.coli_ag
Fasta headers - Prokka annotations	Significant correlation to cephalosporin resistance	p-value log10	Fold change (log2)	Significant correlation to ciprofloxacin resistance	p-value log10	Fold change (log2)	Significant correlation to meropenem resistance	p-value log10	Fold change (log2)	Significant correlation to aminoglycoside esistance	p-value log10	Fold change (log2)	Protein IDs	qseqid	sseqid	pident	length	mismatch	gapopen	qstart	qend	sstart	send	evalue	bitscore	with_same_pident	protein description - RefSeq	taxonomy	Peptides	Razor + unique peptides	Unique peptides	Sequence coverage [%]	Unique + razor sequence coverage [%]	Unique sequence coverage [%]	Mol. weight [kDa]	Q-value	Score	Intensity	MS/MS count	Isolates ->	1	18	19	2	20	3	4	5	6
OGBIEJAG_04917 Beta-lactamase OXA-10;LKDNNJHI_04897 Beta-lactamase OXA-10;HJOKHKII_04736 Beta-lactamase OXA-10;DEDMECEF_05073 Beta-lactamase OXA-10;BEIEIFNH_05469 Beta-lactamase OXA-10		0.130519	0.186667		0.511275	0.609578	+	6.03333	3.08369		0.621639	0.696937	OGBIEJAG_04917;LKDNNJHI_04897;HJOKHKII_04736;DEDMECEF_05073;BEIEIFNH_05469	OGBIEJAG_04917	WP_015059991.1	100	265	0	0	1	265	1	265	0	570	6	MULTISPECIES: carbapenem-hydrolyzing class D beta-lactamase OXA-48	Bacteria	27	27	27	76.6	76.6	76.6	30.358	0	291.01	126910000000	270	Intensity ->	26.0646	24.0409	24.5796	25.6513	25.8863	24.8669	25.5192	25.1553	25.1401
PFBPECIA_05038 SPBc2 prophage-derived aminoglycoside N(3)-acetyltransferase-like protein YokD;JFLBMOKP_05023 SPBc2 prophage-derived aminoglycoside N(3)-acetyltransferase-like protein YokD;HBCBCJEF_05015 SPBc2 prophage-derived aminoglycoside N(3)-acetylt		0.306444	0.283782		2.0678	1.10542		0.356668	-0.55508	+	10.6279	2.54007	PFBPECIA_05038;JFLBMOKP_05023;HBCBCJEF_05015;FHNFNDFF_04472;FHHODMHO_04706;EFNGLFIA_04978;EEODFGHF_04804;DEDMECEF_05068;ALNJDDDO_04908	PFBPECIA_05038	WP_000557452.1	100	286	0	0	1	286	1	286	0	608	9	MULTISPECIES: aminoglycoside N-acetyltransferase AAC(3)-IIa	Bacteria	11	11	4	68.5	68.5	24.8	30.608	0	44.162	11813000000	127	Intensity ->	24.3865	26.2076	25.6837	30.2038	25.3173	28.3924	25.4627	30.2327	24.9707
JCJOCBMM_04249 hypothetical protein;HMIIFDGB_04245 hypothetical protein;EOCOBPMN_04201 hypothetical protein;CKAKOHDH_04267 hypothetical protein;BAHIFDLB_04266 hypothetical protein		0.555567	0.289394		1.49918	0.564826	+	6.7135	2.23676		0.414874	0.246248	JCJOCBMM_04249;HMIIFDGB_04245;EOCOBPMN_04201;CKAKOHDH_04267;BAHIFDLB_04266	HMIIFDGB_04245	WP_000351937.1	100	216	0	0	1	216	1	216	4.19e-148	470	8	MULTISPECIES: YkgJ family cysteine cluster protein	Bacteria	6	6	6	42.6	42.6	42.6	24.906	0	17.9	1827600000	26	Intensity ->	24.9915	24.3058	24.8375	25.8834	25.5585	24.3686	25.5569	26.1597	24.9171
NBFEBOLO_04023 hypothetical protein;MHOJBANN_02929 hypothetical protein;LKDNNJHI_01828 hypothetical protein;KLFLFOCG_01623 hypothetical protein;JPINENAK_00010 hypothetical protein;JLBHHFJN_00735 hypothetical protein;JFLBMOKP_00929 hypothetical protein;HBCB		0.236549	0.314449	+	2.71565	1.75046		0.388748	-0.799717	+	3.49885	2.05117	NBFEBOLO_04023;MHOJBANN_02929;LKDNNJHI_01828;KLFLFOCG_01623;JPINENAK_00010;JLBHHFJN_00735;JFLBMOKP_00929;HBCBCJEF_00332;ELCAFCIJ_00327;EILPMHKM_02119;EFNGLFIA_01256;BJKHMIMG_04026;BABGFMBJ_01287;ALNJDDDO_01527	NBFEBOLO_04023	WP_000287253.1	100	316	0	0	1	316	1	316	0	666	2	sce7725 family protein	Escherichia coli	14	14	14	59.8	59.8	59.8	35.483	0	49.772	24235000000	196	Intensity ->	25.0646	24.6809	23.4393	30.9375	31.2793	24.251	30.6253	30.8296	22.4663
NBFEBOLO_01507 Superoxide dismutase [Fe];MHOJBANN_01862 Superoxide dismutase [Fe];LKDNNJHI_01108 Superoxide dismutase [Fe];KLFLFOCG_01181 Superoxide dismutase [Fe];JPINENAK_00757 Superoxide dismutase [Fe];JLBHHFJN_02882 Superoxide dismutase [Fe];JFLBMOKP_0		0.236833	0.401304	+	2.75328	2.26183		0.653551	-1.49982	+	3.94657	2.80888	NBFEBOLO_01507;MHOJBANN_01862;LKDNNJHI_01108;KLFLFOCG_01181;JPINENAK_00757;JLBHHFJN_02882;JFLBMOKP_00117;HBCBCJEF_00656;ELCAFCIJ_01069;EILPMHKM_00392;EFNGLFIA_00116;BJKHMIMG_01528;BABGFMBJ_00117;ALNJDDDO_00126	NBFEBOLO_01507	WP_000007273.1	100	193	0	0	1	193	1	193	1.2e-126	408	0	superoxide dismutase [Fe]	Escherichia coli	15	2	2	94.8	7.3	7.3	21.276	0.0019132	1.8853	100180000000	55	Intensity ->	24.4781	24.238	23.4609	32.5041	33.1275	24.3125	26.3213	32.9097	25.7615
KNFHFIEF_03995 6-phosphogluconate dehydrogenase, decarboxylating;KGMELFOP_04585 6-phosphogluconate dehydrogenase, decarboxylating		0.321559	0.446767	+	4.97948	2.74178		1.30379	2.14454		1.727	1.48113	KNFHFIEF_03995;KGMELFOP_04585	KNFHFIEF_03995	WP_029397112.1	100	468	0	0	1	468	1	468	0	988	0	MULTISPECIES: NADP-dependent phosphogluconate dehydrogenase	Enterobacteriaceae	46	14	2	82.5	36.8	4.5	51.444	0	91.948	45486000000	216	Intensity ->	25.3247	25.5252	24.2951	24.0571	25.9181	32.55	26.2574	24.4618	24.2276
BAHIFDLB_04391 hypothetical protein		0.900044	0.472057		0.820298	0.470958	+	7.06611	2.60715		0.119667	0.100356	BAHIFDLB_04391	BAHIFDLB_04391	WP_057109527.1	100	378	0	0	1	378	1	378	0	806	0	MULTISPECIES: polysaccharide export protein	Enterobacteriaceae	12	6	2	55	27.5	10.1	41.468	0	10.469	3383700000	13	Intensity ->	25.1282	25.1071	24.7741	23.8883	24.6441	23.8685	25.5854	24.7596	26.2598
HMIIFDGB_03360 PFL-like enzyme TdcE;DEDMECEF_02514 PFL-like enzyme TdcE;BEIEIFNH_02876 PFL-like enzyme TdcE		0.488159	0.559118	+	5.01655	2.40429		0.171025	0.407525	+	5.06435	2.50263	HMIIFDGB_03360;DEDMECEF_02514;BEIEIFNH_02876	HMIIFDGB_03360	WP_022646155.1	100	764	0	0	1	764	1	764	0	1644	0	MULTISPECIES: 2-ketobutyrate formate-lyase/pyruvate formate-lyase	Enterobacteriaceae	62	1	0	77.7	4.3	0	85.949	0	15.216	39290000000	164	Intensity ->	25.0065	24.0125	24.9589	31.3019	31.9593	25.0008	30.9562	31.1081	24.6076
NBFEBOLO_03020 Phosphoenolpyruvate-protein phosphotransferase;MHOJBANN_02468 Phosphoenolpyruvate-protein phosphotransferase;LKDNNJHI_01888 Phosphoenolpyruvate-protein phosphotransferase;KLFLFOCG_01909 Phosphoenolpyruvate-protein phosphotransferase;JPINENAK		0.526762	0.568116	+	3.30661	1.91258		0.748996	-1.24045	+	4.6131	2.29116	NBFEBOLO_03020;MHOJBANN_02468;LKDNNJHI_01888;KLFLFOCG_01909;JPINENAK_01815;JLBHHFJN_03404;JFLBMOKP_01750;HBCBCJEF_00392;ELCAFCIJ_01635;EILPMHKM_02503;EFNGLFIA_02580;BJKHMIMG_02885;BABGFMBJ_02575;ALNJDDDO_02667	NBFEBOLO_03020	WP_000623108.1	100	575	0	0	1	575	1	575	0	1209	1	MULTISPECIES: phosphoenolpyruvate-protein phosphotransferase PtsI	Enterobacteriaceae	47	2	2	83.7	2.4	2.4	63.547	0	7.1304	17929000000	63	Intensity ->	25.2091	24.9215	23.7054	30.3673	29.4199	25.4865	30.6388	30.0003	23.6274
EOCOBPMN_04953 16S rRNA (guanine(1405)-N(7))-methyltransferase;BAHIFDLB_04595 16S rRNA (guanine(1405)-N(7))-methyltransferase		1.15423	0.572243		1.10495	0.591388	+	5.64282	2.45222		0.93521	0.523766	EOCOBPMN_04953;BAHIFDLB_04595	BAHIFDLB_04595	WP_012372818.1	100	251	0	0	1	251	1	251	1.74e-167	530	7	MULTISPECIES: 16S rRNA (guanine(1405)-N(7))-methyltransferase RmtB1	Gammaproteobacteria	15	15	15	49.8	49.8	49.8	27.407	0	43.67	7151900000	52	Intensity ->	25.2718	25.0463	24.6641	24.3457	25.6065	24.9809	24.9312	23.816	24.4568
HJOKHKII_00523 6-phosphogluconate dehydrogenase, decarboxylating		0.584287	0.643881	+	4.38336	2.35666		2.10387	2.60777		0.792791	0.816064	HJOKHKII_00523	HJOKHKII_00523	WP_001572820.1	100	468	0	0	1	468	1	468	0	988	0	MULTISPECIES: NADP-dependent phosphogluconate dehydrogenase	Enterobacteriaceae	48	14	5	89.5	37.2	17.9	51.277	0	89.208	30647000000	126	Intensity ->	24.8767	24.2907	24.7207	24.624	24.315	32.0424	26.041	25.191	25.7246
BAHIFDLB_04369 UDP-glucose 6-dehydrogenase;KNFHFIEF_03992 UDP-glucose 6-dehydrogenase;KGMELFOP_04892 UDP-glucose 6-dehydrogenase;IDNDDBOJ_04683 UDP-glucose 6-dehydrogenase;HMIIFDGB_03447 UDP-glucose 6-dehydrogenase;ECEBCKND_03661 UDP-glucose 6-dehydrogenas		0.659185	0.653271	+	4.46917	2.20077		0.80637	1.31636		1.36557	1.08742	BAHIFDLB_04369;KNFHFIEF_03992;KGMELFOP_04892;IDNDDBOJ_04683;HMIIFDGB_03447;ECEBCKND_03661	BAHIFDLB_04369	WP_057109502.1	100	388	0	0	1	388	1	388	0	821	0	MULTISPECIES: UDP-glucose 6-dehydrogenase	Enterobacteriaceae	22	12	1	70.1	42.8	5.4	43.506	0	323.31	26239000000	219	Intensity ->	23.357	24.3991	24.5846	25.5743	24.3978	32.1102	24.9715	25.4577	26.0187
NBFEBOLO_04623 50S ribosomal protein L1;MHOJBANN_04588 50S ribosomal protein L1;LKDNNJHI_04596 50S ribosomal protein L1;KLFLFOCG_04526 50S ribosomal protein L1;JPINENAK_04475 50S ribosomal protein L1;JLBHHFJN_04569 50S ribosomal protein L1;JFLBMOKP_04521 5		0.532419	0.71908		1.67991	1.62389		0.665349	-1.45767	+	2.71698	2.17269	NBFEBOLO_04623;MHOJBANN_04588;LKDNNJHI_04596;KLFLFOCG_04526;JPINENAK_04475;JLBHHFJN_04569;JFLBMOKP_04521;JAPEBFAC_04585;HBCBCJEF_04800;ELCAFCIJ_04404;EILPMHKM_04562;EHNKNDBI_04556;EFNGLFIA_04668;BJKHMIMG_04762;BABGFMBJ_04561;ALNJDDDO_04665	NBFEBOLO_04623	WP_001096687.1	100	234	0	0	1	234	1	234	5.31e-152	485	0	MULTISPECIES: 50S ribosomal protein L1	Escherichia	22	3	3	82.5	13.7	13.7	24.757	0	49.104	64028000000	135	Intensity ->	24.2896	24.2643	24.1433	32.1592	31.8715	25.4848	31.7771	31.9254	25.2409
CKAKOHDH_02623 Pseudouridine-5-phosphate glycosidase		2.1086	0.748065		1.05576	0.474727	+	6.72032	2.37793		0.675049	0.377186	CKAKOHDH_02623	CKAKOHDH_02623	WP_057078712.1	100	311	0	0	1	311	1	311	0	659	0	pseudouridine-5'-phosphate glycosidase	Escherichia coli	12	9	3	56.9	46.6	19.6	32.957	0	95.994	2629400000	53	Intensity ->	28.267	24.7712	24.6213	25.0661	24.1994	24.5675	25.0272	26.9348	24.7891
NDKOGNOP_05086 Beta-lactamase TEM;JFLBMOKP_05065 Beta-lactamase TEM		0.480485	0.842498		2.11911	2.34651		0.0913131	0.364568	+	3.10248	2.92901	NDKOGNOP_05086;JFLBMOKP_05065	JFLBMOKP_05065	WP_032072208.1	100	286	0	0	1	286	1	286	0	612	2	MULTISPECIES: class A beta-lactamase TEM-210	Enterobacteriaceae	34	34	4	87.8	87.8	10.5	31.515	0	323.31	490500000000	1342	Intensity ->	31.1457	25.1511	25.7008	33.2942	31.5596	26.0032	24.9199	23.0176	23.5886
JCJOCBMM_04250 DNA-binding protein StpA;HMIIFDGB_04244 DNA-binding protein StpA;EOCOBPMN_04202 DNA-binding protein StpA;CKAKOHDH_04268 DNA-binding protein StpA;BAHIFDLB_04265 DNA-binding protein StpA		1.69702	0.975043		2.36623	1.15761	+	8.12635	3.86762		0.767985	0.616538	JCJOCBMM_04250;HMIIFDGB_04244;EOCOBPMN_04202;CKAKOHDH_04268;BAHIFDLB_04265	HMIIFDGB_04244	WP_024198542.1	100	151	0	0	1	151	4	154	4.7e-92	306	9	H-NS histone family protein	Klebsiella pneumoniae	12	12	12	70.2	70.2	70.2	17.344	0	113.92	14301000000	121	Intensity ->	24.26	23.8459	24.4127	23.8441	25.4447	25.167	25.2092	23.7121	23.8501
HMIIFDGB_04869 Metallo-beta-lactamase type 2;EOCOBPMN_04927 Metallo-beta-lactamase type 2;ECEBCKND_04678 Metallo-beta-lactamase type 2;CKAKOHDH_04566 Metallo-beta-lactamase type 2;BAHIFDLB_04600 Metallo-beta-lactamase type 2		1.58488	1.08553		1.86669	1.15017	+	17.2606	5.93582		0.758428	0.70705	HMIIFDGB_04869;EOCOBPMN_04927;ECEBCKND_04678;CKAKOHDH_04566;BAHIFDLB_04600	HMIIFDGB_04869	WP_023408309.1	100	270	0	0	1	270	1	270	0	576	2	MULTISPECIES: subclass B1 metallo-beta-lactamase NDM-5	Enterobacterales	10	10	10	53	53	53	28.495	0	92.44	39051000000	120	Intensity ->	24.7863	23.8189	23.8966	24.1991	23.9828	25.7672	25.093	25.1306	24.6477
PFBPECIA_04529 hypothetical protein;LKOLDKAE_04121 hypothetical protein;LKDNNJHI_04643 hypothetical protein;KLFLFOCG_04608 hypothetical protein;JCJOCBMM_04350 hypothetical protein;JBBMELNE_04452 hypothetical protein;HMIIFDGB_04649 hypothetical protein;HBCB		1.94835	1.26491	+	5.88961	2.35372		1.1673	1.58879		1.70349	1.19909	PFBPECIA_04529;LKOLDKAE_04121;LKDNNJHI_04643;KLFLFOCG_04608;JCJOCBMM_04350;JBBMELNE_04452;HMIIFDGB_04649;HBCBCJEF_04823;GLLDPALF_04353;GDGAFJPJ_03898;FHNFNDFF_04119;FHHODMHO_04305;FFHEABBD_03418;EOCOBPMN_04817;EILPMHKM_04573;EFNGLFIA_04710;ECEBCKND_04539;EBPBIAPD_04581;DEDMECEF_04761;CKAKOHDH_04328;BEIEIFNH_05082;BDBEODDP_04702;BAHIFDLB_04360;BABGFMBJ_04420;ALNJDDDO_04311;JFLBMOKP_04810;PNPLODAB_…	PFBPECIA_04529	WP_000772446.1	100	388	0	0	1	388	1	388	0	836	9	MULTISPECIES: plasmid-partitioning protein SopA	Bacteria	15	15	5	39.7	39.7	12.9	43.66	0	102.86	18966000000	346	Intensity ->	28.9976	25.4781	23.3603	29.1776	29.133	29.0232	29.3672	28.5379	24.5319
PFBPECIA_05027 hypothetical protein;NBFEBOLO_04846 hypothetical protein;LKDNNJHI_04757 hypothetical protein;KLFLFOCG_04697 hypothetical protein;JPINENAK_04828 hypothetical protein;JIOIMHAJ_04523 hypothetical protein;JFLBMOKP_04833 hypothetical protein;JCJO		2.59718	1.63189	+	5.05473	2.44132		1.19704	1.75204	+	14.1577	3.74188	PFBPECIA_05027;NBFEBOLO_04846;LKDNNJHI_04757;KLFLFOCG_04697;JPINENAK_04828;JIOIMHAJ_04523;JFLBMOKP_04833;JCJOCBMM_04604;HBCBCJEF_04945;FHNFNDFF_04458;FHHODMHO_04726;FFHEABBD_04332;EOCOBPMN_04911;EILPMHKM_04729;EFNGLFIA_04895;ECEBCKND_04671;EBPBIAPD_04744;DEDMECEF_05016;BJKHMIMG_04845;BAHIFDLB_04638;BABGFMBJ_04772;ALNJDDDO_04832;HMIIFDGB_04866	PFBPECIA_05027	WP_023063803.1	100	301	0	0	1	301	1	301	0	625	8	MULTISPECIES: Mph(A) family macrolide 2'-phosphotransferase	Enterobacteriaceae	13	13	13	50.5	50.5	50.5	33.227	0	121.71	20363000000	204	Intensity ->	24.4771	24.6246	24.4079	30.9228	26.1069	29.2496	30.8462	30.2568	25.5058
PFBPECIA_05044 Beta-lactamase OXA-1;LKDNNJHI_04883 Beta-lactamase OXA-1;KLFLFOCG_04846 Beta-lactamase OXA-1;JFLBMOKP_05046 Beta-lactamase OXA-1;JCJOCBMM_04744 Beta-lactamase OXA-1;IDNDDBOJ_04725 Beta-lactamase OXA-1;HBCBCJEF_05025 Beta-lactamase OXA-1;FHNF		3.05328	1.88425	+	9.50561	3.39314		1.98941	2.46708	+	12.0713	3.75706	PFBPECIA_05044;LKDNNJHI_04883;KLFLFOCG_04846;JFLBMOKP_05046;JCJOCBMM_04744;IDNDDBOJ_04725;HBCBCJEF_05025;FHNFNDFF_04479;FHHODMHO_04720;FFHEABBD_04410;EOCOBPMN_04940;EILPMHKM_04851;EFNGLFIA_04985;ECEBCKND_04745;DEDMECEF_05074;BEIEIFNH_05465;ALNJDDDO_04915;BAHIFDLB_04685	PFBPECIA_05044	WP_000881655.1	100	291	0	0	1	291	1	291	0	613	9	MULTISPECIES: OXA-1 family class D beta-lactamase	Enterobacteriaceae	17	17	17	61.9	61.9	61.9	32.574	0	191.79	27837000000	287	Intensity ->	25.2948	25.3559	25.0464	31.5288	25.2461	30.5676	31.1864	30.4322	24.727
PFBPECIA_05045 Aminoglycoside N(6)-acetyltransferase type 1;LKDNNJHI_04884 Aminoglycoside N(6)-acetyltransferase type 1;KLFLFOCG_04847 Aminoglycoside N(6)-acetyltransferase type 1;JFLBMOKP_05047 Aminoglycoside N(6)-acetyltransferase type 1;JCJOCBMM_047	+	3.38777	2.13371	+	9.18492	3.59716		1.29332	1.99375	+	8.25395	3.46855	PFBPECIA_05045;LKDNNJHI_04884;KLFLFOCG_04847;JFLBMOKP_05047;JCJOCBMM_04745;HBCBCJEF_05026;FHNFNDFF_04478;FHHODMHO_04721;FFHEABBD_04409;EOCOBPMN_04939;EILPMHKM_04852;EFNGLFIA_04984;ECEBCKND_04744;DEDMECEF_05075;BEIEIFNH_05466;ALNJDDDO_04916;BHDLOEDO_04532	PFBPECIA_05045	WP_001749987.1	100	199	0	0	1	199	1	199	7.79e-133	425	9	MULTISPECIES: fluoroquinolone-acetylating aminoglycoside 6'-N-acetyltransferase AAC(6')-Ib-cr5	Enterobacteriaceae	7	7	7	48.7	48.7	48.7	22.101	0	122.98	38225000000	128	Intensity ->	25.3075	24.2812	25.0047	32.2257	25.5049	30.2437	30.8494	31.8903	24.7602
JCJOCBMM_03988 Beta-lactamase;EOCOBPMN_04524 Beta-lactamase;BAHIFDLB_04030 Beta-lactamase	+	3.11693	2.61655		0.157632	0.323576		1.10398	2.54286		0.00881944	0.0214793	JCJOCBMM_03988;EOCOBPMN_04524;BAHIFDLB_04030	BAHIFDLB_04030	WP_039023136.1	100	381	0	0	1	381	1	381	0	817	1	class C extended-spectrum beta-lactamase CMY-42	Escherichia coli	28	28	1	81.1	81.1	5.2	41.991	0	323.31	200560000000	714	Intensity ->	24.9215	25.2346	25.06	24.5694	25.8387	24.3239	24.3862	25.9178	23.0628
PFBPECIA_04992 Beta-lactamase CTX-M-1;LKDNNJHI_04858 Beta-lactamase CTX-M-1;KLFLFOCG_04806 Beta-lactamase CTX-M-1;JPINENAK_03279 Beta-lactamase CTX-M-1;JFLBMOKP_04999 Beta-lactamase CTX-M-1;JCJOCBMM_04728 Beta-lactamase CTX-M-1;HMIIFDGB_04948 Beta-lactamas	+	7.90256	4.6305	+	5.39636	4.09188		2.32166	4.34236	+	3.1105	3.07453	PFBPECIA_04992;LKDNNJHI_04858;KLFLFOCG_04806;JPINENAK_03279;JFLBMOKP_04999;JCJOCBMM_04728;HMIIFDGB_04948;HBCBCJEF_04962;FHNFNDFF_04439;FHHODMHO_04661;FFHEABBD_04419;EOCOBPMN_02939;EILPMHKM_04821;EFNGLFIA_04958;ECEBCKND_04760;DEDMECEF_03699;ALNJDDDO_04244	PFBPECIA_04992	WP_000239590.1	100	291	0	0	1	291	1	291	0	615	9	MULTISPECIES: class A extended-spectrum beta-lactamase CTX-M-15	Bacteria	22	22	0	71.1	71.1	0	31.143	0	323.31	243320000000	640	Intensity ->	33.3014	25.2302	25.2897	33.7225	26.3791	32.7938	31.7919	31.9893	33.5191
JLHPLACJ_04113 Outer membrane porin protein OmpD	+	3.32648	-3.13056	+	13.2422	-6.05561		1.74325	-3.73311	+	5.69845	-4.30689	JLHPLACJ_04113	JLHPLACJ_04113	WP_000737259.1	100	360	0	0	1	360	1	360	0	741	0	MULTISPECIES: porin OmpC	Enterobacteriaceae	31	29	6	75.8	68.6	16.7	39.59	0	323.31	310910000000	1306	Intensity ->	23.2419	32.1668	33.7095	24.655	24.9988	26.0797	23.7148	25.8192	32.5509
CKAKOHDH_00919 Glutamate decarboxylase beta		2.50412	-2.38476	+	5.44424	-3.67627		0.812186	-2.04167	+	3.07089	-2.78457	CKAKOHDH_00919	CKAKOHDH_00919	WP_000358860.1	100	466	0	0	1	466	1	466	0	1007	1	MULTISPECIES: glutamate decarboxylase	Enterobacteriaceae	57	4	2	84.1	10.5	5.4	52.653	0	138.43	135310000000	309	Intensity ->	25.1822	24.6975	32.6415	26.6606	25.5109	25.6476	25.0738	23.7363	25.8101
OGBIEJAG_01685 L-asparaginase 2;MHOJBANN_00723 L-asparaginase 2;MGPNOCHN_02272 L-asparaginase 2;MGFGECDL_02366 L-asparaginase 2;LKOLDKAE_04008 L-asparaginase 2;LEOACJHM_02460 L-asparaginase 2;KFGCNKFC_01051 L-asparaginase 2;JLHPLACJ_04565 L-asparaginase 2;		2.74766	-1.57458	+	5.08663	-2.20392		1.41509	-1.82931		1.13769	-0.947393	OGBIEJAG_01685;MHOJBANN_00723;MGPNOCHN_02272;MGFGECDL_02366;LKOLDKAE_04008;LEOACJHM_02460;KFGCNKFC_01051;JLHPLACJ_04565;JLBHHFJN_01108;JAPEBFAC_01026;EHNKNDBI_01311;CEJHCKJO_01176;BGFAJFMK_00090	OGBIEJAG_01685	WP_000394107.1	100	348	0	0	1	348	1	348	0	731	0	MULTISPECIES: L-asparaginase 2	Enterobacteriaceae	39	4	0	84.2	8.3	0	36.85	0	126.97	28648000000	361	Intensity ->	28.9221	29.1999	30.9078	25.9223	28.5821	25.6693	25.9443	24.6483	25.053
PNPLODAB_04594 Outer membrane porin protein OmpD;OKDCKLBA_04600 Outer membrane porin protein OmpD;OGBIEJAG_03873 Outer membrane porin protein OmpD;OACBGGFD_04668 Outer membrane porin protein OmpD;NDKOGNOP_04899 Outer membrane porin protein OmpD;NBFEBOLO_02		1.78206	-1.23618	+	6.72221	-2.61445		1.15865	-1.6267	+	4.77233	-2.21008	PNPLODAB_04594;OKDCKLBA_04600;OGBIEJAG_03873;OACBGGFD_04668;NDKOGNOP_04899;NBFEBOLO_02544;MGPNOCHN_00733;MGFGECDL_02015;MEFJKFNE_04338;LKOLDKAE_00025;LEOACJHM_00719;KJIJLKDN_04274;KFGCNKFC_03326;JAPEBFAC_04872;IIPAOFGN_00003;HOMAGLGO_03529;FGNLLDHK_03235;EHNKNDBI_04894;EEODFGHF_04721;EDKFLJNH_01703;EBPBIAPD_04605;CKAKOHDH_02057;BJKHMIMG_01078;BGFAJFMK_04555	OGBIEJAG_03873	WP_001535300.1	100	360	0	0	1	360	1	360	0	743	0	porin OmpC	Escherichia coli	30	7	0	75.8	18.9	0	39.609	0	109.78	26161000000	494	Intensity ->	24.6254	29.5386	30.4952	25.2981	24.7503	24.6193	25.8207	24.1696	29.2278
PNPLODAB_00873 Outer membrane porin protein OmpD;OGBIEJAG_02127 Outer membrane porin protein OmpD;MGPNOCHN_00857 Outer membrane porin protein OmpD;MGFGECDL_00389 Outer membrane porin protein OmpD;MCCOJDHE_00892 Outer membrane porin protein OmpD;LKOLDKAE_00		0.828948	-0.852545	+	3.49789	-2.15165		0.463964	-0.956568	+	3.65358	-2.15917	PNPLODAB_00873;OGBIEJAG_02127;MGPNOCHN_00857;MGFGECDL_00389;MCCOJDHE_00892;LKOLDKAE_00703;LEOACJHM_01078;KJIJLKDN_01492;KFGCNKFC_02673;JEMBJNCM_02054;JAPEBFAC_03510;IIPAOFGN_00644;IHLJGEKH_00140;FGNLLDHK_02251;ELGGPMEP_02016;EHNKNDBI_03414;EDKFLJNH_02070;CKAKOHDH_00526	OGBIEJAG_02127	WP_000737290.1	100	360	0	0	1	360	1	360	0	743	0	MULTISPECIES: porin OmpD	Enterobacteriaceae	21	5	3	70.3	23.6	13.3	39.638	0	38.762	29075000000	168	Intensity ->	27.0372	31.313	30.7167	25.8397	25.5824	24.7445	25.2364	23.8887	25.3179
PNPLODAB_00673 Nucleoside-specific channel-forming protein Tsx;OGBIEJAG_02918 Nucleoside-specific channel-forming protein Tsx;NBFEBOLO_02180 Nucleoside-specific channel-forming protein Tsx;MHOJBANN_03368 Nucleoside-specific channel-forming protein Tsx;MGPN		1.25394	-0.695079		1.28042	-0.736484	+	10.2404	-3.42847		1.12185	-0.685546	PNPLODAB_00673;OGBIEJAG_02918;NBFEBOLO_02180;MHOJBANN_03368;MGPNOCHN_00043;MCCOJDHE_03359;LKOLDKAE_02557;LKDNNJHI_01502;LEOACJHM_00043;KLFLFOCG_00475;KJIJLKDN_03748;KFGCNKFC_00567;JPINENAK_01299;JLBHHFJN_00678;JFLBMOKP_00621;JEMBJNCM_00579;JAPEBFAC_03860;IIPAOFGN_01957;IHLJGEKH_02774;HBCBCJEF_02347;FGNLLDHK_00583;ELGGPMEP_03602;ELCAFCIJ_02467;EILPMHKM_01703;EHNKNDBI_03764;EFNGLFIA_01768;EDKFLJNH_…	OGBIEJAG_02918	WP_001295827.1	100	294	0	0	1	294	1	294	0	616	0	MULTISPECIES: nucleoside-specific channel-forming protein Tsx	Enterobacteriaceae	10	10	1	46.6	46.6	8.2	33.624	0	149.92	65065000000	528	Intensity ->	29.6478	30.383	30.1875	29.8326	30.0308	29.9148	29.869	29.9991	30.4447
MGPNOCHN_04090 Maltoporin;LKOLDKAE_03708 Maltoporin		0.631689	-0.481182		0.0362324	0.0355763	+	7.62371	-3.60338		0.132407	0.144751	MGPNOCHN_04090;LKOLDKAE_03708	MGPNOCHN_04090	WP_000973646.1	100	446	0	0	1	446	1	446	0	946	0	maltoporin LamB	Escherichia coli	33	33	4	69.1	69.1	6.7	49.941	0	323.31	652310000000	3125	Intensity ->	32.3704	32.3602	32.4793	32.6931	31.5815	32.2855	32.136	32.6889	31.7993
OKDCKLBA_02824 Pyridoxine/pyridoxamine 5-phosphate oxidase;OFFKKPFB_00544 Pyridoxine/pyridoxamine 5-phosphate oxidase;OACBGGFD_02261 Pyridoxine/pyridoxamine 5-phosphate oxidase;NDKOGNOP_03441 Pyridoxine/pyridoxamine 5-phosphate oxidase;NBFEBOLO_01490 P		0.57192	-0.281335		0.832278	-0.38988	+	8.91528	-2.201		0.764225	-0.366907	OKDCKLBA_02824;OFFKKPFB_00544;OACBGGFD_02261;NDKOGNOP_03441;NBFEBOLO_01490;MHOJBANN_01845;MGFGECDL_00104;MEFJKFNE_01657;LKDNNJHI_01091;LIMOMFPF_02453;KNFHFIEF_00274;KLFLFOCG_01198;KACMHCHC_01267;JPINENAK_00740;JLBHHFJN_02899;JIOIMHAJ_01944;JFLBMOKP_00100;JEMBJNCM_02456;JCJOCBMM_00110;JAPEBFAC_02326;IPCPDEOA_01785;IGDEAAFK_00377;IDNDDBOJ_00063;HOMAGLGO_02098;HBCBCJEF_00639;GLLDPALF_01750;FKDCCENF_…	OKDCKLBA_02824	WP_001282319.1	100	218	0	0	1	218	1	218	3.13e-147	468	0	MULTISPECIES: pyridoxamine 5'-phosphate oxidase	Proteobacteria	10	10	0	54.6	54.6	0	25.545	0	66.492	27853000000	505	Intensity ->	29.589	28.9074	29.0978	29.2686	29.1608	29.0125	29.1736	28.6746	29.4705
JIOIMHAJ_00525 Bifunctional glutathionylspermidine synthetase/amidase;HOMAGLGO_00709 Bifunctional glutathionylspermidine synthetase/amidase;BGFAJFMK_00159 Bifunctional glutathionylspermidine synthetase/amidase;BDBEODDP_01482 Bifunctional glutathionylspermi		0.431108	-0.208888		1.68403	-0.561727	+	9.47448	-2.10015		1.4943	-0.525154	JIOIMHAJ_00525;HOMAGLGO_00709;BGFAJFMK_00159;BDBEODDP_01482;PFBPECIA_01061;OKDCKLBA_01108;OFFKKPFB_02311;MFDHIIPA_04021;MEFJKFNE_01200;MDKIONIE_03759;LEOACJHM_01863;KNFHFIEF_02636;KJLMEHHG_03899;KGMELFOP_01149;KACMHCHC_00594;JEEKBHCJ_04002;JCJOCBMM_02976;IPCPDEOA_01359;IGDEAAFK_01148;IDNDDBOJ_01191;HJOKHKII_02482;GLLDPALF_03160;GFGBHCPP_04285;FKDCCENF_01212;FHNFNDFF_03123;FHHODMHO_01202;FFHEABBD_…	BGFAJFMK_00159	WP_001300624.1	100	619	0	0	1	619	1	619	0	1333	0	MULTISPECIES: bifunctional glutathionylspermidine amidase/synthase	Enterobacteriaceae	25	25	1	62.2	62.2	3.7	70.589	0	192.57	26933000000	679	Intensity ->	28.6256	28.5228	28.362	29.0286	28.6516	28.1062	28.8284	28.1055	29.0764
NBFEBOLO_01860 Serine/threonine-protein kinase PknD;BJKHMIMG_01882 Serine/threonine-protein kinase PknD		0.312947	-0.185902		0.0136066	0.0109801		0.139012	-0.163086	+	3.17729	0.927204	NBFEBOLO_01860;BJKHMIMG_01882	NBFEBOLO_01860	WP_000609262.1	100	355	0	0	1	355	1	355	0	765	0	MULTISPECIES: serine/threonine protein kinase	Enterobacteriaceae	11	11	11	44.5	44.5	44.5	39.509	0	18.461	1439800000	37	Intensity ->	24.7391	24.4044	24.4553	23.6154	24.1753	26.1561	27.2306	25.7228	25.4549
NBFEBOLO_02826 putative acrylyl-CoA reductase AcuI;MHOJBANN_01080 putative acrylyl-CoA reductase AcuI;LKDNNJHI_03230 putative acrylyl-CoA reductase AcuI;KLFLFOCG_03253 putative acrylyl-CoA reductase AcuI;JPINENAK_00613 putative acrylyl-CoA reductase AcuI;J		0.160111	-0.149554		1.92665	0.957075		0.520055	-0.674811	+	2.90789	1.24739	NBFEBOLO_02826;MHOJBANN_01080;LKDNNJHI_03230;KLFLFOCG_03253;JPINENAK_00613;JLBHHFJN_01421;JFLBMOKP_03297;HBCBCJEF_03862;ELCAFCIJ_00926;EILPMHKM_03635;EFNGLFIA_03675;BJKHMIMG_02538;BABGFMBJ_03863;ALNJDDDO_03449;JAPEBFAC_02064;EHNKNDBI_01703	NBFEBOLO_02826	WP_001148474.1	100	324	0	0	1	324	1	324	0	689	0	oxidoreductase	Escherichia coli	18	1	1	61.1	4.6	4.6	34.707	0	10.005	9007200000	34	Intensity ->	24.4584	24.8091	24.5042	29.2396	28.9201	25.0538	26.2508	26.1825	23.6993
PNPLODAB_02335 UDP-3-O-acyl-N-acetylglucosamine deacetylase;PFBPECIA_00753 UDP-3-O-acyl-N-acetylglucosamine deacetylase;OKDCKLBA_00945 UDP-3-O-acyl-N-acetylglucosamine deacetylase;OGBIEJAG_02621 UDP-3-O-acyl-N-acetylglucosamine deacetylase;OFFKKPFB_01508 U		0.0281933	-0.0166543	+	4.04608	0.8161		1.24269	0.697185		2.30287	0.612515	PNPLODAB_02335;PFBPECIA_00753;OKDCKLBA_00945;OGBIEJAG_02621;OFFKKPFB_01508;OACBGGFD_00103;NDKOGNOP_00775;NBFEBOLO_01279;MHOJBANN_01219;MGPNOCHN_02410;MGFGECDL_03225;MFDHIIPA_00746;MEFJKFNE_00931;MDKIONIE_00088;MCCOJDHE_03122;LKOLDKAE_02676;LKDNNJHI_00570;LIMOMFPF_00450;LEOACJHM_02238;KNFHFIEF_00994;KLFLFOCG_03533;KJLMEHHG_02860;KJIJLKDN_03085;KGMELFOP_01752;KFGCNKFC_01889;KACMHCHC_00103;JPINENAK_…	PFBPECIA_00753	WP_000595482.1	100	305	0	0	1	305	1	305	0	654	1	MULTISPECIES: UDP-3-O-acyl-N-acetylglucosamine deacetylase	Proteobacteria	8	8	8	34.1	34.1	34.1	33.956	0	8.7776	1436200000	88	Intensity ->	25.2078	25.8073	25.6601	25.0304	24.9186	25.9064	24.9681	26.6561	25.5785
NBFEBOLO_01930 dTDP-4-dehydrorhamnose reductase;LKDNNJHI_03968 dTDP-4-dehydrorhamnose reductase;KLFLFOCG_03976 dTDP-4-dehydrorhamnose reductase;JPINENAK_00309 dTDP-4-dehydrorhamnose reductase;JLBHHFJN_01095 dTDP-4-dehydrorhamnose reductase;HBCBCJEF_00032 d		0.0130882	-0.0156577		2.40738	1.24144		0.321526	-0.527477	+	3.19814	1.50753	NBFEBOLO_01930;LKDNNJHI_03968;KLFLFOCG_03976;JPINENAK_00309;JLBHHFJN_01095;HBCBCJEF_00032;ELCAFCIJ_00026;EILPMHKM_04125;EFNGLFIA_00957;BJKHMIMG_01952;BABGFMBJ_00987;ALNJDDDO_04330;IPCPDEOA_00562	NBFEBOLO_01930	WP_001023641.1	100	299	0	0	1	299	1	299	0	637	0	MULTISPECIES: dTDP-4-dehydrorhamnose reductase	Escherichia	13	5	2	56.9	27.4	13	32.647	0	14.286	10583000000	89	Intensity ->	24.6973	24.9082	25.2502	29.6278	30.0725	25.2163	29.3677	29.3065	26.2167
NBFEBOLO_03102 Maltose-binding periplasmic protein;MHOJBANN_01456 Maltose-binding periplasmic protein;LKDNNJHI_00960 Maltose-binding periplasmic protein;KLFLFOCG_00705 Maltose-binding periplasmic protein;JPINENAK_03698 Maltose-binding periplasmic protein;J		0.0225737	0.025529		2.26677	1.13749		0.932241	-1.07314	+	3.42232	1.45413	NBFEBOLO_03102;MHOJBANN_01456;LKDNNJHI_00960;KLFLFOCG_00705;JPINENAK_03698;JLBHHFJN_03297;JFLBMOKP_01668;HBCBCJEF_03387;ELCAFCIJ_02815;EILPMHKM_01474;EFNGLFIA_02778;BJKHMIMG_03168;BABGFMBJ_01635;ALNJDDDO_04141	NBFEBOLO_03102	WP_000695401.1	100	396	0	0	1	396	1	396	0	830	0	maltose/maltodextrin ABC transporter substrate-binding protein MalE	Escherichia coli	45	2	2	83.1	2.3	2.3	43.273	0.001773	1.907	6784400000	30	Intensity ->	23.3874	23.9756	24.8938	28.7379	28.5979	24.0688	28.6754	29.1959	25.4753
JCJOCBMM_04523 Phosphomannomutase/phosphoglucomutase;IGDEAAFK_03095 Phosphomannomutase/phosphoglucomutase		0.0558304	0.0743174	+	2.6749	1.54804		0.0298501	-0.0715922		0.89754	0.746702	JCJOCBMM_04523;IGDEAAFK_03095	JCJOCBMM_04523	WP_049284001.1	100	456	0	0	1	456	1	456	0	978	0	MULTISPECIES: phosphomannomutase CpsG	Enterobacteriaceae	25	24	3	59.2	57.7	9.6	50.35	0	200.9	15106000000	170	Intensity ->	25.0003	24.7339	25.0342	24.771	24.7607	30.5941	24.6936	23.9496	24.1298
NBFEBOLO_03865 hypothetical protein;MHOJBANN_03681 hypothetical protein;LKDNNJHI_03464 hypothetical protein;KLFLFOCG_03594 hypothetical protein;JPINENAK_02828 hypothetical protein;JLBHHFJN_03500 hypothetical protein;JFLBMOKP_00362 hypothetical protein;HBCB		0.0759754	0.0780181		2.51809	1.13493		0.616489	-0.75589	+	3.58999	1.4257	NBFEBOLO_03865;MHOJBANN_03681;LKDNNJHI_03464;KLFLFOCG_03594;JPINENAK_02828;JLBHHFJN_03500;JFLBMOKP_00362;HBCBCJEF_00900;ELCAFCIJ_02580;EILPMHKM_00148;EFNGLFIA_00361;BJKHMIMG_03825;BABGFMBJ_00361;ALNJDDDO_00370	NBFEBOLO_03865	WP_001296152.1	100	139	0	0	1	139	1	139	4.5e-90	297	0	hypothetical protein	Escherichia coli	9	9	9	71.9	71.9	71.9	14.692	0	20.501	6277200000	92	Intensity ->	24.9107	25.2055	25.3536	28.8574	29.5589	25.7613	28.6763	29.0798	24.21
NBFEBOLO_03116 Quinone oxidoreductase 1;MHOJBANN_01470 Quinone oxidoreductase 1;LKDNNJHI_00946 Quinone oxidoreductase 1;KLFLFOCG_00719 Quinone oxidoreductase 1;JPINENAK_03684 Quinone oxidoreductase 1;JLBHHFJN_03283 Quinone oxidoreductase 1;JFLBMOKP_01654 Q		0.121586	0.105532	+	2.95693	1.10393		0.247936	-0.342205	+	3.45378	1.23375	NBFEBOLO_03116;MHOJBANN_01470;LKDNNJHI_00946;KLFLFOCG_00719;JPINENAK_03684;JLBHHFJN_03283;JFLBMOKP_01654;HBCBCJEF_03373;ELCAFCIJ_02801;EILPMHKM_01460;EFNGLFIA_02764;BJKHMIMG_03154;BABGFMBJ_01649;ALNJDDDO_04155	NBFEBOLO_03116	WP_000235538.1	100	327	0	0	1	327	1	327	0	694	0	quinone oxidoreductase	Escherichia coli	20	3	2	78.6	16.8	14.1	35.231	0	48.68	3618300000	59	Intensity ->	24.6076	24.1228	25.5762	28.1273	28.1315	25.0128	26.4132	28.3804	23.2879
CEJHCKJO_04094 DNA gyrase subunit B		0.106539	0.112083		1.48345	0.864373		0.764309	0.951499	+	3.50337	1.47252	CEJHCKJO_04094	CEJHCKJO_04094	WP_000072062.1	100	804	0	0	1	804	1	804	0	1724	0	MULTISPECIES: DNA topoisomerase (ATP-hydrolyzing) subunit B	Enterobacteriaceae	51	3	0	68.8	5.3	0	90.006	0	189.72	8220500000	70	Intensity ->	23.8321	23.6532	25.1447	25.0574	24.0538	25.7939	28.7935	28.5616	24.6249
NBFEBOLO_02061 hypothetical protein;MHOJBANN_04181 hypothetical protein;LKDNNJHI_01383 hypothetical protein;KLFLFOCG_00595 hypothetical protein;JPINENAK_01419 hypothetical protein;JLBHHFJN_04009 hypothetical protein;JFLBMOKP_03822 hypothetical protein;HBCB		0.146837	0.125069		1.83879	0.849803		0.556121	-0.63117	+	3.31422	1.20252	NBFEBOLO_02061;MHOJBANN_04181;LKDNNJHI_01383;KLFLFOCG_00595;JPINENAK_01419;JLBHHFJN_04009;JFLBMOKP_03822;HBCBCJEF_02227;ELCAFCIJ_02928;EILPMHKM_01584;EFNGLFIA_01649;BJKHMIMG_02083;BABGFMBJ_04274;ALNJDDDO_01309	NBFEBOLO_02061	WP_000229741.1	100	545	0	0	1	545	1	545	0	1162	1	SAM-dependent DNA methyltransferase	Escherichia coli	16	16	16	41.3	41.3	41.3	61.65	0	42.451	4487800000	110	Intensity ->	25.2074	24.4481	24.6518	28.7052	28.1176	24.548	28.7482	28.6381	24.5661
NBFEBOLO_01929 dTDP-glucose 4,6-dehydratase;LKDNNJHI_03969 dTDP-glucose 4,6-dehydratase;KLFLFOCG_03977 dTDP-glucose 4,6-dehydratase;JPINENAK_00308 dTDP-glucose 4,6-dehydratase;JLBHHFJN_01094 dTDP-glucose 4,6-dehydratase;HBCBCJEF_00033 dTDP-glucose 4,6-dehy		0.131271	0.14302		1.09347	0.792598		0.245505	-0.431207	+	2.7773	1.4136	NBFEBOLO_01929;LKDNNJHI_03969;KLFLFOCG_03977;JPINENAK_00308;JLBHHFJN_01094;HBCBCJEF_00033;ELCAFCIJ_00027;EILPMHKM_04126;EFNGLFIA_00958;BJKHMIMG_01951;BABGFMBJ_00988;ALNJDDDO_04331	NBFEBOLO_01929	WP_000699407.1	100	361	0	0	1	361	1	361	0	777	0	MULTISPECIES: dTDP-glucose 4,6-dehydratase	Escherichia	27	8	2	69.3	27.7	4.2	40.702	0	127.75	12698000000	173	Intensity ->	24.2124	23.7919	25.2569	29.2735	29.2967	24.7093	29.4441	29.313	24.9903
NBFEBOLO_02062 hypothetical protein;MHOJBANN_04180 hypothetical protein;LKDNNJHI_01384 hypothetical protein;KLFLFOCG_00594 hypothetical protein;JPINENAK_01418 hypothetical protein;JLBHHFJN_04008 hypothetical protein;JFLBMOKP_03821 hypothetical protein;HBCB		0.280265	0.159024		2.12693	0.689407		0.0116129	-0.0141304	+	5.70031	1.15824	NBFEBOLO_02062;MHOJBANN_04180;LKDNNJHI_01384;KLFLFOCG_00594;JPINENAK_01418;JLBHHFJN_04008;JFLBMOKP_03821;HBCBCJEF_02228;ELCAFCIJ_02927;EILPMHKM_01585;EFNGLFIA_01650;BJKHMIMG_02084;BABGFMBJ_04273;ALNJDDDO_01310	NBFEBOLO_02062	WP_000673070.1	100	1032	0	0	1	1032	1	1032	0	2180	0	type I restriction endonuclease subunit R	Escherichia coli	14	14	14	25	25	25	119.85	0	120.12	1903500000	73	Intensity ->	24.9292	25.0969	24.7335	26.7235	26.8174	25.4247	26.5431	26.535	24.5393
JAPEBFAC_00170 Potassium-transporting ATPase KdpC subunit;FFHEABBD_04247 Potassium-transporting ATPase KdpC subunit;EHNKNDBI_00170 Potassium-transporting ATPase KdpC subunit;NBFEBOLO_00142 Potassium-transporting ATPase KdpC subunit;MHOJBANN_00173 Potassium		0.229239	0.179276		1.41463	0.699988		0.16745	-0.238698	+	2.95288	1.09861	JAPEBFAC_00170;FFHEABBD_04247;EHNKNDBI_00170;NBFEBOLO_00142;MHOJBANN_00173;LKDNNJHI_00172;KLFLFOCG_00211;JPINENAK_03920;JLHPLACJ_00942;JLBHHFJN_00415;JFLBMOKP_00885;HMIIFDGB_02433;HBCBCJEF_01278;ELCAFCIJ_00522;EILPMHKM_00681;EFNGLFIA_00709;DEDMECEF_00128;BJKHMIMG_00518;BEIEIFNH_01148;BABGFMBJ_00739;ALNJDDDO_00721	JAPEBFAC_00170	WP_045132892.1	100	190	0	0	1	190	1	190	4.62e-123	398	0	K(+)-transporting ATPase subunit C	Escherichia coli	5	1	1	42.6	19.5	19.5	20.254	0	15.387	5494500000	72	Intensity ->	25.8431	25.1792	25.094	29.4253	28.4707	26.0265	28.9706	24.755	25.1897
JLHPLACJ_02042 Phosphotransferase RcsD;HMIIFDGB_01507 Phosphotransferase RcsD;DEDMECEF_01311 Phosphotransferase RcsD;CEJHCKJO_01311 Phosphotransferase RcsD;BEIEIFNH_00411 Phosphotransferase RcsD		0.563464	0.188817	+	4.11737	0.663802		0.0410237	-0.0344253		1.76486	0.432528	JLHPLACJ_02042;HMIIFDGB_01507;DEDMECEF_01311;CEJHCKJO_01311;BEIEIFNH_00411	CEJHCKJO_01311	WP_001249111.1	100	890	0	0	1	890	1	890	0	1897	1	phosphotransferase RcsD	Escherichia coli	11	1	0	22.7	3.3	0	100.29	0.00047244	2.2602	8507400	1	Intensity ->	26.5101	25.4053	24.6579	24.6011	24.4371	24.9557	23.8799	26.0332	25.426
MGPNOCHN_00093 Multidrug efflux pump subunit AcrB;LKOLDKAE_02607 Multidrug efflux pump subunit AcrB;PFBPECIA_03072 Multidrug efflux pump subunit AcrB;OKDCKLBA_01975 Multidrug efflux pump subunit AcrB;OACBGGFD_00798 Multidrug efflux pump subunit AcrB;MGFGEC		0.858727	0.211253	+	4.48341	0.590374		5.57213	1.08789		2.2552	0.410249	MGPNOCHN_00093;LKOLDKAE_02607;PFBPECIA_03072;OKDCKLBA_01975;OACBGGFD_00798;MGFGECDL_01342;MEFJKFNE_02203;MCCOJDHE_03409;LIMOMFPF_01119;KJIJLKDN_03698;KFGCNKFC_00514;JIOIMHAJ_03174;JEMBJNCM_00529;IHLJGEKH_02724;ELGGPMEP_03552;EEODFGHF_02336;EBPBIAPD_01951;CKAKOHDH_02465;BFNDCOEE_02357;BDBEODDP_02923	MGPNOCHN_00093	WP_001132481.1	100	1049	0	0	1	1049	1	1049	0	2230	0	multidrug efflux RND transporter permease subunit	Escherichia coli	36	36	1	41.9	41.9	1.7	113.55	0	323.31	83382000000	1378	Intensity ->	29.8536	29.8984	30.0111	31.1062	30.0375	29.6177	29.3666	30.1055	29.5229
OACBGGFD_01482 hypothetical protein;NDKOGNOP_04853 hypothetical protein;LKDNNJHI_04675 hypothetical protein;LIMOMFPF_04632 hypothetical protein;KLFLFOCG_04555 hypothetical protein;JPINENAK_02898 hypothetical protein;JLHPLACJ_04801 hypothetical protein;JIOI		0.302275	0.219012		0.966328	0.523508		0.0273448	-0.0427131	+	3.07056	1.10252	OACBGGFD_01482;NDKOGNOP_04853;LKDNNJHI_04675;LIMOMFPF_04632;KLFLFOCG_04555;JPINENAK_02898;JLHPLACJ_04801;JIOIMHAJ_02592;JFLBMOKP_04571;HBCBCJEF_04850;ELCAFCIJ_04359;EILPMHKM_04618;EFNGLFIA_04927;EEODFGHF_02280;EBPBIAPD_02667;BABGFMBJ_04591;ALNJDDDO_04727	OACBGGFD_01482	WP_000369850.1	100	90	0	0	1	90	1	90	1.81e-53	189	2	MULTISPECIES: hypothetical protein	Enterobacteriaceae	6	6	6	64.4	64.4	64.4	10.232	0	213.15	3428500000	57	Intensity ->	23.6026	25.1593	24.4263	28.7154	24.1385	25.4862	27.704	29.2614	24.3712
OKDCKLBA_03725 Anaerobic ribonucleoside-triphosphate reductase;MEFJKFNE_03740 Anaerobic ribonucleoside-triphosphate reductase;LKDNNJHI_00719 Anaerobic ribonucleoside-triphosphate reductase;KNFHFIEF_00861 Anaerobic ribonucleoside-triphosphate reductase;KLFL		0.445826	0.241808	+	4.01588	1.00745		0.127168	0.14987		1.45585	0.557	OKDCKLBA_03725;MEFJKFNE_03740;LKDNNJHI_00719;KNFHFIEF_00861;KLFLFOCG_00946;KJLMEHHG_03162;JFLBMOKP_03361;JCJOCBMM_00700;IPCPDEOA_00123;IGDEAAFK_03697;HBCBCJEF_04367;GLLDPALF_03342;FHNFNDFF_02595;FHHODMHO_02950;EILPMHKM_01233;EFNGLFIA_03512;ECEBCKND_00802;BLOJIPFB_01633;BDBEODDP_02527;BAHIFDLB_01147;BABGFMBJ_01876;ALNJDDDO_02322	LKDNNJHI_00719	WP_000187791.1	100	712	0	0	1	712	1	712	0	1541	0	MULTISPECIES: anaerobic ribonucleoside-triphosphate reductase	Proteobacteria	40	2	2	63.2	2.5	2.5	79.995	0	89.443	1897000000	27	Intensity ->	26.01	23.6724	24.9685	26.9331	25.7816	27.1468	26.9659	26.607	23.5277
KNFHFIEF_04091 UDP-glucose 4-epimerase;JCJOCBMM_04567 UDP-glucose 4-epimerase;IGDEAAFK_04528 UDP-glucose 4-epimerase;GLLDPALF_04425 UDP-glucose 4-epimerase;FHNFNDFF_04422 UDP-glucose 4-epimerase;FHHODMHO_04454 UDP-glucose 4-epimerase;ECEBCKND_04557 UDP-glu		0.353053	0.259249	+	3.85659	1.29379		1.02942	0.985099		1.96112	0.848397	KNFHFIEF_04091;JCJOCBMM_04567;IGDEAAFK_04528;GLLDPALF_04425;FHNFNDFF_04422;FHHODMHO_04454;ECEBCKND_04557;BAHIFDLB_04581	KNFHFIEF_04091	WP_000154260.1	100	338	0	0	1	338	1	338	0	716	1	MULTISPECIES: UDP-glucose 4-epimerase GalE	Enterobacteriaceae	11	11	11	50.9	50.9	50.9	37.028	0	37.537	4787800000	61	Intensity ->	23.8834	26.0256	24.1455	25.5162	24.0164	30.1299	25.8454	25.3605	25.7486
PNPLODAB_03451 Outer-membrane lipoprotein LolB;OGBIEJAG_01125 Outer-membrane lipoprotein LolB;MGPNOCHN_02897 Outer-membrane lipoprotein LolB;MGFGECDL_03414 Outer-membrane lipoprotein LolB;MCCOJDHE_02391 Outer-membrane lipoprotein LolB;LKOLDKAE_02219 Outer-		0.856964	0.259664	+	4.15034	0.691739		0.706805	0.394755		0.211045	0.0914563	PNPLODAB_03451;OGBIEJAG_01125;MGPNOCHN_02897;MGFGECDL_03414;MCCOJDHE_02391;LKOLDKAE_02219;LEOACJHM_00810;KJIJLKDN_02531;KFGCNKFC_03429;JBBMELNE_03293;JAPEBFAC_03137;IIPAOFGN_03916;IHLJGEKH_02015;FGNLLDHK_03683;ELGGPMEP_01405;EHNKNDBI_03263;EDKFLJNH_03898;CKAKOHDH_03803	OGBIEJAG_01125	WP_001130679.1	100	207	0	0	1	207	1	207	4.79e-138	441	1	lipoprotein localization protein LolB	Escherichia coli	12	1	0	68.1	11.6	0	23.566	0	3.0607	47934000	3	Intensity ->	26.5636	25.2007	25.7797	24.9805	24.5991	24.5548	25.8225	25.3813	25.6088
HMIIFDGB_02345 4-alpha-glucanotransferase;DEDMECEF_03475 4-alpha-glucanotransferase;BEIEIFNH_02670 4-alpha-glucanotransferase		0.909028	0.272424	+	4.381	0.720622		1.27993	0.578151		2.32693	0.511899	HMIIFDGB_02345;DEDMECEF_03475;BEIEIFNH_02670	HMIIFDGB_02345	WP_022646212.1	100	693	0	0	1	693	1	693	0	1487	0	MULTISPECIES: 4-alpha-glucanotransferase	Enterobacteriaceae	32	1	1	60.8	1.7	1.7	78.374	0.0088518	1.1789	70037000	1	Intensity ->	25.7994	25.3816	24.0751	25.351	24.0152	26.5656	24.3712	25.1688	24.9221
GDGAFJPJ_04138 hypothetical protein;PFBPECIA_03986 hypothetical protein;OKDCKLBA_01596 hypothetical protein;OFFKKPFB_03633 hypothetical protein;OACBGGFD_04238 hypothetical protein;NDKOGNOP_04402 hypothetical protein;MFDHIIPA_04476 hypothetical protein;MEFJ		0.841401	0.27248	+	3.64219	0.688516		0.390045	0.259544		1.92516	0.487486	GDGAFJPJ_04138;PFBPECIA_03986;OKDCKLBA_01596;OFFKKPFB_03633;OACBGGFD_04238;NDKOGNOP_04402;MFDHIIPA_04476;MEFJKFNE_04277;MDKIONIE_03445;LIMOMFPF_04640;KJLMEHHG_03403;KGMELFOP_03039;KACMHCHC_03377;JIOIMHAJ_03952;JEEKBHCJ_03448;JBBMELNE_02986;IPCPDEOA_04581;IDNDDBOJ_04305;HOMAGLGO_03759;HJOKHKII_04525;GFGBHCPP_03537;FKDCCENF_03727;FFHEABBD_03858;FEDOHDOA_04222;EOCOBPMN_02946;EEODFGHF_04128;EBPBIAPD_…	GDGAFJPJ_04138	WP_001467712.1	100	686	0	0	1	686	1	686	0	1445	1	AsmA family protein	Escherichia coli	7	7	1	18.8	18.8	1.9	74.472	0	3.9194	606760000	27	Intensity ->	24.9002	25.9491	24.6057	24.6246	25.6994	25.3027	25.0185	25.5219	25.8031
HMIIFDGB_00044 putative protein YcgM;DEDMECEF_00645 putative protein YcgM;BEIEIFNH_00675 putative protein YcgM		0.805541	0.277681		3.02244	0.651097		2.72661	1.02842	+	4.72385	0.802126	HMIIFDGB_00044;DEDMECEF_00645;BEIEIFNH_00675	HMIIFDGB_00044	WP_022645545.1	100	219	0	0	1	219	1	219	6.3e-149	473	0	MULTISPECIES: fumarylacetoacetate hydrolase family protein	Enterobacteriaceae	6	1	1	52.5	5.9	5.9	23.697	0.0048472	1.4414	61025000	1	Intensity ->	23.3921	25.4556	24.7332	24.4743	25.2398	25.7409	26.2193	25.6986	25.4098
NBFEBOLO_00024 Ribose import binding protein RbsB;MHOJBANN_00054 Ribose import binding protein RbsB;LKDNNJHI_00054 Ribose import binding protein RbsB;KLFLFOCG_00330 Ribose import binding protein RbsB;JPINENAK_03598 Ribose import binding protein RbsB;JLBHHF		0.413006	0.277828		1.59345	0.722841		0.00411056	0.00643305	+	2.99954	1.07577	NBFEBOLO_00024;MHOJBANN_00054;LKDNNJHI_00054;KLFLFOCG_00330;JPINENAK_03598;JLBHHFJN_00533;JFLBMOKP_00767;HBCBCJEF_01159;ELCAFCIJ_00643;EILPMHKM_00562;EFNGLFIA_00590;BJKHMIMG_00636;BABGFMBJ_00620;ALNJDDDO_00602;MGFGECDL_01435;CKAKOHDH_02376	NBFEBOLO_00024	WP_000776799.1	100	311	0	0	1	311	1	311	0	656	0	substrate-binding domain-containing protein	Escherichia coli	16	16	16	60.8	60.8	60.8	33.272	0	52.633	3516500000	105	Intensity ->	24.4743	24.3104	24.4783	28.3644	28.464	25.2603	27.211	28.8895	24.7185
NBFEBOLO_01803 Glycine betaine-binding protein YehZ;MHOJBANN_03244 Glycine betaine-binding protein YehZ;LKDNNJHI_01615 Glycine betaine-binding protein YehZ;KLFLFOCG_01835 Glycine betaine-binding protein YehZ;JPINENAK_00223 Glycine betaine-binding protein Y		0.383198	0.284739		1.41972	0.730941		0.426573	-0.543334	+	3.51328	1.24646	NBFEBOLO_01803;MHOJBANN_03244;LKDNNJHI_01615;KLFLFOCG_01835;JPINENAK_00223;JLBHHFJN_01009;JFLBMOKP_01142;HBCBCJEF_00119;ELCAFCIJ_00113;EILPMHKM_02332;EFNGLFIA_01043;BJKHMIMG_01825;BABGFMBJ_01074;ALNJDDDO_01740;PFBPECIA_03770;OKDCKLBA_02443;OACBGGFD_01402;MEFJKFNE_02584;LIMOMFPF_01267;JIOIMHAJ_01160;JCJOCBMM_01056;FEDOHDOA_01662;EEODFGHF_02596;ECEBCKND_01268;EBPBIAPD_02587;CEJHCKJO_02186;BDBEODDP_…	NBFEBOLO_01803	WP_001131267.1	100	305	0	0	1	305	1	305	0	632	1	glycine betaine ABC transporter substrate-binding protein OsmF	Escherichia coli	11	11	0	61.6	61.6	0	32.584	0	59.101	6958600000	148	Intensity ->	26.8486	25.0293	28.3523	27.9838	27.267	24.7868	27.4075	28.2541	24.7031
KGMELFOP_01411 Cytoplasmic alpha-amylase;EOCOBPMN_03490 Cytoplasmic alpha-amylase		1.06472	0.287169	+	3.93641	0.642305		1.04352	0.483795	+	4.14615	0.654246	KGMELFOP_01411;EOCOBPMN_03490	KGMELFOP_01411	WP_001245719.1	100	495	0	0	1	495	1	495	0	1061	0	MULTISPECIES: alpha-amylase	Enterobacteriaceae	16	1	0	51.3	3.2	0	56.614	0.0078125	1.2633	66510000	3	Intensity ->	25.3433	24.8691	24.7368	25.8272	24.7983	25.9648	25.0274	26.0387	23.5638
IGDEAAFK_03093 6-phosphogluconate dehydrogenase, decarboxylating;IDNDDBOJ_03688 6-phosphogluconate dehydrogenase, decarboxylating		0.346085	0.326762	+	3.99667	1.67878		1.44317	1.55334		1.76066	1.02203	IGDEAAFK_03093;IDNDDBOJ_03688	IGDEAAFK_03093	WP_021514681.1	100	468	0	0	1	468	1	468	0	989	0	MULTISPECIES: NADP-dependent phosphogluconate dehydrogenase	Enterobacteriaceae	45	4	3	81.8	7.5	3	51.416	0	23.287	9548400000	41	Intensity ->	26.5588	25.0451	25.3841	25.3553	24.6873	31.6464	25.1703	24.8116	24.6373
NDKOGNOP_03495 putative protein YnfD;KNFHFIEF_00329 putative protein YnfD;JCJOCBMM_00056 putative protein YnfD;IPCPDEOA_01731 putative protein YnfD;IGDEAAFK_00431 putative protein YnfD;HOMAGLGO_04580 putative protein YnfD;GLLDPALF_01696 putative protein Yn		0.918679	0.328981		1.46032	0.45442		0.258252	-0.220429	+	3.73546	0.798589	NDKOGNOP_03495;KNFHFIEF_00329;JCJOCBMM_00056;IPCPDEOA_01731;IGDEAAFK_00431;HOMAGLGO_04580;GLLDPALF_01696;FHNFNDFF_00608;FHHODMHO_00054;FFHEABBD_04432;ECEBCKND_00381;BGFAJFMK_03322;BAHIFDLB_00056	KNFHFIEF_00329	WP_001300836.1	100	101	0	0	1	101	1	101	3.54e-61	212	0	MULTISPECIES: DUF1161 domain-containing protein	Proteobacteria	3	1	1	67.3	21.8	21.8	10.477	0.00016415	2.53	659560000	19	Intensity ->	24.6789	24.7442	26.2261	26.1304	24.8499	26.7405	25.0431	25.7411	23.5951
NBFEBOLO_04444 putative isomerase YddE;MHOJBANN_04531 putative isomerase YddE;LKDNNJHI_04376 putative isomerase YddE;KLFLFOCG_04347 putative isomerase YddE;JPINENAK_03624 putative isomerase YddE;JLBHHFJN_04132 putative isomerase YddE;JFLBMOKP_02649 putativ		0.479113	0.33068	+	4.20794	1.31249		0.0915087	-0.144334	+	4.83291	1.47515	NBFEBOLO_04444;MHOJBANN_04531;LKDNNJHI_04376;KLFLFOCG_04347;JPINENAK_03624;JLBHHFJN_04132;JFLBMOKP_02649;HBCBCJEF_03439;ELCAFCIJ_04016;EILPMHKM_04374;EFNGLFIA_04413;BJKHMIMG_01392;BABGFMBJ_03230;ALNJDDDO_04195;BFNDCOEE_04135	NBFEBOLO_04444	WP_000804430.1	100	297	0	0	1	297	1	297	0	639	0	PhzF family isomerase	Escherichia coli	8	8	0	54.2	54.2	0	32.187	0	43.624	5057000000	97	Intensity ->	24.7439	24.4702	25.8806	28.5467	28.5642	24.8925	28.3259	29.0512	24.8929
OFFKKPFB_01762 Endoribonuclease antitoxin GhoS;KGMELFOP_02632 Endoribonuclease antitoxin GhoS;KACMHCHC_03135 Endoribonuclease antitoxin GhoS;IDNDDBOJ_02646 Endoribonuclease antitoxin GhoS;FKDCCENF_02592 Endoribonuclease antitoxin GhoS;AJLOPILI_02779 Endori		1.41836	0.334539	+	4.4079	0.662261		0.530167	0.290419		1.31639	0.324841	OFFKKPFB_01762;KGMELFOP_02632;KACMHCHC_03135;IDNDDBOJ_02646;FKDCCENF_02592;AJLOPILI_02779	FKDCCENF_02592	WP_001425728.1	100	98	0	0	1	98	1	98	9.08e-59	205	0	MULTISPECIES: type V toxin-antitoxin system endoribonuclease antitoxin GhoS	Enterobacteriaceae	3	1	1	66.3	22.4	22.4	11.467	0.0017697	1.9008	67753000	6	Intensity ->	26.0898	25.4959	24.7423	25.539	25.2229	24.689	25.4605	26.0975	26.1704
BAHIFDLB_04662 hypothetical protein		1.02021	0.337371	+	3.75456	0.769905		2.42225	1.01743		2.77526	0.653298	BAHIFDLB_04662	BAHIFDLB_04662	WP_039023182.1	100	100	0	0	1	100	1	100	4.94e-61	211	4	MULTISPECIES: DUF3892 domain-containing protein	Enterobacteriaceae	4	4	4	32	32	32	11.032	0	9.9394	356520000	4	Intensity ->	24.1809	23.6549	24.2413	24.3629	23.9476	25.0685	25.4506	24.3309	25.7053
NBFEBOLO_01838 Fructose-bisphosphate aldolase class 1;MHOJBANN_03209 Fructose-bisphosphate aldolase class 1;LKDNNJHI_04020 Fructose-bisphosphate aldolase class 1;KLFLFOCG_04028 Fructose-bisphosphate aldolase class 1;JPINENAK_00258 Fructose-bisphosphate ald		0.508857	0.341958		2.0726	0.891089		0.264983	-0.349229	+	3.9261	1.30598	NBFEBOLO_01838;MHOJBANN_03209;LKDNNJHI_04020;KLFLFOCG_04028;JPINENAK_00258;JLBHHFJN_01045;JFLBMOKP_01177;HBCBCJEF_00084;ELCAFCIJ_00078;EILPMHKM_04177;EFNGLFIA_01008;BJKHMIMG_01860;BABGFMBJ_01039;ALNJDDDO_01775	NBFEBOLO_01838	WP_000129562.1	100	350	0	0	1	350	1	350	0	747	1	class I fructose-bisphosphate aldolase	Escherichia coli	23	2	2	75.7	3.4	3.4	38.083	0	9.3974	3745400000	29	Intensity ->	24.8127	24.5358	25.6609	28.9692	28.1661	24.1807	28.7373	29.151	24.575
NBFEBOLO_01940 6-phosphogluconate dehydrogenase, decarboxylating;MHOJBANN_03148 6-phosphogluconate dehydrogenase, decarboxylating;LKDNNJHI_03958 6-phosphogluconate dehydrogenase, decarboxylating;KLFLFOCG_03966 6-phosphogluconate dehydrogenase, decarboxylat		0.52403	0.347371	+	2.83853	1.03162		0.442692	-0.517901	+	3.32338	1.19419	NBFEBOLO_01940;MHOJBANN_03148;LKDNNJHI_03958;KLFLFOCG_03966;JPINENAK_00319;JLBHHFJN_01105;JFLBMOKP_04476;HBCBCJEF_00022;ELCAFCIJ_00016;EILPMHKM_04115;EFNGLFIA_00947;BJKHMIMG_01962;BABGFMBJ_00977;ALNJDDDO_04320	NBFEBOLO_01940	WP_000043486.1	100	468	0	0	1	468	1	468	0	990	1	MULTISPECIES: NADP-dependent phosphogluconate dehydrogenase	Escherichia	49	2	2	83.8	4.1	4.1	51.524	0	2.9528	3752900000	27	Intensity ->	24.4809	25.5126	25.3994	28.8969	29.1562	24.7149	27.9103	24.5702	25.0941
JLHPLACJ_01322 Glyoxalase ElbB;HMIIFDGB_02563 Glyoxalase ElbB;DEDMECEF_03370 Glyoxalase ElbB;BEIEIFNH_03106 Glyoxalase ElbB		1.5336	0.358761	+	4.38186	0.683191		0.0414435	-0.0332145		1.06414	0.301651	JLHPLACJ_01322;HMIIFDGB_02563;DEDMECEF_03370;BEIEIFNH_03106	HMIIFDGB_02563	WP_001302019.1	100	217	0	0	1	217	1	217	2.28e-143	458	0	MULTISPECIES: isoprenoid biosynthesis glyoxalase ElbB	Enterobacteriaceae	11	1	1	78.8	4.6	4.6	23.05	0.0052314	1.4199	198860000	2	Intensity ->	24.3946	24.1116	25.5671	25.589	24.9441	24.956	25.2756	25.769	25.6018
JPINENAK_02880 hypothetical protein;ELCAFCIJ_02528 hypothetical protein;OGBIEJAG_01361 hypothetical protein;NDKOGNOP_04751 hypothetical protein;NBFEBOLO_00396 hypothetical protein;LKDNNJHI_03311 hypothetical protein;KLFLFOCG_01353 hypothetical protein;JLHP		1.39365	0.361367	+	4.66237	0.750059		1.62271	0.668985		0.851934	0.270888	JPINENAK_02880;ELCAFCIJ_02528;OGBIEJAG_01361;NDKOGNOP_04751;NBFEBOLO_00396;LKDNNJHI_03311;KLFLFOCG_01353;JLHPLACJ_04154;JFLBMOKP_04855;JAPEBFAC_04259;IHLJGEKH_04326;HBCBCJEF_01852;EILPMHKM_02054;EHNKNDBI_04853;EFNGLFIA_02118;BJKHMIMG_00264;BABGFMBJ_02167;ALNJDDDO_04821	JPINENAK_02880	WP_000084215.1	100	90	0	0	1	90	1	90	4.63e-54	191	4	phage tail assembly protein	Escherichia coli	3	3	3	38.9	38.9	38.9	10.23	0.0004717	2.2528	290970000	2	Intensity ->	24.0342	24.6999	24.1068	26.3257	25.6929	25.0135	25.8953	25.3141	26.1175
GLLDPALF_03484 hypothetical protein;FHNFNDFF_01045 hypothetical protein;FHHODMHO_03199 hypothetical protein		0.58778	0.377263	+	3.09382	1.12712		0.815193	0.832155		0.830127	0.504809	GLLDPALF_03484;FHNFNDFF_01045;FHHODMHO_03199	GLLDPALF_03484	WP_039268439.1	100	479	0	0	1	479	1	479	0	1014	0	capsule assembly Wzi family protein	Escherichia coli	14	14	4	37.8	37.8	15.9	52.999	0	63.287	3540900000	61	Intensity ->	24.3556	25.6351	24.7535	24.8525	24.725	29.1603	24.0535	24.8719	24.8862
LKDNNJHI_03022 Glycine dehydrogenase (decarboxylating);KLFLFOCG_03349 Glycine dehydrogenase (decarboxylating);JFLBMOKP_02917 Glycine dehydrogenase (decarboxylating);HBCBCJEF_03654 Glycine dehydrogenase (decarboxylating);EILPMHKM_03352 Glycine dehydrogenase		0.878323	0.42782		1.66008	0.683877		0.313593	-0.343578	+	3.05303	0.954954	LKDNNJHI_03022;KLFLFOCG_03349;JFLBMOKP_02917;HBCBCJEF_03654;EILPMHKM_03352;EFNGLFIA_03925;BABGFMBJ_03666;ALNJDDDO_03208	LKDNNJHI_03022	WP_000195012.1	100	957	0	0	1	957	1	957	0	2068	0	aminomethyl-transferring glycine dehydrogenase	Escherichia coli	54	1	1	77.3	2.2	2.2	104.29	0	13.666	3482800000	21	Intensity ->	24.3661	25.0449	26.409	26.015	25.483	25.224	28.6427	29.9688	24.5902
OKDCKLBA_02700 23S rRNA pseudouridine(2604) synthase;OACBGGFD_04049 23S rRNA pseudouridine(2604) synthase;MEFJKFNE_03094 23S rRNA pseudouridine(2604) synthase;LIMOMFPF_02249 23S rRNA pseudouridine(2604) synthase;FEDOHDOA_03061 23S rRNA pseudouridine(2604)		1.26092	0.436363	+	4.11546	0.895414		0.960961	0.642499		0.921563	0.37645	OKDCKLBA_02700;OACBGGFD_04049;MEFJKFNE_03094;LIMOMFPF_02249;FEDOHDOA_03061;EEODFGHF_02081;EBPBIAPD_02462;PNPLODAB_03080;OGBIEJAG_01036;NBFEBOLO_03090;MHOJBANN_01444;MGPNOCHN_04076;MGFGECDL_02736;MDKIONIE_00802;MCCOJDHE_04047;LKOLDKAE_03722;LKDNNJHI_00972;LEOACJHM_03015;KLFLFOCG_00693;KJLMEHHG_04441;KJIJLKDN_04185;KFGCNKFC_01419;JPINENAK_03710;JLHPLACJ_03818;JLBHHFJN_03309;JIOIMHAJ_01549;JFLBMOKP_…	OKDCKLBA_02700	WP_000936374.1	100	290	0	0	1	290	1	290	0	611	0	MULTISPECIES: 23S rRNA pseudouridine(2604) synthase RluF	Escherichia	3	3	1	13.1	13.1	4.8	32.458	0	3.377	280230000	61	Intensity ->	23.3402	25.1019	25.1186	25.0382	24.4576	25.2839	26.0756	24.2949	25.2314
FHNFNDFF_01042 Putative tyrosine-protein kinase in cps region;FHHODMHO_03202 Putative tyrosine-protein kinase in cps region		0.729081	0.461572	+	3.33693	1.22169		0.429752	0.546663	+	2.9662	1.12828	FHNFNDFF_01042;FHHODMHO_03202	FHNFNDFF_01042	WP_000205032.1	100	723	0	0	1	723	1	723	0	1532	0	polysaccharide biosynthesis tyrosine autokinase	Escherichia coli	25	25	2	45.2	45.2	3.5	79.833	0	218.56	8190600000	73	Intensity ->	24.9227	25.1983	25.1755	25.7744	24.504	31.426	24.3403	25.0063	25.6614
FHNFNDFF_01044 hypothetical protein;FHHODMHO_03200 hypothetical protein		0.542678	0.47732	+	4.55299	1.87951		1.15573	1.41841		1.18822	0.856191	FHNFNDFF_01044;FHHODMHO_03200	FHNFNDFF_01044	WP_000728350.1	100	379	0	0	1	379	1	379	0	810	0	polysaccharide export protein	Escherichia coli	14	13	1	68.6	66.2	9.8	41.699	0	98.759	13827000000	98	Intensity ->	23.9286	25.2884	24.9724	25.4705	25.7968	31.1838	24.4828	24.4143	24.4758
PNPLODAB_02731 Alcohol dehydrogenase 2;PFBPECIA_02626 Alcohol dehydrogenase 2;OKDCKLBA_04225 Alcohol dehydrogenase 2;OGBIEJAG_04021 Alcohol dehydrogenase 2;OFFKKPFB_03703 Alcohol dehydrogenase 2;OACBGGFD_03853 Alcohol dehydrogenase 2;NDKOGNOP_03637 Alcohol		1.32885	0.485199	+	3.37374	0.890605		2.70822	1.29834		1.11765	0.462333	PNPLODAB_02731;PFBPECIA_02626;OKDCKLBA_04225;OGBIEJAG_04021;OFFKKPFB_03703;OACBGGFD_03853;NDKOGNOP_03637;NBFEBOLO_03496;MHOJBANN_02593;MGPNOCHN_03212;MGFGECDL_04424;MFDHIIPA_03950;MEFJKFNE_04206;MDKIONIE_03933;LKOLDKAE_01923;LKDNNJHI_02875;LIMOMFPF_03614;LEOACJHM_03983;KNFHFIEF_02713;KLFLFOCG_02881;KJLMEHHG_03473;KFGCNKFC_03230;KACMHCHC_03307;JPINENAK_01536;JLBHHFJN_01643;JIOIMHAJ_04268;JFLBMOKP_…	PFBPECIA_02626	WP_000741508.1	100	383	0	0	1	383	1	383	0	812	0	MULTISPECIES: L-threonine dehydrogenase	Enterobacteriaceae	11	11	11	52.2	52.2	52.2	40.364	0	46.514	2129200000	32	Intensity ->	24.1526	25.3823	24.5055	24.8583	25.1062	24.5196	25.0042	26.5234	25.9054
MDKIONIE_00677 hypothetical protein;KJLMEHHG_03048 hypothetical protein;HJOKHKII_02600 hypothetical protein;PNPLODAB_03206 hypothetical protein;PFBPECIA_01870 hypothetical protein;OKDCKLBA_02601 hypothetical protein;OGBIEJAG_00912 hypothetical protein;OACB		2.21854	0.52664	+	3.80509	0.734142		1.99726	0.859899		0.673617	0.249822	MDKIONIE_00677;KJLMEHHG_03048;HJOKHKII_02600;PNPLODAB_03206;PFBPECIA_01870;OKDCKLBA_02601;OGBIEJAG_00912;OACBGGFD_02134;MGPNOCHN_02572;MGFGECDL_02853;MEFJKFNE_02995;LKOLDKAE_03091;LIMOMFPF_02150;LEOACJHM_02892;JBBMELNE_00119;IIPAOFGN_03126;FGNLLDHK_00731;FEDOHDOA_02961;EEODFGHF_01982;EDKFLJNH_00146;EBPBIAPD_02363;BFNDCOEE_01178;BDBEODDP_01318	MDKIONIE_00677	WP_000371698.1	100	76	0	0	1	76	1	76	3.12e-46	166	0	MULTISPECIES: 4Fe-4S mono-cluster protein YjdI	Enterobacteriaceae	2	1	0	35.5	21.1	0	8.6219	0.0020513	1.8599	510050000	12	Intensity ->	25.4618	24.3889	23.9005	26.1312	25.8706	25.8696	24.9282	24.5945	24.5292
OKDCKLBA_00572 hypothetical protein;OACBGGFD_00475 hypothetical protein;MEFJKFNE_00599 hypothetical protein;LIMOMFPF_01649 hypothetical protein;FEDOHDOA_04172 hypothetical protein;EEODFGHF_00645 hypothetical protein;EBPBIAPD_00512 hypothetical protein		0.863665	0.541372		1.50852	0.806507		0.523869	0.634757	+	2.85158	1.19567	OKDCKLBA_00572;OACBGGFD_00475;MEFJKFNE_00599;LIMOMFPF_01649;FEDOHDOA_04172;EEODFGHF_00645;EBPBIAPD_00512	OKDCKLBA_00572	WP_000767422.1	100	158	0	0	1	158	1	158	1.82e-102	335	0	MULTISPECIES: kinase inhibitor	Escherichia	9	9	1	79.1	79.1	17.1	17.057	0	32.765	22974000000	319	Intensity ->	27.8318	26.8368	27.4896	29.3151	29.4731	27.2126	28.0108	29.157	28.716
PFBPECIA_04530 Protein SopB;JCJOCBMM_04351 Protein SopB;JBBMELNE_04451 Protein SopB;GLLDPALF_04352 Protein SopB;GDGAFJPJ_03899 Protein SopB;FHNFNDFF_04120 Protein SopB;FHHODMHO_04306 Protein SopB;EFNGLFIA_04709 Protein SopB;ECEBCKND_04540 Protein SopB;BDBE		1.16875	0.558119	+	3.05675	0.997085		0.856901	-0.776706		1.89426	0.791815	PFBPECIA_04530;JCJOCBMM_04351;JBBMELNE_04451;GLLDPALF_04352;GDGAFJPJ_03899;FHNFNDFF_04120;FHHODMHO_04306;EFNGLFIA_04709;ECEBCKND_04540;BDBEODDP_04703;BAHIFDLB_04359	PFBPECIA_04530	WP_000817031.1	100	323	0	0	1	323	1	323	0	683	8	MULTISPECIES: ParB/RepB/Spo0J family plasmid partition protein	Bacteria	12	12	1	50.2	50.2	8.4	35.372	0	70.673	4451900000	103	Intensity ->	27.2608	25.876	25.9411	27.1398	27.7262	27.7132	27.1706	27.4273	25.2891
MHOJBANN_02472 Cell division protein ZipA;MGFGECDL_00906 Cell division protein ZipA;LKDNNJHI_01884 Cell division protein ZipA;KLFLFOCG_01905 Cell division protein ZipA;JPINENAK_01819 Cell division protein ZipA;JLBHHFJN_03408 Cell division protein ZipA;JFLB		1.30197	0.63622	+	4.06792	1.23178		0.392875	0.46855		1.31912	0.669268	MHOJBANN_02472;MGFGECDL_00906;LKDNNJHI_01884;KLFLFOCG_01905;JPINENAK_01819;JLBHHFJN_03408;JFLBMOKP_01746;HBCBCJEF_00388;ELCAFCIJ_01631;EILPMHKM_02507;EFNGLFIA_02584;CKAKOHDH_00307;BABGFMBJ_02579;ALNJDDDO_02671;JAPEBFAC_03260;EHNKNDBI_02948;NBFEBOLO_03024;BJKHMIMG_02881	MHOJBANN_02472	WP_001296279.1	100	332	0	0	1	332	1	332	0	700	1	MULTISPECIES: cell division protein ZipA	Enterobacteriaceae	9	2	2	31.3	9.6	9.6	36.994	0	7.6083	3537600000	67	Intensity ->	25.5497	24.7906	24.3177	28.037	28.3121	25.0886	27.8927	28.2928	24.9013
MFDHIIPA_04709 Dihydrofolate reductase type 1;MDKIONIE_03925 Dihydrofolate reductase type 1;LKDNNJHI_04767 Dihydrofolate reductase type 1;KLFLFOCG_04687 Dihydrofolate reductase type 1;JIOIMHAJ_04534 Dihydrofolate reductase type 1;JCJOCBMM_04614 Dihydrofola		1.68416	0.667108	+	3.21974	1.00735		0.273374	0.319091		2.1556	0.811901	MFDHIIPA_04709;MDKIONIE_03925;LKDNNJHI_04767;KLFLFOCG_04687;JIOIMHAJ_04534;JCJOCBMM_04614;GFGBHCPP_04759;FHNFNDFF_04424;FHHODMHO_04702;EILPMHKM_04719;EFNGLFIA_04905;ECEBCKND_04772;BAHIFDLB_04695;PFBPECIA_04998;JFLBMOKP_04843;HBCBCJEF_04935;FFHEABBD_04397;EBPBIAPD_04734;DEDMECEF_04983;BABGFMBJ_04782;NDKOGNOP_04883;EOCOBPMN_04944	MFDHIIPA_04709	WP_001389366.1	100	157	0	0	1	157	1	157	2.6e-101	332	2	MULTISPECIES: trimethoprim-resistant dihydrofolate reductase DfrA17	Proteobacteria	10	10	7	51.6	51.6	43.9	17.559	0	13.815	3821800000	52	Intensity ->	24.7885	24.5086	25.5034	24.2326	25.2377	25.4087	30.2721	25.9943	28.663
PNPLODAB_01113 Cysteine desulfurase;PFBPECIA_00277 Cysteine desulfurase;OFFKKPFB_00587 Cysteine desulfurase;NDKOGNOP_02082 Cysteine desulfurase;MDKIONIE_00643 Cysteine desulfurase;MCCOJDHE_00648 Cysteine desulfurase;KNFHFIEF_00231 Cysteine desulfurase;KJIJ		1.63987	0.693477		0.636392	0.385893		1.22596	0.98392	+	3.36316	1.10258	PNPLODAB_01113;PFBPECIA_00277;OFFKKPFB_00587;NDKOGNOP_02082;MDKIONIE_00643;MCCOJDHE_00648;KNFHFIEF_00231;KJIJLKDN_01247;KFGCNKFC_02913;KACMHCHC_01224;JCJOCBMM_00153;JBBMELNE_01665;JAPEBFAC_02283;IPCPDEOA_01828;IIPAOFGN_00886;IHLJGEKH_00385;IGDEAAFK_00334;IDNDDBOJ_00106;HJOKHKII_00721;GLLDPALF_01793;FKDCCENF_00695;FHNFNDFF_00511;FHHODMHO_00151;FGNLLDHK_02491;ELGGPMEP_01141;EHNKNDBI_02233;EDKFLJNH_…	PFBPECIA_00277	WP_001520612.1	100	406	0	0	1	406	1	406	0	873	0	MULTISPECIES: cysteine desulfurase SufS	Enterobacteriaceae	18	18	0	69.7	69.7	0	44.421	0	81.353	10714000000	310	Intensity ->	25.022	23.9561	27.8451	28.7503	25.4133	26.9622	27.7141	28.214	28.4188
NBFEBOLO_00061 Citrate lyase alpha chain;MHOJBANN_00092 Citrate lyase alpha chain;LKDNNJHI_00091 Citrate lyase alpha chain;KLFLFOCG_00292 Citrate lyase alpha chain;JPINENAK_03561 Citrate lyase alpha chain;JLBHHFJN_00495 Citrate lyase alpha chain;JFLBMOKP_0		0.950194	0.712187		1.55588	1.02027		0.554438	-0.832523	+	3.35401	1.59536	NBFEBOLO_00061;MHOJBANN_00092;LKDNNJHI_00091;KLFLFOCG_00292;JPINENAK_03561;JLBHHFJN_00495;JFLBMOKP_00804;JAPEBFAC_00089;HBCBCJEF_01197;ELCAFCIJ_00604;EILPMHKM_00600;EHNKNDBI_00089;EFNGLFIA_00628;BJKHMIMG_00599;BABGFMBJ_00658;ALNJDDDO_00640	NBFEBOLO_00061	WP_001295860.1	100	510	0	0	1	510	1	510	0	1088	1	citrate lyase subunit alpha	Escherichia coli	31	3	3	75.5	5.7	5.7	55.168	0	244.98	10486000000	68	Intensity ->	25.645	25.165	24.915	29.3537	29.4524	25.5241	28.942	29.5538	24.2422
PFBPECIA_02216 Deoxyribonucleoside regulator;OKDCKLBA_00744 Deoxyribonucleoside regulator;OFFKKPFB_03994 Deoxyribonucleoside regulator;OACBGGFD_04483 Deoxyribonucleoside regulator;NDKOGNOP_03860 Deoxyribonucleoside regulator;NBFEBOLO_01063 Deoxyribonucleos		2.48968	0.713652	+	4.53664	1.03311		1.12797	0.747129	+	3.94505	0.963761	PFBPECIA_02216;OKDCKLBA_00744;OFFKKPFB_03994;OACBGGFD_04483;NDKOGNOP_03860;NBFEBOLO_01063;MEFJKFNE_01132;LKDNNJHI_04716;LIMOMFPF_04498;KLFLFOCG_04465;KGMELFOP_02348;KACMHCHC_04275;JFLBMOKP_04500;IPCPDEOA_00165;HOMAGLGO_02993;HBCBCJEF_04761;GFGBHCPP_02743;EOCOBPMN_02306;EILPMHKM_04524;EFNGLFIA_04652;EEODFGHF_04499;EBPBIAPD_04436;DEDMECEF_04705;BJKHMIMG_03999;BDBEODDP_03020;BABGFMBJ_04646;ALNJDDDO_…	PFBPECIA_02216	WP_000373366.1	100	328	0	0	1	328	1	328	0	703	0	MULTISPECIES: sugar-binding transcriptional regulator	Proteobacteria	5	5	5	20.4	20.4	20.4	36.111	0	7.8002	1701200000	37	Intensity ->	25.9968	24.4269	25.7018	27.1551	24.4111	24.0715	27.3965	27.2194	24.4581
OACBGGFD_03805 Anaerobic ribonucleoside-triphosphate reductase;NDKOGNOP_01342 Anaerobic ribonucleoside-triphosphate reductase;MFDHIIPA_00995 Anaerobic ribonucleoside-triphosphate reductase;MDKIONIE_01375 Anaerobic ribonucleoside-triphosphate reductase;LIMO		1.05726	0.750613	+	2.78347	1.40481		0.894386	1.15947		1.39624	0.935052	OACBGGFD_03805;NDKOGNOP_01342;MFDHIIPA_00995;MDKIONIE_01375;LIMOMFPF_03561;KGMELFOP_02592;JLHPLACJ_01458;IDNDDBOJ_02243;HOMAGLGO_01116;HMIIFDGB_01636;HJOKHKII_03018;FKDCCENF_02708;FFHEABBD_02317;EEODFGHF_03597;EBPBIAPD_03614;DEDMECEF_01845;BHDLOEDO_01867;BGFAJFMK_01315;BEIEIFNH_01298;AJLOPILI_02896	OACBGGFD_03805	WP_000187778.1	100	712	0	0	1	712	1	712	0	1542	0	MULTISPECIES: anaerobic ribonucleoside-triphosphate reductase	Bacteria	40	2	0	63.2	2.8	0	80.022	0	290.1	18416000000	185	Intensity ->	23.9615	25.1784	25.0514	28.463	25.1917	28.5329	28.5614	28.5879	28.4376
MHOJBANN_04873 hypothetical protein;KLFLFOCG_04719 hypothetical protein;JCJOCBMM_04342 hypothetical protein;JBBMELNE_04460 hypothetical protein;JAPEBFAC_04705 hypothetical protein;GLLDPALF_04360 hypothetical protein;FHNFNDFF_04112 hypothetical protein;FHHO		1.92243	0.763916	+	2.93938	0.981256		0.935201	0.810034		0.695101	0.413951	MHOJBANN_04873;KLFLFOCG_04719;JCJOCBMM_04342;JBBMELNE_04460;JAPEBFAC_04705;GLLDPALF_04360;FHNFNDFF_04112;FHHODMHO_04297;EILPMHKM_04740;EHNKNDBI_04719;EFNGLFIA_04718;ECEBCKND_04532;CKAKOHDH_04342;BHDLOEDO_04393;BEIEIFNH_05068;BDBEODDP_04695;BAHIFDLB_04367;ALNJDDDO_04808	MHOJBANN_04873	WP_001128474.1	100	521	0	0	1	521	1	521	0	1100	9	MULTISPECIES: AAA family ATPase	Enterobacteriaceae	20	20	10	46.1	46.1	25.1	59.479	0	41.561	3704800000	110	Intensity ->	23.9884	25.1442	23.8645	29.0109	24.0541	24.1912	27.1969	26.6058	25.6078
OFFKKPFB_00819 Flagellin 2;OACBGGFD_01756 Flagellin 2;NDKOGNOP_02391 Flagellin 2;NBFEBOLO_03794 Flagellin 2;MHOJBANN_03753 Flagellin 2;LKDNNJHI_03536 Flagellin 2;KLFLFOCG_03666 Flagellin 2;JPINENAK_02755 Flagellin 2;JLBHHFJN_03572 Flagellin 2;JFLBMOKP_0043		0.811929	0.809928	+	2.67261	1.75005		0.606721	-1.13499	+	3.08446	1.94949	OFFKKPFB_00819;OACBGGFD_01756;NDKOGNOP_02391;NBFEBOLO_03794;MHOJBANN_03753;LKDNNJHI_03536;KLFLFOCG_03666;JPINENAK_02755;JLBHHFJN_03572;JFLBMOKP_00435;JBBMELNE_02648;HBCBCJEF_00973;ELCAFCIJ_02653;EILPMHKM_00076;EFNGLFIA_00434;BJKHMIMG_03754;BABGFMBJ_00433;ALNJDDDO_00442	OACBGGFD_01756	WP_000079759.1	100	349	0	0	1	349	1	349	0	707	0	MULTISPECIES: flagellin FliC	Escherichia	30	16	0	96.6	52.7	0	36.29	0	323.31	49801000000	329	Intensity ->	25.1032	24.0993	25.3108	29.4775	30.5867	26.3185	29.8836	30.778	26.3768
NBFEBOLO_01720 Outer membrane protein C;MHOJBANN_03058 Outer membrane protein C;LKDNNJHI_01699 Outer membrane protein C;KLFLFOCG_01752 Outer membrane protein C;JPINENAK_00139 Outer membrane protein C;JLBHHFJN_00925 Outer membrane protein C;JFLBMOKP_01058 O		0.922028	0.888208	+	2.57405	1.734		0.792653	-1.37182	+	3.11264	1.95913	NBFEBOLO_01720;MHOJBANN_03058;LKDNNJHI_01699;KLFLFOCG_01752;JPINENAK_00139;JLBHHFJN_00925;JFLBMOKP_01058;JAPEBFAC_01539;HBCBCJEF_00203;ELCAFCIJ_00197;EILPMHKM_02248;EFNGLFIA_01127;BJKHMIMG_01741;BABGFMBJ_01158;ALNJDDDO_01656	NBFEBOLO_01720	WP_000865587.1	100	373	0	0	1	373	1	373	0	761	1	porin OmpC	Escherichia coli	35	8	2	89.5	24.7	7.2	41.205	0	212.31	24653000000	214	Intensity ->	25.0756	24.5178	24.4731	30.7253	31.1266	24.7794	30.5437	30.2343	30.0775
NDKOGNOP_01184 hypothetical protein;LKDNNJHI_03283 hypothetical protein;KLFLFOCG_01324 hypothetical protein;JFLBMOKP_04418 hypothetical protein;HBCBCJEF_01822 hypothetical protein;EILPMHKM_02083 hypothetical protein;EFNGLFIA_02147 hypothetical protein;BABG		2.03793	0.934395	+	2.74015	1.17563		0.0178261	0.0313468		2.65607	1.15424	NDKOGNOP_01184;LKDNNJHI_03283;KLFLFOCG_01324;JFLBMOKP_04418;HBCBCJEF_01822;EILPMHKM_02083;EFNGLFIA_02147;BABGFMBJ_04480;ALNJDDDO_04581	LKDNNJHI_03283	WP_001287828.1	100	63	0	0	1	63	1	63	6.18e-34	131	1	MULTISPECIES: hypothetical protein	Enterobacteriaceae	6	6	6	92.1	92.1	92.1	7.031	0	190.37	10418000000	108	Intensity ->	25.1556	24.6547	25.8876	29.3475	24.8213	26.1323	30.4797	30.4293	27.2652
OFFKKPFB_01246 putative lipoprotein YbjP;KGMELFOP_00255 putative lipoprotein YbjP;KACMHCHC_01395 putative lipoprotein YbjP;IDNDDBOJ_01462 putative lipoprotein YbjP;FKDCCENF_01837 putative lipoprotein YbjP;AJLOPILI_02206 putative lipoprotein YbjP;MFDHIIPA_0		1.66011	0.965928	+	3.78212	1.49866		0.29562	0.499659		1.33121	0.861369	OFFKKPFB_01246;KGMELFOP_00255;KACMHCHC_01395;IDNDDBOJ_01462;FKDCCENF_01837;AJLOPILI_02206;MFDHIIPA_02418;MDKIONIE_01622;KJLMEHHG_01346;HJOKHKII_01609;GDGAFJPJ_02430;EOCOBPMN_02709;BLOJIPFB_02015;BHDLOEDO_01435	FKDCCENF_01837	WP_001270738.1	100	171	0	0	1	171	1	171	1.3e-112	365	0	MULTISPECIES: lipoprotein	Enterobacteriaceae	10	10	4	67.3	67.3	26.9	19.054	0	43.98	63092000000	368	Intensity ->	30.4281	25.9144	25.2405	30.7317	29.7163	28.974	31.0402	30.8087	30.318
PNPLODAB_01145 Oxidoreductase YdhF;OGBIEJAG_02397 Oxidoreductase YdhF;LEOACJHM_01352 Oxidoreductase YdhF;JEMBJNCM_02465 Oxidoreductase YdhF;JAPEBFAC_02317 Oxidoreductase YdhF;IIPAOFGN_00919 Oxidoreductase YdhF;FGNLLDHK_02524 Oxidoreductase YdhF;EHNKNDBI_02		1.5073	0.981714	+	2.5848	1.4233		0.732895	1.06399	+	4.04721	1.7598	PNPLODAB_01145;OGBIEJAG_02397;LEOACJHM_01352;JEMBJNCM_02465;JAPEBFAC_02317;IIPAOFGN_00919;FGNLLDHK_02524;EHNKNDBI_02267;EDKFLJNH_02344	OGBIEJAG_02397	WP_000250642.1	100	298	0	0	1	298	1	298	0	642	0	aldo/keto reductase family oxidoreductase	Escherichia coli	9	9	0	53	53	0	33.622	0	40.86	28491000000	220	Intensity ->	29.0372	29.0296	24.0072	28.8179	28.5263	29.7573	29.793	30.2497	29.3887
BHDLOEDO_04568 Endoribonuclease PemK;PFBPECIA_04843 Endoribonuclease PemK;MFDHIIPA_04257 Endoribonuclease PemK;LKOLDKAE_04862 Endoribonuclease PemK;LKDNNJHI_04803 Endoribonuclease PemK;KLFLFOCG_04620 Endoribonuclease PemK;KACMHCHC_04625 Endoribonuclease Pe		2.69095	1.32967	+	4.32911	1.7887		1.09896	1.31379	+	4.79468	1.86995	BHDLOEDO_04568;PFBPECIA_04843;MFDHIIPA_04257;LKOLDKAE_04862;LKDNNJHI_04803;KLFLFOCG_04620;KACMHCHC_04625;JPINENAK_04066;JLHPLACJ_04693;JFLBMOKP_04889;JCJOCBMM_04478;IHLJGEKH_04099;IGDEAAFK_04515;HOMAGLGO_05154;HMIIFDGB_04901;HBCBCJEF_04995;FHNFNDFF_04314;FHHODMHO_04488;FFHEABBD_03099;EOCOBPMN_04926;EILPMHKM_04688;EFNGLFIA_04856;ECEBCKND_04575;EBPBIAPD_04792;DEDMECEF_05049;CKAKOHDH_04465;CEJHCKJO_…	PFBPECIA_04843	WP_000439434.1	100	110	0	0	1	110	1	110	1.82e-66	228	9	MULTISPECIES: hypothetical protein	Gammaproteobacteria	6	6	2	71.8	71.8	23.6	11.907	0	23.144	11218000000	87	Intensity ->	24.7814	25.8983	25.3256	25.1232	25.2663	29.1549	30.45	24.2342	24.2597
NDKOGNOP_03918 Beta-lactamase CTX-M-1;MDKIONIE_04500 Beta-lactamase CTX-M-1;HJOKHKII_03625 Beta-lactamase CTX-M-1	+	3.31941	1.62073		1.90363	1.25616		2.65198	2.49861		0.741012	0.674281	NDKOGNOP_03918;MDKIONIE_04500;HJOKHKII_03625	MDKIONIE_04500	WP_013188473.1	100	291	0	0	1	291	1	291	0	616	9	MULTISPECIES: class A extended-spectrum beta-lactamase CTX-M-1	Enterobacteriaceae	22	2	2	71.1	14.4	14.4	31.245	0	255.52	37534000000	190	Intensity ->	29.624	25.2005	24.5728	30.0752	25.8852	28.9154	25.5317	25.0882	30.6049
JBBMELNE_03617 Outer membrane protein A;BFNDCOEE_03424 Outer membrane protein A		1.91709	-2.35526		0.835282	-1.43667		0.395956	1.38549		1.03945	-1.65867	JBBMELNE_03617;BFNDCOEE_03424	JBBMELNE_03617	WP_001314606.1	100	346	0	0	1	346	1	346	0	739	0	MULTISPECIES: porin OmpA	Escherichia	36	5	0	79.2	16.5	0	37.173	0	174.72	427360000000	972	Intensity ->	24.0717	33.0087	24.2184	25.4618	25.6061	32.6149	25.8876	25.8074	25.3418
NBFEBOLO_02125 Beta-galactosidase;MHOJBANN_03424 Beta-galactosidase;JPINENAK_01355 Beta-galactosidase;JLBHHFJN_03945 Beta-galactosidase;ELCAFCIJ_02864 Beta-galactosidase;BJKHMIMG_02147 Beta-galactosidase		1.57723	-1.85717		1.57269	-1.9043		0.864923	-2.1744		0.0291386	-0.0724134	NBFEBOLO_02125;MHOJBANN_03424;JPINENAK_01355;JLBHHFJN_03945;ELCAFCIJ_02864;BJKHMIMG_02147	NBFEBOLO_02125	WP_001531439.1	100	1024	0	0	1	1024	1	1024	0	2204	0	beta-galactosidase	Escherichia coli	70	15	0	81.2	24.1	0	116.52	0	323.31	173380000000	525	Intensity ->	23.758	32.2509	25.5022	33.0001	33.1351	24.8531	32.7096	25.398	25.1874
OGBIEJAG_00785 Arginine deiminase;MCCOJDHE_02909 Arginine deiminase;LEOACJHM_02765 Arginine deiminase;KJIJLKDN_03110 Arginine deiminase;JLHPLACJ_01470 Arginine deiminase;IHLJGEKH_03315 Arginine deiminase;FGNLLDHK_00861 Arginine deiminase;ELGGPMEP_03305 Arg		2.55925	-1.83635		1.99141	-1.53228		0.202192	-0.529764		0.697616	-0.845379	OGBIEJAG_00785;MCCOJDHE_02909;LEOACJHM_02765;KJIJLKDN_03110;JLHPLACJ_01470;IHLJGEKH_03315;FGNLLDHK_00861;ELGGPMEP_03305;EDKFLJNH_00322	OGBIEJAG_00785	WP_001346533.1	100	406	0	0	1	406	1	406	0	876	1	arginine deiminase	Escherichia coli	32	17	0	80.5	54.7	0	45.771	0	221.03	59635000000	285	Intensity ->	25.6707	32.555	29.0474	25.0993	32.1876	25.2872	25.1231	25.0494	25.7763
BDBEODDP_00489 Formate hydrogenlyase subunit 7		0.96929	-0.551989		0.476487	-0.333817		0.123137	-0.183918	+	3.56126	-1.27229	BDBEODDP_00489	BDBEODDP_00489	WP_000067389.1	100	255	0	0	1	255	1	255	3.42e-174	549	0	formate hydrogenlyase subunit HycG	Escherichia coli	8	8	2	42.7	42.7	9.4	28.056	0	226.01	23703000000	342	Intensity ->	28.611	28.6225	28.4668	25.2273	29.7211	28.6114	27.8715	27.8648	28.7258
NBFEBOLO_03613 Ornithine carbamoyltransferase;MHOJBANN_01705 Ornithine carbamoyltransferase;JPINENAK_02590 Ornithine carbamoyltransferase;JLBHHFJN_02106 Ornithine carbamoyltransferase;ELCAFCIJ_03092 Ornithine carbamoyltransferase;BJKHMIMG_03672 Ornithine c		2.57835	-1.73654		1.98269	-1.47317		0.351467	-0.785128		0.765466	-0.847631	NBFEBOLO_03613;MHOJBANN_01705;JPINENAK_02590;JLBHHFJN_02106;ELCAFCIJ_03092;BJKHMIMG_03672	NBFEBOLO_03613	WP_000235832.1	100	334	0	0	1	334	1	334	0	722	0	ornithine carbamoyltransferase	Escherichia coli	17	12	2	55.7	44.9	6.6	37.143	0	299.89	41094000000	256	Intensity ->	26.8251	31.9309	28.8237	23.9421	31.6168	24.8169	25.4046	25.2907	24.6543
BDBEODDP_02162 Fumarate hydratase class I, aerobic		2.62123	-0.46633	+	4.35741	-0.639661		0.791242	-0.387357		3.18706	-0.550612	BDBEODDP_02162	BDBEODDP_02162	WP_000066654.1	100	548	0	0	1	548	1	548	0	1178	0	class I fumarate hydratase	Escherichia coli	35	19	2	73.4	50.4	6.9	60.342	0	323.31	117690000000	1017	Intensity ->	30.7675	30.8138	30.9058	31.0054	31.5506	28.4255	29.2176	30.1624	30.9816
BGFAJFMK_01168 Aspartate--ammonia ligase;PFBPECIA_02224 Aspartate--ammonia ligase;OGBIEJAG_03947 Aspartate--ammonia ligase;MCCOJDHE_02479 Aspartate--ammonia ligase;LEOACJHM_04076 Aspartate--ammonia ligase;KJIJLKDN_02619 Aspartate--ammonia ligase;KFGCNKFC_0		0.126177	-0.0935696		0.315047	-0.213612		0.125512	0.160703	+	3.32716	-1.01576	BGFAJFMK_01168;PFBPECIA_02224;OGBIEJAG_03947;MCCOJDHE_02479;LEOACJHM_04076;KJIJLKDN_02619;KFGCNKFC_03076;JEMBJNCM_03270;IPCPDEOA_01968;IHLJGEKH_02414;HOMAGLGO_00275;HMIIFDGB_02717;ELGGPMEP_01648;DEDMECEF_03686;CEJHCKJO_04139;BEIEIFNH_04160	BGFAJFMK_01168	WP_000845101.1	100	330	0	0	1	330	1	330	0	700	0	MULTISPECIES: aspartate--ammonia ligase	Enterobacteriaceae	25	25	1	72.7	72.7	3	36.623	0	323.31	350350000000	1915	Intensity ->	32.467	33.4344	30.1755	32.5427	32.8398	26.9123	31.8322	30.7944	33.2689
NBFEBOLO_00456 Outer membrane protein A;MHOJBANN_02107 Outer membrane protein A;LKDNNJHI_03395 Outer membrane protein A;KLFLFOCG_01436 Outer membrane protein A;JPINENAK_00980 Outer membrane protein A;JLHPLACJ_00627 Outer membrane protein A;JLBHHFJN_00166 O		0.832179	-1.59607		0.103285	-0.307586		0.0139497	0.0755534		0.0146857	0.0481737	NBFEBOLO_00456;MHOJBANN_02107;LKDNNJHI_03395;KLFLFOCG_01436;JPINENAK_00980;JLHPLACJ_00627;JLBHHFJN_00166;JFLBMOKP_01939;JAPEBFAC_00412;HBCBCJEF_01935;ELCAFCIJ_03971;EILPMHKM_01971;EHNKNDBI_00412;EFNGLFIA_02035;CEJHCKJO_01669;BJKHMIMG_00204;BABGFMBJ_02250;ALNJDDDO_04078	NBFEBOLO_00456	WP_001346420.1	100	350	0	0	1	350	1	350	0	745	0	MULTISPECIES: porin OmpA	Escherichia	39	4	0	79.4	7.4	0	37.493	0	133.42	636990000000	385	Intensity ->	33.8856	34.4943	34.4005	33.8501	34.6315	24.6364	33.498	32.647	25.5595
MGPNOCHN_01583 NAD-dependent dihydropyrimidine dehydrogenase subunit PreT;MGFGECDL_00658 NAD-dependent dihydropyrimidine dehydrogenase subunit PreT;LKOLDKAE_01707 NAD-dependent dihydropyrimidine dehydrogenase subunit PreT		2.83265	-1.55978		1.09364	-0.897407		2.36017	-2.41008		0.431372	-0.47131	MGPNOCHN_01583;MGFGECDL_00658;LKOLDKAE_01707	MGPNOCHN_01583	WP_001136338.1	100	412	0	0	1	412	1	412	0	879	0	MULTISPECIES: NAD-dependent dihydropyrimidine dehydrogenase subunit PreT	Enterobacteriaceae	34	10	0	90.5	27.4	0	44.31	0	53.22	26027000000	216	Intensity ->	28.7385	29.4978	28.8219	28.4872	28.6348	25.386	28.7091	28.2165	25.8724
BHDLOEDO_02171 tRNA (guanine-N(7)-)-methyltransferase;PFBPECIA_04247 tRNA (guanine-N(7)-)-methyltransferase;OKDCKLBA_00013 tRNA (guanine-N(7)-)-methyltransferase;OFFKKPFB_02271 tRNA (guanine-N(7)-)-methyltransferase;OACBGGFD_00868 tRNA (guanine-N(7)-)-meth		0.537938	-0.195079		0.252237	-0.114281	+	6.99688	-1.51012		0.978456	-0.314808	BHDLOEDO_02171;PFBPECIA_04247;OKDCKLBA_00013;OFFKKPFB_02271;OACBGGFD_00868;NDKOGNOP_02250;MFDHIIPA_01382;MEFJKFNE_00022;MDKIONIE_01809;LKDNNJHI_02960;LIMOMFPF_00015;KNFHFIEF_03763;KLFLFOCG_03411;KJLMEHHG_03856;KGMELFOP_02856;KACMHCHC_03003;JIOIMHAJ_02754;JFLBMOKP_02855;JEEKBHCJ_00363;JCJOCBMM_01905;JBBMELNE_00908;IPCPDEOA_03596;IGDEAAFK_02263;IDNDDBOJ_04238;HOMAGLGO_01690;HMIIFDGB_04694;HJOKHKII_…	PFBPECIA_04247	WP_000786911.1	100	239	0	0	1	239	1	239	2.33e-162	513	1	MULTISPECIES: tRNA (guanosine(46)-N7)-methyltransferase TrmB	Proteobacteria	9	9	1	54	54	12.6	27.293	0	22.04	11824000000	363	Intensity ->	27.6583	27.59	27.4168	26.9577	27.8163	28.0604	27.6885	27.5412	27.5822
MGPNOCHN_02725 Carbamate kinase 1;LKOLDKAE_03763 Carbamate kinase 1;KFGCNKFC_01666 Carbamate kinase 1;JEMBJNCM_03172 Carbamate kinase 1;FGNLLDHK_00860 Carbamate kinase 1;EDKFLJNH_00321 Carbamate kinase 1;OGBIEJAG_00786 Carbamate kinase 1;NBFEBOLO_03612 Car		2.11626	-1.29806		1.3396	-0.95993		0.262569	-0.520146		1.40386	-1.07123	MGPNOCHN_02725;LKOLDKAE_03763;KFGCNKFC_01666;JEMBJNCM_03172;FGNLLDHK_00860;EDKFLJNH_00321;OGBIEJAG_00786;NBFEBOLO_03612;MHOJBANN_01706;MGFGECDL_02982;LEOACJHM_02766;KJIJLKDN_03111;JPINENAK_02589;JLHPLACJ_01469;JLBHHFJN_02107;JAPEBFAC_00732;ELGGPMEP_03304;ELCAFCIJ_03093;EHNKNDBI_00723;BJKHMIMG_03673;MCCOJDHE_02908;IHLJGEKH_03316;CKAKOHDH_02775	MGPNOCHN_02725	WP_000428628.1	100	314	0	0	1	314	1	314	0	668	1	carbamate kinase	Escherichia coli	16	12	12	50.3	47.1	47.1	33.784	0	141.4	16241000000	130	Intensity ->	23.6686	30.364	25.3024	23.5885	30.2445	26.0838	25.9353	24.1794	24.4126
CEJHCKJO_00202 Metalloprotease PmbA		0.35216	-0.128		0.403249	-0.150915	+	7.70157	-1.47479		0.213818	-0.0903857	CEJHCKJO_00202	CEJHCKJO_00202	WP_001162172.1	100	450	0	0	1	450	1	450	0	962	0	MULTISPECIES: metalloprotease PmbA	Enterobacteriaceae	29	29	1	87.3	87.3	3.1	48.359	0	323.31	82234000000	1187	Intensity ->	30.5777	30.101	30.3465	30.5948	30.3086	30.3389	30.7999	30.9399	31.2548
OGBIEJAG_02228 Phthiocerol/phenolphthiocerol synthesis polyketide synthase type I PpsE;MCCOJDHE_00994 Phthiocerol/phenolphthiocerol synthesis polyketide synthase type I PpsE;LEOACJHM_00977 Phthiocerol/phenolphthiocerol synthesis polyketide synthase type I		1.70297	-1.27218		2.03577	-1.42429		0.623197	-1.10173		1.8137	-1.37421	OGBIEJAG_02228;MCCOJDHE_00994;LEOACJHM_00977;KJIJLKDN_01595;JEMBJNCM_02130;IHLJGEKH_00038;FGNLLDHK_04017;ELGGPMEP_01914;EDKFLJNH_03681	OGBIEJAG_02228	WP_000829570.1	100	1010	0	0	1	1010	1	1010	0	2145	0	MULTISPECIES: colibactin polyketide synthase ClbI	Enterobacteriaceae	45	45	1	59	59	2	108.44	0	306.44	32624000000	333	Intensity ->	25.1768	31.9499	29.6196	26.1997	25.254	25.3042	25.5353	25.0676	25.0673
CEJHCKJO_04151 hypothetical protein;JLHPLACJ_04252 hypothetical protein		0.00786291	0.00695139		0.478335	-0.320287		0.466921	0.460303	+	3.49325	-1.13556	CEJHCKJO_04151;JLHPLACJ_04252	CEJHCKJO_04151	WP_000784844.1	100	465	0	0	1	465	1	465	0	1003	1	MULTISPECIES: cytochrome c peroxidase	Escherichia	29	29	0	58.3	58.3	0	51.54	0	323.31	73940000000	1195	Intensity ->	31.34	29.9734	29.0047	28.56	29.8596	30.6839	27.6302	29.7366	29.669
DEDMECEF_03076 6-phosphogluconate dehydrogenase, decarboxylating;BGFAJFMK_02676 6-phosphogluconate dehydrogenase, decarboxylating;BEIEIFNH_00596 6-phosphogluconate dehydrogenase, decarboxylating		2.43362	-0.341314	+	5.42531	-0.528626		2.15907	-0.554395		4.67688	-0.493048	DEDMECEF_03076;BGFAJFMK_02676;BEIEIFNH_00596	BGFAJFMK_02676	WP_000043460.1	100	468	0	0	1	468	1	468	0	990	0	MULTISPECIES: NADP-dependent phosphogluconate dehydrogenase	Enterobacteriaceae	50	50	0	84.2	84.2	0	51.496	0	323.31	725920000000	3185	Intensity ->	32.4751	33.5377	33.12	33.2003	33.3283	33.267	33.2665	33.1564	33.2328
KFGCNKFC_00317 Potassium-transporting ATPase ATP-binding subunit		3.35761	-1.1691		1.78806	-0.822156		0.0514275	0.081807		1.22088	-0.669161	KFGCNKFC_00317	KFGCNKFC_00317	WP_000088002.1	100	682	0	0	1	682	1	682	0	1431	0	potassium-transporting ATPase subunit KdpB	Escherichia coli	23	2	0	48.1	4.8	0	72.247	0	91.738	3950000000	55	Intensity ->	23.6238	28.8389	27.2989	25.5858	25.3484	24.6139	27.4135	25.2502	23.2337
PNPLODAB_02126 NADH-quinone oxidoreductase subunit L;PFBPECIA_00480 NADH-quinone oxidoreductase subunit L;OKDCKLBA_02299 NADH-quinone oxidoreductase subunit L;OGBIEJAG_00302 NADH-quinone oxidoreductase subunit L;OFFKKPFB_00106 NADH-quinone oxidoreductase s		3.25618	-1.16535		0.753564	-0.485856		0.987364	-0.988211		0.868529	-0.545158	PNPLODAB_02126;PFBPECIA_00480;OKDCKLBA_02299;OGBIEJAG_00302;OFFKKPFB_00106;OACBGGFD_03163;NDKOGNOP_03629;NBFEBOLO_03953;MHOJBANN_02999;MGPNOCHN_01453;MGFGECDL_00786;MFDHIIPA_00362;MEFJKFNE_02282;MDKIONIE_03030;MCCOJDHE_00275;LKOLDKAE_01577;LKDNNJHI_01758;LIMOMFPF_01412;LEOACJHM_01743;KNFHFIEF_02866;KLFLFOCG_01693;KJLMEHHG_00265;KJIJLKDN_00275;KGMELFOP_00751;KFGCNKFC_02271;KACMHCHC_02819;JPINENAK_…	PFBPECIA_00480	WP_001056618.1	100	613	0	0	1	613	1	613	0	1269	0	MULTISPECIES: NADH-quinone oxidoreductase subunit L	Enterobacteriaceae	2	2	2	4.6	4.6	4.6	66.407	0	5.4514	7984400000	103	Intensity ->	27.7442	27.1129	25.0596	27.7762	28.3714	24.4453	23.1033	24.6277	27.3676
PNPLODAB_00473 Pyrimidine-specific ribonucleoside hydrolase RihA;OGBIEJAG_03431 Pyrimidine-specific ribonucleoside hydrolase RihA;MGFGECDL_01500 Pyrimidine-specific ribonucleoside hydrolase RihA;MCCOJDHE_01093 Pyrimidine-specific ribonucleoside hydrolase R		2.21407	-1.15989		1.25398	-0.82359		0.307836	-0.509087		0.432601	-0.398726	PNPLODAB_00473;OGBIEJAG_03431;MGFGECDL_01500;MCCOJDHE_01093;LEOACJHM_00240;KJIJLKDN_00620;KFGCNKFC_00365;JEMBJNCM_00386;IHLJGEKH_01369;FGNLLDHK_00383;ELGGPMEP_02440;EDKFLJNH_02589;CKAKOHDH_03059	OGBIEJAG_03431	WP_002430440.1	100	311	0	0	1	311	12	322	0	667	1	pyrimidine-specific ribonucleoside hydrolase RihA	Escherichia coli	10	2	0	52.4	14.5	0	33.91	0	17.008	10305000000	73	Intensity ->	24.8953	27.9596	28.2314	28.4717	28.1296	25.7059	25.2586	28.4901	24.7901
FGNLLDHK_00901 Type-1 fimbrial protein, A chain;EDKFLJNH_00362 Type-1 fimbrial protein, A chain		3.08716	-1.60152	+	2.75246	-1.55447		0.451868	-0.783563		1.3371	-1.02958	FGNLLDHK_00901;EDKFLJNH_00362	FGNLLDHK_00901	WP_000695580.1	100	184	0	0	1	184	1	184	3.82e-114	373	0	fimbrial protein	Escherichia coli	6	6	2	74.5	74.5	25	18.553	0	323.31	17148000000	205	Intensity ->	23.8042	25.0045	24.6269	25.0596	25.7705	26.0478	25.2609	25.574	24.4907
HMIIFDGB_00357 Oxygen-insensitive NADPH nitroreductase;BEIEIFNH_00971 Oxygen-insensitive NADPH nitroreductase;DEDMECEF_00349 Oxygen-insensitive NADPH nitroreductase		2.69807	-1.11319		2.2952	-1.04822		2.1996	-1.72272		0.692787	-0.470957	HMIIFDGB_00357;BEIEIFNH_00971;DEDMECEF_00349	HMIIFDGB_00357	WP_024946543.1	100	240	0	0	1	240	1	240	1.41e-162	514	0	nitroreductase NfsA	Escherichia coli	14	14	0	63.3	63.3	0	26.974	0	81.886	19411000000	323	Intensity ->	28.7901	27.9533	28.6095	27.9051	28.6785	26.1471	28.7283	30.5526	25.3102
JLHPLACJ_00741 Ribonuclease E;CEJHCKJO_01553 Ribonuclease E		1.51404	-1.1053		0.404083	-0.454546		0.228756	-0.483575		0.146869	-0.201443	JLHPLACJ_00741;CEJHCKJO_01553	CEJHCKJO_01553	WP_061092653.1	100	1061	0	0	1	1061	1	1061	0	2213	0	ribonuclease E	Escherichia coli	53	10	2	60.1	12.1	3.2	118.22	0	138.72	16749000000	244	Intensity ->	29.7729	23.9988	25.1904	24.5766	25.164	25.0126	26.0509	24.504	24.9871
BFNDCOEE_00854 Carbamoyl-phosphate synthase large chain		2.80478	-1.08512		1.27767	-0.692956		0.281762	-0.392447		0.681517	-0.469392	BFNDCOEE_00854	BFNDCOEE_00854	WP_001126365.1	100	1072	0	0	1	1072	1	1072	0	2286	0	carbamoyl-phosphate synthase large subunit	Escherichia coli	60	5	0	59.1	6.2	0	117.8	0	25.291	7162400000	122	Intensity ->	27.6917	25.6213	25.7007	25.7824	28.8986	24.5071	25.4285	24.4142	24.4243
FFHEABBD_03536 Class B acid phosphatase;PNPLODAB_03126 Class B acid phosphatase;PFBPECIA_01803 Class B acid phosphatase;OKDCKLBA_02668 Class B acid phosphatase;OGBIEJAG_00992 Class B acid phosphatase;OACBGGFD_02067 Class B acid phosphatase;NDKOGNOP_01580 C		2.6363	-1.08314		0.258999	-0.220369		1.63595	-1.40658		0.40364	-0.323454	FFHEABBD_03536;PNPLODAB_03126;PFBPECIA_01803;OKDCKLBA_02668;OGBIEJAG_00992;OACBGGFD_02067;NDKOGNOP_01580;NBFEBOLO_03136;MHOJBANN_01490;MGPNOCHN_03977;MGFGECDL_02774;MEFJKFNE_03062;MDKIONIE_00744;MCCOJDHE_04094;LKOLDKAE_03679;LKDNNJHI_00926;LIMOMFPF_02217;LEOACJHM_02971;KNFHFIEF_00663;KLFLFOCG_00739;KJLMEHHG_02981;KJIJLKDN_04138;KFGCNKFC_01457;JPINENAK_04235;JLBHHFJN_03263;JIOIMHAJ_01517;JFLBMOKP_…	FFHEABBD_03536	WP_044073394.1	100	222	0	0	1	222	1	222	4e-150	476	2	acid phosphatase AphA	Escherichia coli	5	1	0	35.1	12.6	0	24.523	0.00031601	2.2827	14033000000	134	Intensity ->	28.3788	23.9943	28.385	26.3657	28.5866	26.212	24.9264	25.4074	25.5492
PNPLODAB_04306 ATP synthase subunit a;PFBPECIA_02230 ATP synthase subunit a;OKDCKLBA_03912 ATP synthase subunit a;OGBIEJAG_03941 ATP synthase subunit a;OFFKKPFB_04341 ATP synthase subunit a;OACBGGFD_03073 ATP synthase subunit a;NDKOGNOP_04319 ATP synthase		1.61097	-1.06608		2.07551	-1.27765		1.3961	-1.6774		0.801357	-0.67064	PNPLODAB_04306;PFBPECIA_02230;OKDCKLBA_03912;OGBIEJAG_03941;OFFKKPFB_04341;OACBGGFD_03073;NDKOGNOP_04319;NBFEBOLO_04270;MHOJBANN_03900;MGPNOCHN_03530;MGFGECDL_03800;MFDHIIPA_02707;MEFJKFNE_03647;MDKIONIE_03576;MCCOJDHE_02485;LKOLDKAE_01762;LKDNNJHI_04154;LIMOMFPF_03006;LEOACJHM_04070;KNFHFIEF_03549;KLFLFOCG_04162;KJLMEHHG_01902;KJIJLKDN_02625;KGMELFOP_04400;KFGCNKFC_03082;KACMHCHC_04251;JPINENAK_…	PFBPECIA_02230	WP_000135618.1	100	271	0	0	1	271	1	271	2.06e-179	566	0	MULTISPECIES: F0F1 ATP synthase subunit A	Enterobacteriaceae	2	2	2	17.7	17.7	17.7	30.312	0	27.193	66053000000	252	Intensity ->	25.1208	31.3508	30.282	24.9706	30.6566	29.6955	30.2853	29.483	28.291
JEMBJNCM_03711 Glutamate-1-semialdehyde 2,1-aminomutase		1.47396	-1.06492		1.33433	-1.02814		0.923565	-1.36249		0.0324901	0.0469033	JEMBJNCM_03711	JEMBJNCM_03711	WP_000045235.1	100	426	0	0	1	426	1	426	0	904	0	glutamate-1-semialdehyde 2,1-aminomutase	Escherichia coli	16	3	2	49.3	10.3	5.4	45.327	0	41.599	20393000000	123	Intensity ->	25.4206	30.1817	24.6129	28.8667	28.9777	25.6884	29.31	28.5774	25.3071
PNPLODAB_01891 Transcriptional repressor MprA;PFBPECIA_01565 Transcriptional repressor MprA;OKDCKLBA_00319 Transcriptional repressor MprA;OGBIEJAG_04426 Transcriptional repressor MprA;OFFKKPFB_02396 Transcriptional repressor MprA;OACBGGFD_02873 Transcripti		2.50191	-1.05628		0.610504	-0.438474		0.900256	-0.95727		0.570896	-0.419142	PNPLODAB_01891;PFBPECIA_01565;OKDCKLBA_00319;OGBIEJAG_04426;OFFKKPFB_02396;OACBGGFD_02873;NDKOGNOP_00275;MGPNOCHN_03668;MGFGECDL_02651;MFDHIIPA_01084;MEFJKFNE_00346;MCCOJDHE_01528;LKOLDKAE_03598;LIMOMFPF_00320;LEOACJHM_04313;KNFHFIEF_01942;KJLMEHHG_01011;KJIJLKDN_01906;KGMELFOP_01630;KFGCNKFC_01304;JLHPLACJ_04193;JIOIMHAJ_03421;JEMBJNCM_01818;JEEKBHCJ_00061;JBBMELNE_00618;IPCPDEOA_02260;IIPAOFGN_…	PFBPECIA_01565	WP_000378442.1	100	176	0	0	1	176	1	176	3.6e-114	370	1	MULTISPECIES: multidrug efflux transporter EmrAB transcriptional repressor EmrR	Proteobacteria	11	2	0	80.7	17.6	0	20.563	0	11.488	25274000000	231	Intensity ->	29.0494	24.8027	29.3934	28.5422	29.3847	25.734	24.6015	28.8512	24.9573
PNPLODAB_03194 Transcriptional regulatory protein BasR;OGBIEJAG_00924 Transcriptional regulatory protein BasR;MGFGECDL_02841 Transcriptional regulatory protein BasR;MCCOJDHE_02767 Transcriptional regulatory protein BasR;LEOACJHM_02904 Transcriptional regul		3.11852	-1.03241		0.537902	-0.352963		0.792029	-0.759696		1.50607	-0.707103	PNPLODAB_03194;OGBIEJAG_00924;MGFGECDL_02841;MCCOJDHE_02767;LEOACJHM_02904;KJIJLKDN_03263;JEMBJNCM_03461;IIPAOFGN_03138;IHLJGEKH_04226;FGNLLDHK_00719;ELGGPMEP_04219;EDKFLJNH_00134	OGBIEJAG_00924	WP_000697907.1	100	222	0	0	1	222	1	222	3.49e-146	466	1	MULTISPECIES: two-component system response regulator BasR	Enterobacteriaceae	7	7	1	46.8	46.8	9	25.017	0	40.373	10585000000	213	Intensity ->	28.7859	28.0303	27.8605	28.1781	28.8829	24.4584	28.0764	26.3293	27.992
PFBPECIA_03947 D-amino acid dehydrogenase;OKDCKLBA_03433 D-amino acid dehydrogenase;OGBIEJAG_01099 D-amino acid dehydrogenase;OFFKKPFB_01106 D-amino acid dehydrogenase;OACBGGFD_03246 D-amino acid dehydrogenase;NDKOGNOP_02828 D-amino acid dehydrogenase;MGPN		2.1536	-1.02572		1.86515	-0.990588		0.689503	-0.84679		2.51936	-1.18086	PFBPECIA_03947;OKDCKLBA_03433;OGBIEJAG_01099;OFFKKPFB_01106;OACBGGFD_03246;NDKOGNOP_02828;MGPNOCHN_02921;MGFGECDL_03390;MFDHIIPA_01534;MEFJKFNE_01803;MDKIONIE_03261;MCCOJDHE_02415;LKOLDKAE_02195;LIMOMFPF_03080;LEOACJHM_00785;KNFHFIEF_02249;KJLMEHHG_02410;KJIJLKDN_02555;KGMELFOP_03329;KFGCNKFC_03405;KACMHCHC_00566;JLHPLACJ_04775;JIOIMHAJ_03867;JEEKBHCJ_03058;JCJOCBMM_02154;IPCPDEOA_02724;IHLJGEKH_…	PFBPECIA_03947	WP_074557284.1	100	432	0	0	1	432	1	432	0	930	2	catabolic alanine racemase DadX	Escherichia coli	18	18	0	56	56	0	47.607	0	153.26	63771000000	941	Intensity ->	29.395	28.8289	30.2973	29.2707	29.9278	27.0769	27.9734	29.5628	30.7323
OKDCKLBA_04407 Phosphoribosylamine--glycine ligase;OACBGGFD_04445 Phosphoribosylamine--glycine ligase;MEFJKFNE_04382 Phosphoribosylamine--glycine ligase;LIMOMFPF_04232 Phosphoribosylamine--glycine ligase;FEDOHDOA_04426 Phosphoribosylamine--glycine ligase;E		1.8205	-1.00881		0.149386	-0.163089		0.214614	-0.375258		0.248544	-0.251346	OKDCKLBA_04407;OACBGGFD_04445;MEFJKFNE_04382;LIMOMFPF_04232;FEDOHDOA_04426;EEODFGHF_04345;EBPBIAPD_04331;BFNDCOEE_04575	OACBGGFD_04445	WP_000866856.1	100	429	0	0	1	429	1	429	0	913	0	MULTISPECIES: phosphoribosylamine--glycine ligase	Escherichia	21	2	1	61.3	7	3	45.972	0	8.5632	8266700000	35	Intensity ->	25.3509	24.869	25.1992	24.431	24.9691	25.1501	24.4809	25.73	24.6981
IDNDDBOJ_00436 Cytochrome bo(3) ubiquinol oxidase subunit 1;PNPLODAB_00653 Cytochrome bo(3) ubiquinol oxidase subunit 1;PFBPECIA_03098 Cytochrome bo(3) ubiquinol oxidase subunit 1;OKDCKLBA_02005 Cytochrome bo(3) ubiquinol oxidase subunit 1;OGBIEJAG_02938 C		0.161624	-0.18447		2.1273	-1.24901		0.191298	-0.373483	+	2.61069	-1.41914	IDNDDBOJ_00436;PNPLODAB_00653;PFBPECIA_03098;OKDCKLBA_02005;OGBIEJAG_02938;OFFKKPFB_02813;OACBGGFD_00768;NDKOGNOP_00914;NBFEBOLO_02200;MHOJBANN_03348;MGPNOCHN_00063;MGFGECDL_01312;MFDHIIPA_02950;MEFJKFNE_02173;MDKIONIE_01484;MCCOJDHE_03379;LKOLDKAE_02577;LKDNNJHI_01522;LIMOMFPF_01089;LEOACJHM_00063;KNFHFIEF_01739;KLFLFOCG_00455;KJLMEHHG_00554;KJIJLKDN_03728;KGMELFOP_02134;KFGCNKFC_00545;KACMHCHC_…	PFBPECIA_03098	WP_000467180.1	100	663	0	0	1	663	1	663	0	1397	0	MULTISPECIES: cytochrome o ubiquinol oxidase subunit I	Proteobacteria	7	7	7	13.1	13.1	13.1	73.668	0	29.047	28205000000	262	Intensity ->	28.5732	28.9862	29.3437	28.5852	30.2903	25.4765	24.3451	24.765	29.7201
IPCPDEOA_00550 Chain length determinant protein		0.581632	-0.438755	+	3.67491	-1.47873		1.33054	-1.3578		0.196746	-0.197829	IPCPDEOA_00550	IPCPDEOA_00550	WP_001393575.1	100	326	0	0	1	326	1	326	0	688	1	MULTISPECIES: LPS O-antigen chain length determinant protein WzzB	Enterobacteriaceae	14	14	1	54.6	54.6	3.1	36.454	0	56.397	12238000000	213	Intensity ->	27.798	28.4264	28.4776	28.0731	28.679	25.0686	28.7208	24.2375	28.3588
PNPLODAB_01346 Protein-export membrane protein SecG;PFBPECIA_01381 Protein-export membrane protein SecG;OKDCKLBA_01284 Protein-export membrane protein SecG;OGBIEJAG_00480 Protein-export membrane protein SecG;OACBGGFD_01955 Protein-export membrane protein S		2.14368	-0.975665		0.35265	-0.296642		0.232481	-0.350795		0.0167644	-0.0188915	PNPLODAB_01346;PFBPECIA_01381;OKDCKLBA_01284;OGBIEJAG_00480;OACBGGFD_01955;NDKOGNOP_02152;NBFEBOLO_02757;MHOJBANN_01011;MGPNOCHN_01779;MGFGECDL_02113;MFDHIIPA_01836;MEFJKFNE_01377;MCCOJDHE_02064;LKOLDKAE_01322;LKDNNJHI_03161;LIMOMFPF_03214;LEOACJHM_02033;KLFLFOCG_03184;KJIJLKDN_02056;JPINENAK_00544;JLHPLACJ_01288;JLBHHFJN_01352;JIOIMHAJ_00698;JFLBMOKP_03228;JEMBJNCM_03017;JCJOCBMM_03211;JBBMELNE_…	PFBPECIA_01381	WP_001295556.1	100	110	0	0	1	110	1	110	4.06e-66	227	0	MULTISPECIES: preprotein translocase subunit SecG	Proteobacteria	5	5	3	27.3	27.3	27.3	11.365	0	98.45	17666000000	212	Intensity ->	28.5324	28.159	28.0419	28.3668	28.3451	25.7925	28.1003	28.0381	24.8573
PNPLODAB_00492 Cold shock-like protein CspE;PFBPECIA_02047 Cold shock-like protein CspE;OKDCKLBA_00718 Cold shock-like protein CspE;OGBIEJAG_03411 Cold shock-like protein CspE;OFFKKPFB_03121 Cold shock-like protein CspE;OACBGGFD_00622 Cold shock-like prote		1.49712	-0.972576		0.289718	-0.306894		0.4661	-0.756528		0.079388	-0.0993019	PNPLODAB_00492;PFBPECIA_02047;OKDCKLBA_00718;OGBIEJAG_03411;OFFKKPFB_03121;OACBGGFD_00622;NDKOGNOP_03258;NBFEBOLO_00069;MHOJBANN_00100;MGPNOCHN_00221;MGFGECDL_01480;MFDHIIPA_03384;MEFJKFNE_00746;MDKIONIE_02829;MCCOJDHE_01073;LKOLDKAE_00545;LKDNNJHI_00099;LIMOMFPF_01796;LEOACJHM_00220;KNFHFIEF_02053;KLFLFOCG_00284;KJLMEHHG_02776;KJIJLKDN_00600;KGMELFOP_03066;KFGCNKFC_00385;KACMHCHC_02347;JPINENAK_…	PFBPECIA_02047	WP_000034825.1	100	69	0	0	1	69	1	69	6.58e-38	143	2	MULTISPECIES: transcription antiterminator/RNA stability regulator CspE	Bacteria	6	6	6	92.8	92.8	92.8	7.4634	0	7.2166	25969000000	153	Intensity ->	29.5306	28.7288	30.0029	28.7629	29.6321	27.9037	29.1881	29.4586	29.3418
JLHPLACJ_02220 Fumarate hydratase class I, anaerobic;HMIIFDGB_01756 Fumarate hydratase class I, anaerobic;DEDMECEF_01965 Fumarate hydratase class I, anaerobic;CEJHCKJO_00326 Fumarate hydratase class I, anaerobic;BEIEIFNH_01418 Fumarate hydratase class I, a		0.662816	-0.640219	+	2.50191	-1.47666		0.283911	0.57242		1.99102	-1.36851	JLHPLACJ_02220;HMIIFDGB_01756;DEDMECEF_01965;CEJHCKJO_00326;BEIEIFNH_01418	HMIIFDGB_01756	WP_000066697.1	100	548	0	0	1	548	1	548	0	1178	0	MULTISPECIES: class I fumarate hydratase	Enterobacteriaceae	46	5	2	85.4	6.9	4	60.116	0	21.121	19157000000	90	Intensity ->	30.143	26.2913	24.2324	25.6688	23.7169	25.6373	24.1462	25.5913	25.9813
PNPLODAB_00778 putative protein YcjY;OKDCKLBA_04314 putative protein YcjY;OGBIEJAG_03114 putative protein YcjY;OACBGGFD_00635 putative protein YcjY;NBFEBOLO_02078 putative protein YcjY;MHOJBANN_04164 putative protein YcjY;MGPNOCHN_03852 putative protein Yc		3.07423	-0.963437		0.365972	-0.236414		0.0966962	0.128417		0.653759	-0.376252	PNPLODAB_00778;OKDCKLBA_04314;OGBIEJAG_03114;OACBGGFD_00635;NBFEBOLO_02078;MHOJBANN_04164;MGPNOCHN_03852;MGFGECDL_01192;MEFJKFNE_02040;MCCOJDHE_03647;LKOLDKAE_04167;LKDNNJHI_01400;LIMOMFPF_00956;LEOACJHM_03488;KLFLFOCG_00578;KJIJLKDN_03580;KFGCNKFC_00666;JPINENAK_01402;JLHPLACJ_01645;JLBHHFJN_03992;JFLBMOKP_00519;JEMBJNCM_03599;JAPEBFAC_04489;IIPAOFGN_01854;IHLJGEKH_02859;FGNLLDHK_03810;FEDOHDOA_…	OGBIEJAG_03114	WP_000860033.1	100	306	0	0	1	306	1	306	0	654	1	alpha/beta hydrolase	Escherichia coli	6	6	0	30.1	30.1	0	33.233	0	13.792	3633700000	87	Intensity ->	27.2346	27.9989	27.4462	25.6233	23.8641	26.3123	24.9167	26.2454	25.6933
NBFEBOLO_04369 UDP-glucose 6-dehydrogenase;MCCOJDHE_01833 UDP-glucose 6-dehydrogenase;IHLJGEKH_04812 UDP-glucose 6-dehydrogenase;HBCBCJEF_03057 UDP-glucose 6-dehydrogenase;ELGGPMEP_00327 UDP-glucose 6-dehydrogenase;BJKHMIMG_04513 UDP-glucose 6-dehydrogenas		1.13366	-0.954171		0.407118	-0.49265		0.657438	-1.15321		0.832638	0.785818	NBFEBOLO_04369;MCCOJDHE_01833;IHLJGEKH_04812;HBCBCJEF_03057;ELGGPMEP_00327;BJKHMIMG_04513;BABGFMBJ_02799;ALNJDDDO_02213	NBFEBOLO_04369	WP_137502459.1	100	370	0	0	1	370	17	386	0	786	3	nucleotide sugar dehydrogenase	Escherichia coli	32	32	29	83	83	74.3	41.926	0	323.31	29618000000	244	Intensity ->	24.1843	24.1156	31.8049	32.3717	25.7632	25.8166	24.6447	31.9153	24.426
PNPLODAB_00390 Peptidoglycan-associated lipoprotein;OGBIEJAG_01722 Peptidoglycan-associated lipoprotein;NBFEBOLO_00187 Peptidoglycan-associated lipoprotein;MHOJBANN_00218 Peptidoglycan-associated lipoprotein;MGPNOCHN_00323 Peptidoglycan-associated lipoprot		0.890999	-0.950156		0.457478	-0.609806		0.834781	-1.56137		0.157381	-0.257701	PNPLODAB_00390;OGBIEJAG_01722;NBFEBOLO_00187;MHOJBANN_00218;MGPNOCHN_00323;MGFGECDL_01583;MCCOJDHE_01175;LKOLDKAE_00442;LKDNNJHI_00217;KLFLFOCG_00166;KJIJLKDN_00702;KFGCNKFC_00283;JPINENAK_01185;JLBHHFJN_00370;JFLBMOKP_02681;JEMBJNCM_00304;JBBMELNE_03707;JAPEBFAC_00207;IIPAOFGN_00409;IHLJGEKH_01287;HBCBCJEF_01323;FGNLLDHK_00299;ELGGPMEP_02522;ELCAFCIJ_00477;EILPMHKM_00726;EHNKNDBI_00207;EFNGLFIA_…	OGBIEJAG_01722	WP_001295883.1	100	173	0	0	1	173	1	173	6.33e-113	366	0	MULTISPECIES: peptidoglycan-associated lipoprotein Pal	Enterobacteriaceae	13	3	0	74	16.8	0	18.808	0	26.847	35413000000	236	Intensity ->	24.4562	29.9211	29.8945	30.4331	30.5731	24.4906	29.5916	29.4757	25.3559
PNPLODAB_01628 Transketolase 1;OGBIEJAG_01664 Transketolase 1;MGPNOCHN_02251 Transketolase 1;MGFGECDL_02387 Transketolase 1;LKOLDKAE_04029 Transketolase 1;LEOACJHM_02481 Transketolase 1;KFGCNKFC_01072 Transketolase 1;JEMBJNCM_04173 Transketolase 1;IIPAOFGN		2.34605	-0.933027		1.61643	-0.756358		0.734605	-0.772176		0.927092	-0.549772	PNPLODAB_01628;OGBIEJAG_01664;MGPNOCHN_02251;MGFGECDL_02387;LKOLDKAE_04029;LEOACJHM_02481;KFGCNKFC_01072;JEMBJNCM_04173;IIPAOFGN_02887;FGNLLDHK_01581;EDKFLJNH_01033;CEJHCKJO_01155	OGBIEJAG_01664	WP_000098601.1	100	663	0	0	1	663	1	663	0	1423	0	MULTISPECIES: transketolase	Enterobacteriaceae	42	1	0	67.7	4.4	0	72.196	0	39.171	8179500000	98	Intensity ->	30.1542	29.2953	27.7526	25.5853	24.4959	26.1106	25.2887	24.3864	25.0066
JPINENAK_02587 Toxin-antitoxin biofilm protein TabA;ELCAFCIJ_03095 Toxin-antitoxin biofilm protein TabA;OGBIEJAG_00784 Toxin-antitoxin biofilm protein TabA;NBFEBOLO_03610 Toxin-antitoxin biofilm protein TabA;MHOJBANN_01708 Toxin-antitoxin biofilm protein T		2.42242	-0.928802		1.03952	-0.542057		0.0282199	0.0434851		0.5836	-0.390989	JPINENAK_02587;ELCAFCIJ_03095;OGBIEJAG_00784;NBFEBOLO_03610;MHOJBANN_01708;MGPNOCHN_02727;MGFGECDL_02984;MCCOJDHE_02910;LKOLDKAE_03761;LEOACJHM_02764;KJIJLKDN_03109;KFGCNKFC_01668;JLHPLACJ_01471;JLBHHFJN_02109;JEMBJNCM_03170;JAPEBFAC_00730;IHLJGEKH_03314;FGNLLDHK_00862;ELGGPMEP_03306;EHNKNDBI_00721;EDKFLJNH_00323;CKAKOHDH_02777;BJKHMIMG_03675	JPINENAK_02587	WP_032270108.1	100	150	0	0	1	150	1	150	6.59e-98	321	0	YhcH/YjgK/YiaL family protein	Escherichia coli	5	4	4	71.3	50.7	50.7	16.745	0	24.876	6095100000	73	Intensity ->	25.489	28.4499	24.7046	24.3731	23.7918	25.7416	24.9703	25.2605	24.0625
NBFEBOLO_02051 Cytosol non-specific dipeptidase;MHOJBANN_04030 Cytosol non-specific dipeptidase;LKDNNJHI_01373 Cytosol non-specific dipeptidase;KLFLFOCG_00605 Cytosol non-specific dipeptidase;JPINENAK_01429 Cytosol non-specific dipeptidase;JLBHHFJN_04510 C		0.841399	-0.905167		0.46563	-0.614493		0.634681	-1.28654		0.0560243	-0.101099	NBFEBOLO_02051;MHOJBANN_04030;LKDNNJHI_01373;KLFLFOCG_00605;JPINENAK_01429;JLBHHFJN_04510;JFLBMOKP_03832;JAPEBFAC_04509;HBCBCJEF_02217;ELCAFCIJ_02938;EILPMHKM_01574;EHNKNDBI_04480;EFNGLFIA_01639;BJKHMIMG_02073;BABGFMBJ_04284;ALNJDDDO_01299	NBFEBOLO_02051	WP_001293022.1	100	485	0	0	1	485	1	485	0	1039	0	cytosol nonspecific dipeptidase	Escherichia coli	28	5	1	66.2	11.3	3.1	52.865	0	152.66	43857000000	165	Intensity ->	24.5432	31.396	29.2002	30.6728	30.5767	25.8051	30.9148	30.6211	26.664
MDKIONIE_00199 UDP-4-amino-4-deoxy-L-arabinose--oxoglutarate aminotransferase;JBBMELNE_02053 UDP-4-amino-4-deoxy-L-arabinose--oxoglutarate aminotransferase;HJOKHKII_00312 UDP-4-amino-4-deoxy-L-arabinose--oxoglutarate aminotransferase;NDKOGNOP_00022 UDP-4-a		1.6113	-0.904657		0.720712	-0.553101		0.77022	-0.948186		0.593896	-0.482498	MDKIONIE_00199;JBBMELNE_02053;HJOKHKII_00312;NDKOGNOP_00022;KNFHFIEF_02887;JCJOCBMM_01179;IPCPDEOA_01118;HOMAGLGO_03186;GLLDPALF_03608;FHNFNDFF_01732;FHHODMHO_02678;FFHEABBD_02275;ECEBCKND_01145;BGFAJFMK_01641;BAHIFDLB_00914	MDKIONIE_00199	WP_001379044.1	100	379	0	0	7	385	1	379	0	815	0	MULTISPECIES: UDP-4-amino-4-deoxy-L-arabinose aminotransferase	Enterobacteriaceae	14	14	0	43.6	43.6	0	42.256	0	158.58	12460000000	230	Intensity ->	27.6477	28.4554	24.9116	27.8594	28.9801	23.8755	28.1071	27.9455	28.7176
PNPLODAB_01840 Molybdenum-pterin-binding protein MopA;OKDCKLBA_00269 Molybdenum-pterin-binding protein MopA;OGBIEJAG_01435 Molybdenum-pterin-binding protein MopA;OACBGGFD_02823 Molybdenum-pterin-binding protein MopA;NBFEBOLO_00795 Molybdenum-pterin-binding		1.02046	-0.900133		0.27845	-0.354914		0.286285	-0.606441		0.0562947	0.085926	PNPLODAB_01840;OKDCKLBA_00269;OGBIEJAG_01435;OACBGGFD_02823;NBFEBOLO_00795;MHOJBANN_00486;MGPNOCHN_03619;MEFJKFNE_00296;MCCOJDHE_01581;LKOLDKAE_03647;LKDNNJHI_02138;LIMOMFPF_00270;LEOACJHM_02704;KLFLFOCG_02158;KJIJLKDN_01854;KFGCNKFC_01254;JPINENAK_01956;JLHPLACJ_04214;JLBHHFJN_01819;JIOIMHAJ_04263;JFLBMOKP_02221;JEMBJNCM_01766;JBBMELNE_00666;JAPEBFAC_01275;IIPAOFGN_03021;IHLJGEKH_01680;HMIIFDGB_…	OKDCKLBA_00269	WP_000301062.1	100	142	0	0	1	142	1	142	1.14e-86	289	1	MULTISPECIES: TOBE domain-containing protein	Enterobacteriaceae	7	7	1	84.5	84.5	9.9	14.508	0	81.344	28452000000	162	Intensity ->	29.1615	29.1592	30.297	30.2759	29.9351	25.9143	29.1897	29.5259	23.8918
OKDCKLBA_00628 Dihydrolipoyllysine-residue succinyltransferase component of 2-oxoglutarate dehydrogenase complex;OACBGGFD_00531 Dihydrolipoyllysine-residue succinyltransferase component of 2-oxoglutarate dehydrogenase complex;MEFJKFNE_00655 Dihydrolipoylly		1.1754	-0.896137		0.810443	-0.692854		0.132837	-0.29108		0.0749666	-0.104349	OKDCKLBA_00628;OACBGGFD_00531;MEFJKFNE_00655;LIMOMFPF_01705;FEDOHDOA_01199;EEODFGHF_00589;EBPBIAPD_00568	OKDCKLBA_00628	WP_000099827.1	100	405	0	0	1	405	1	405	0	849	0	MULTISPECIES: 2-oxoglutarate dehydrogenase complex dihydrolipoyllysine-residue succinyltransferase	Escherichia	32	2	2	72.1	5.4	5.4	44.024	0	29.06	21883000000	36	Intensity ->	25.0305	25.3131	24.4906	25.6616	24.5866	24.722	24.6803	26.2109	24.9486
PNPLODAB_03859 Soluble pyridine nucleotide transhydrogenase;PFBPECIA_03940 Soluble pyridine nucleotide transhydrogenase;OKDCKLBA_03889 Soluble pyridine nucleotide transhydrogenase;OGBIEJAG_03611 Soluble pyridine nucleotide transhydrogenase;OFFKKPFB_04067 S		1.24166	-0.889123		0.467882	0.461061		0.120385	0.250069		0.799212	0.689023	PNPLODAB_03859;PFBPECIA_03940;OKDCKLBA_03889;OGBIEJAG_03611;OFFKKPFB_04067;OACBGGFD_02500;NDKOGNOP_01525;NBFEBOLO_04040;MHOJBANN_04332;MFDHIIPA_04385;MEFJKFNE_03864;MDKIONIE_03737;LKDNNJHI_03813;LIMOMFPF_02837;LEOACJHM_03585;KNFHFIEF_01776;KLFLFOCG_03720;KJLMEHHG_03994;KGMELFOP_03942;KACMHCHC_04038;JPINENAK_04121;JLHPLACJ_02333;JLBHHFJN_03626;JIOIMHAJ_04150;JFLBMOKP_04098;JEEKBHCJ_04033;JCJOCBMM_…	PFBPECIA_03940	WP_000363744.1	100	466	0	0	1	466	7	472	0	1010	0	Si-specific NAD(P)(+) transhydrogenase, partial	Escherichia coli	23	1	0	72.5	4.9	0	51.56	0	64.393	26524000000	229	Intensity ->	24.6218	24.0264	24.7067	24.3378	27.8248	25.8439	28.5058	24.9702	24.8017
OFFKKPFB_03367 Galactose-1-phosphate uridylyltransferase;MGFGECDL_01600 Galactose-1-phosphate uridylyltransferase;MDKIONIE_02732 Galactose-1-phosphate uridylyltransferase;KGMELFOP_00404 Galactose-1-phosphate uridylyltransferase;KACMHCHC_03779 Galactose-1-p		1.2204	-0.885963		1.88089	-1.23835		0.735372	-1.10137		0.695262	-0.634182	OFFKKPFB_03367;MGFGECDL_01600;MDKIONIE_02732;KGMELFOP_00404;KACMHCHC_03779;IDNDDBOJ_01796;HJOKHKII_02673;FKDCCENF_03167;AJLOPILI_02313;CEJHCKJO_00862	MGFGECDL_01600	WP_000191508.1	100	348	0	0	1	348	1	348	0	753	0	MULTISPECIES: galactose-1-phosphate uridylyltransferase	Enterobacteriaceae	30	1	0	81.3	10.9	0	39.622	0	20.032	27064000000	217	Intensity ->	24.8036	29.7432	29.209	25.7811	26.1955	26.2823	29.3342	27.8477	30.3239
OKDCKLBA_01340 Malate dehydrogenase;OACBGGFD_01900 Malate dehydrogenase;MEFJKFNE_01432 Malate dehydrogenase;LIMOMFPF_03159 Malate dehydrogenase;FEDOHDOA_02678 Malate dehydrogenase;EEODFGHF_01209 Malate dehydrogenase;EBPBIAPD_01127 Malate dehydrogenase		1.19358	-0.881288		0.728496	-0.625314		0.247091	-0.48317		0.094518	0.1258	OKDCKLBA_01340;OACBGGFD_01900;MEFJKFNE_01432;LIMOMFPF_03159;FEDOHDOA_02678;EEODFGHF_01209;EBPBIAPD_01127	OKDCKLBA_01340	WP_001309792.1	100	312	0	0	1	312	1	312	0	647	0	MULTISPECIES: malate dehydrogenase	Escherichia	36	2	0	98.7	8.7	0	32.336	0	76.325	18987000000	107	Intensity ->	25.1269	25.778	25.1021	25.9263	23.84	25.8673	24.8559	24.8892	25.4996
PFBPECIA_03948 Alanine racemase, catabolic;OKDCKLBA_03432 Alanine racemase, catabolic;OFFKKPFB_01105 Alanine racemase, catabolic;OACBGGFD_03245 Alanine racemase, catabolic;MFDHIIPA_01535 Alanine racemase, catabolic;MEFJKFNE_01804 Alanine racemase, cataboli		1.65866	-0.866531		1.75341	-0.908753		3.79331	-2.39972		2.28995	-1.10655	PFBPECIA_03948;OKDCKLBA_03432;OFFKKPFB_01105;OACBGGFD_03245;MFDHIIPA_01535;MEFJKFNE_01804;MDKIONIE_03260;LIMOMFPF_03079;KJLMEHHG_02409;KGMELFOP_03330;KACMHCHC_00565;JLHPLACJ_04774;JEEKBHCJ_03059;JBBMELNE_03270;IDNDDBOJ_03202;HMIIFDGB_00034;HJOKHKII_01233;GFGBHCPP_03057;FKDCCENF_01941;FEDOHDOA_00924;EOCOBPMN_00196;EEODFGHF_03688;EBPBIAPD_03295;DEDMECEF_00655;CEJHCKJO_03704;BHDLOEDO_00961;BFNDCOEE_…	PFBPECIA_03948	WP_000197840.1	100	356	0	0	1	356	1	356	0	761	2	MULTISPECIES: catabolic alanine racemase DadX	Enterobacteriaceae	13	13	0	61.8	61.8	0	38.87	0	44.538	12757000000	323	Intensity ->	26.2106	24.8663	26.6942	26.1495	28.4367	26.089	24.8172	26.4805	28.0589
PNPLODAB_01477 3,5-cyclic adenosine monophosphate phosphodiesterase CpdA;PFBPECIA_01102 3,5-cyclic adenosine monophosphate phosphodiesterase CpdA;OKDCKLBA_01149 3,5-cyclic adenosine monophosphate phosphodiesterase CpdA;OFFKKPFB_02359 3,5-cyclic ade		2.61472	-0.862573		1.27312	-0.567672		1.17647	-0.938527		0.249306	-0.172447	PNPLODAB_01477;PFBPECIA_01102;OKDCKLBA_01149;OFFKKPFB_02359;OACBGGFD_03923;NDKOGNOP_03168;NBFEBOLO_02623;MGPNOCHN_01914;MFDHIIPA_01977;MEFJKFNE_01241;MDKIONIE_03329;MCCOJDHE_01930;LKOLDKAE_01186;LKDNNJHI_02354;LIMOMFPF_02401;LEOACJHM_01906;KLFLFOCG_02546;KJLMEHHG_02181;KJIJLKDN_02190;KGMELFOP_01102;KFGCNKFC_00940;KACMHCHC_00642;JPINENAK_00410;JLHPLACJ_01971;JLBHHFJN_01218;JFLBMOKP_03791;JEMBJNCM_…	PFBPECIA_01102	WP_000444747.1	100	275	0	0	1	275	1	275	0	582	1	MULTISPECIES: 3',5'-cyclic-AMP phosphodiesterase	Proteobacteria	7	7	2	41.8	41.8	10.9	30.908	0	17.592	8356900000	208	Intensity ->	22.9169	25.2526	27.9947	27.9949	27.1366	25.9125	27.9152	24.6497	28.0026
PFBPECIA_03702 Copper-exporting P-type ATPase		1.43086	-0.861232		1.07488	-0.728861		0.124317	-0.228717		0.207182	0.217111	PFBPECIA_03702	PFBPECIA_03702	WP_001522043.1	100	834	0	0	1	834	1	834	0	1754	0	MULTISPECIES: copper-exporting P-type ATPase CopA	Enterobacteriaceae	24	3	0	41.4	7.9	0	87.912	0	95.801	9036700000	138	Intensity ->	24.4695	25.008	27.1958	25.4361	24.4504	25.3503	25.6682	25.1584	26.1788
BFNDCOEE_01363 Long-chain fatty acid transport protein		1.71885	-0.847785		0.874935	-0.586066		0.162678	0.260525		2.25413	-1.0516	BFNDCOEE_01363	BFNDCOEE_01363	WP_001362313.1	100	446	0	0	1	446	1	446	0	938	0	MULTISPECIES: long-chain fatty acid transporter FadL	Enterobacteriaceae	16	16	0	52.9	52.9	0	48.51	0	149.27	39313000000	571	Intensity ->	28.9489	29.1589	28.495	28.7413	28.6966	28.5406	24.356	24.4872	29.0969
OKDCKLBA_02644 Formate dehydrogenase H;OACBGGFD_02091 Formate dehydrogenase H;MEFJKFNE_03038 Formate dehydrogenase H;LIMOMFPF_02193 Formate dehydrogenase H;FEDOHDOA_03004 Formate dehydrogenase H;EEODFGHF_02025 Formate dehydrogenase H;EBPBIAPD_02406 Formate		2.13184	-0.832704		1.80387	-0.778573		1.40228	-1.10208		2.78491	-1.02892	OKDCKLBA_02644;OACBGGFD_02091;MEFJKFNE_03038;LIMOMFPF_02193;FEDOHDOA_03004;EEODFGHF_02025;EBPBIAPD_02406	OKDCKLBA_02644	WP_115783832.1	100	559	0	0	1	559	157	715	0	1211	3	formate dehydrogenase subunit alpha	Escherichia coli	35	5	2	70.8	7.3	2.3	62.452	0	21.705	10823000000	174	Intensity ->	27.3145	27.771	27.2204	25.1163	27.6372	28.0292	25.5526	25.0807	24.8582
OKDCKLBA_03628 Glutamate decarboxylase beta		0.639409	-0.831434		1.08311	-1.21465		0.592912	-1.37986		0.449235	0.677547	OKDCKLBA_03628	OKDCKLBA_03628	WP_000358933.1	100	466	0	0	1	466	1	466	0	1007	0	MULTISPECIES: glutamate decarboxylase	Enterobacteriaceae	56	2	0	83.7	3.6	0	52.682	0	134.02	89894000000	130	Intensity ->	24.7744	25.6495	24.8639	24.6413	24.8588	24.9134	24.7311	24.6516	24.8239
PFBPECIA_00976 Phosphoribosylformylglycinamidine synthase		1.13209	-0.820519		1.09423	-0.823329		2.22547	-2.13352		0.491913	-0.476568	PFBPECIA_00976	PFBPECIA_00976	WP_021523225.1	100	1295	0	0	1	1295	1	1295	0	2772	0	MULTISPECIES: phosphoribosylformylglycinamidine synthase	Enterobacteriaceae	78	3	0	86.6	6	0	141.37	0	57.059	15804000000	183	Intensity ->	29.1011	24.6274	29.1712	23.868	29.0707	24.3548	25.4771	24.7925	23.8786
PNPLODAB_00517 Peptide transporter CstA;PFBPECIA_02072 Peptide transporter CstA;OKDCKLBA_04363 Peptide transporter CstA;OGBIEJAG_03386 Peptide transporter CstA;OFFKKPFB_03095 Peptide transporter CstA;OACBGGFD_03424 Peptide transporter CstA;NDKOGNOP_03284 P		2.16796	-0.819954		0.166516	-0.134324		0.223825	-0.283351		0.132472	-0.107452	PNPLODAB_00517;PFBPECIA_02072;OKDCKLBA_04363;OGBIEJAG_03386;OFFKKPFB_03095;OACBGGFD_03424;NDKOGNOP_03284;NBFEBOLO_00045;MHOJBANN_00075;MGPNOCHN_00196;MGFGECDL_01456;MFDHIIPA_03410;MEFJKFNE_00771;MDKIONIE_03110;MCCOJDHE_01049;LKOLDKAE_00569;LKDNNJHI_00075;LIMOMFPF_01821;LEOACJHM_00195;KNFHFIEF_02027;KLFLFOCG_00309;KJLMEHHG_02803;KJIJLKDN_00576;KGMELFOP_03906;KFGCNKFC_00410;KACMHCHC_02321;JPINENAK_…	PFBPECIA_02072	WP_001043157.1	100	701	0	0	1	701	1	701	0	1470	0	MULTISPECIES: carbon starvation protein CstA	Enterobacteriaceae	7	7	2	10.4	10.4	4	75.102	0	24.107	8597600000	183	Intensity ->	25.5375	27.436	28.7884	27.7728	24.8361	25.3301	26.0283	24.8517	27.4589
PNPLODAB_00201 Hydroxyacylglutathione hydrolase GloC;PFBPECIA_02557 Hydroxyacylglutathione hydrolase GloC;OKDCKLBA_00411 Hydroxyacylglutathione hydrolase GloC;OGBIEJAG_01943 Hydroxyacylglutathione hydrolase GloC;OFFKKPFB_01308 Hydroxyacylglutathione hydrol		1.87689	-0.818469		0.800988	-0.491283		5.10741	-2.44333		2.02134	-0.89039	PNPLODAB_00201;PFBPECIA_02557;OKDCKLBA_00411;OGBIEJAG_01943;OFFKKPFB_01308;OACBGGFD_00314;NBFEBOLO_00377;MHOJBANN_02084;MGPNOCHN_00519;MGFGECDL_01810;MFDHIIPA_02356;MEFJKFNE_00438;MDKIONIE_01560;MCCOJDHE_01356;LKOLDKAE_00246;LKDNNJHI_03371;LIMOMFPF_02639;LEOACJHM_00506;KLFLFOCG_01413;KJLMEHHG_01408;KJIJLKDN_00886;KGMELFOP_00193;KFGCNKFC_00054;KACMHCHC_01500;JPINENAK_01003;JLHPLACJ_00597;JLBHHFJN_…	PFBPECIA_02557	WP_001109449.1	100	215	0	0	1	215	1	215	1.59e-144	460	0	MULTISPECIES: hydroxyacylglutathione hydrolase GloC	Enterobacteriaceae	6	6	6	45.1	45.1	45.1	23.728	0	11.41	9577500000	222	Intensity ->	26.8727	27.6136	24.9573	26.0618	25.4644	25.8424	25.0141	27.8125	27.4075
OGBIEJAG_02234 hypothetical protein;MGPNOCHN_00749 hypothetical protein;MCCOJDHE_01000 hypothetical protein;LKOLDKAE_03834 hypothetical protein;LEOACJHM_00971 hypothetical protein;KJIJLKDN_01601 hypothetical protein;JEMBJNCM_02136 hypothetical protein;IHLJ		1.5525	-0.817783		1.49164	-0.779109		0.152184	-0.249343		1.499	-0.840706	OGBIEJAG_02234;MGPNOCHN_00749;MCCOJDHE_01000;LKOLDKAE_03834;LEOACJHM_00971;KJIJLKDN_01601;JEMBJNCM_02136;IHLJGEKH_00032;FGNLLDHK_04023;ELGGPMEP_01908;EDKFLJNH_03675	OGBIEJAG_02234	WP_001297908.1	100	866	0	0	1	866	1	866	0	1858	0	MULTISPECIES: colibactin polyketide synthase ClbC	Enterobacteriaceae	22	22	22	43.9	43.9	43.9	94.643	0	150.4	8443500000	126	Intensity ->	24.363	30.5582	25.5219	24.575	24.4936	24.955	24.3887	25.504	24.9602
PNPLODAB_02362 Polyamine aminopropyltransferase;OKDCKLBA_00968 Polyamine aminopropyltransferase;OGBIEJAG_02594 Polyamine aminopropyltransferase;OACBGGFD_00080 Polyamine aminopropyltransferase;NBFEBOLO_01307 Polyamine aminopropyltransferase;MHOJBANN_01191 P		2.55429	-0.81695		1.04868	-0.53558		1.12678	-0.936296		0.129632	-0.104941	PNPLODAB_02362;OKDCKLBA_00968;OGBIEJAG_02594;OACBGGFD_00080;NBFEBOLO_01307;MHOJBANN_01191;MGPNOCHN_02437;MGFGECDL_03197;MEFJKFNE_00908;MCCOJDHE_03955;LKOLDKAE_02703;LKDNNJHI_00598;LIMOMFPF_00427;LEOACJHM_02211;KLFLFOCG_03505;KJIJLKDN_04090;JPINENAK_04353;JLHPLACJ_00337;JLBHHFJN_02407;JFLBMOKP_01250;JEMBJNCM_03677;JBBMELNE_00482;JAPEBFAC_02848;IIPAOFGN_02746;IHLJGEKH_03961;HBCBCJEF_01572;FEDOHDOA_…	OKDCKLBA_00968	WP_000818414.1	100	288	0	0	1	288	1	288	0	625	0	MULTISPECIES: polyamine aminopropyltransferase	Enterobacteriaceae	7	7	1	49.3	49.3	9	32.334	0	23.594	22725000000	395	Intensity ->	28.4054	29.1741	29.2959	29.34	29.7456	25.6572	29.2942	28.9585	28.2526
OGBIEJAG_02229 Gramicidin S synthase 2;MGPNOCHN_00754 Gramicidin S synthase 2;MCCOJDHE_00995 Gramicidin S synthase 2;LKOLDKAE_03829 Gramicidin S synthase 2;LEOACJHM_00976 Gramicidin S synthase 2;KJIJLKDN_01596 Gramicidin S synthase 2;JEMBJNCM_02131 Gramici		1.53887	-0.811457		0.88876	-0.557957		0.102134	-0.168652		0.643966	-0.480006	OGBIEJAG_02229;MGPNOCHN_00754;MCCOJDHE_00995;LKOLDKAE_03829;LEOACJHM_00976;KJIJLKDN_01596;JEMBJNCM_02131;IHLJGEKH_00037;EDKFLJNH_03680;FGNLLDHK_04018;ELGGPMEP_01913	OGBIEJAG_02229	WP_001304254.1	100	1598	0	0	1	1598	1	1598	0	3390	0	colibactin non-ribosomal peptide synthetase ClbH	Escherichia coli	33	33	33	34	34	34	176.78	0	113.83	6881800000	144	Intensity ->	25.4987	29.8638	25.373	24.0547	25.4262	25.9706	24.7602	24.7112	25.2774
OACBGGFD_03644 hypothetical protein;LIMOMFPF_03426 hypothetical protein;EEODFGHF_03393 hypothetical protein;EBPBIAPD_03563 hypothetical protein		1.55012	-0.810892		0.308344	-0.243969		0.192793	-0.306839		0.538783	0.416758	OACBGGFD_03644;LIMOMFPF_03426;EEODFGHF_03393;EBPBIAPD_03563	EEODFGHF_03393	WP_000694256.1	100	1248	0	0	1	1248	1	1248	0	2601	0	MULTISPECIES: hypothetical protein	Enterobacteriaceae	37	37	37	34.3	34.3	34.3	146.59	0	49.655	7974400000	115	Intensity ->	24.8374	23.9102	24.5104	25.5231	24.6254	25.2183	25.655	25.1833	23.9733
MGPNOCHN_04440 D-serine dehydratase;LKOLDKAE_04583 D-serine dehydratase;HMIIFDGB_00859 D-serine dehydratase;DEDMECEF_01174 D-serine dehydratase;BEIEIFNH_00273 D-serine dehydratase;LEOACJHM_04619 D-serine dehydratase;PFBPECIA_00621 D-serine dehydratase		0.629497	-0.802092		0.0178771	-0.0355751		0.0110112	-0.0372279		0.174236	0.299928	MGPNOCHN_04440;LKOLDKAE_04583;HMIIFDGB_00859;DEDMECEF_01174;BEIEIFNH_00273;LEOACJHM_04619;PFBPECIA_00621;OGBIEJAG_04882	MGPNOCHN_04440	WP_000426441.1	100	442	0	0	1	442	1	442	0	944	0	D-serine ammonia-lyase	Escherichia coli	22	22	0	62.2	62.2	0	47.88	0	323.31	69322000000	697	Intensity ->	30.8004	30.8213	30.2057	30.7421	30.437	25.8996	30.8826	30.9566	24.7731
PNPLODAB_01064 L-cystine uptake protein TcyP;PFBPECIA_00229 L-cystine uptake protein TcyP;OKDCKLBA_03500 L-cystine uptake protein TcyP;OGBIEJAG_02315 L-cystine uptake protein TcyP;OFFKKPFB_00635 L-cystine uptake protein TcyP;OACBGGFD_02353 L-cystine uptake		1.75116	-0.801446		1.04147	-0.590054		1.86868	-1.44732		1.28715	-0.699212	PNPLODAB_01064;PFBPECIA_00229;OKDCKLBA_03500;OGBIEJAG_02315;OFFKKPFB_00635;OACBGGFD_02353;NBFEBOLO_01580;MGPNOCHN_01052;MGFGECDL_00195;MFDHIIPA_02197;MEFJKFNE_01565;MDKIONIE_01001;MCCOJDHE_00697;LKOLDKAE_00899;LKDNNJHI_01181;LIMOMFPF_02545;LEOACJHM_01270;KLFLFOCG_01108;KJLMEHHG_01243;KJIJLKDN_01296;KGMELFOP_01191;KFGCNKFC_02864;KACMHCHC_01175;JPINENAK_00830;JLHPLACJ_00206;JLBHHFJN_02809;JIOIMHAJ_…	PFBPECIA_00229	WP_001520634.1	100	463	0	0	1	463	1	463	0	959	0	MULTISPECIES: cystine/sulfocysteine:cation symporter	Enterobacteriaceae	6	6	2	17.7	17.7	3.9	48.724	0	166.66	9939200000	173	Intensity ->	27.5593	27.84	25.8354	27.6621	27.6411	25.4658	26.339	25.4239	25.0698
KFGCNKFC_02920 putative oxidoreductase YdhV		0.824935	-0.462212		0.254817	-0.196938		0.328937	0.40297	+	3.05709	-1.07983	KFGCNKFC_02920	KFGCNKFC_02920	WP_001337814.1	100	700	0	0	1	700	29	728	0	1516	1	aldehyde ferredoxin oxidoreductase	Escherichia coli	27	27	1	58.7	58.7	4	77.905	0	240.68	11569000000	478	Intensity ->	30.6102	26.1601	26.5763	26.331	26.5157	26.0132	26.4567	25.8637	28.4172
PNPLODAB_02130 NADH-quinone oxidoreductase subunit H;PFBPECIA_00484 NADH-quinone oxidoreductase subunit H;OKDCKLBA_02295 NADH-quinone oxidoreductase subunit H;OGBIEJAG_00306 NADH-quinone oxidoreductase subunit H;OFFKKPFB_00110 NADH-quinone oxidoreductase s		2.58202	-0.791879		1.95854	-0.705947		1.33001	-0.894674		1.61273	-0.614783	PNPLODAB_02130;PFBPECIA_00484;OKDCKLBA_02295;OGBIEJAG_00306;OFFKKPFB_00110;OACBGGFD_03159;NDKOGNOP_03625;NBFEBOLO_03957;MHOJBANN_02995;MGPNOCHN_01449;MGFGECDL_00790;MFDHIIPA_00366;MEFJKFNE_02286;MDKIONIE_03034;MCCOJDHE_00271;LKOLDKAE_01573;LKDNNJHI_01762;LIMOMFPF_01416;LEOACJHM_01747;KNFHFIEF_02862;KLFLFOCG_01689;KJLMEHHG_00269;KJIJLKDN_00271;KGMELFOP_00747;KFGCNKFC_02267;KACMHCHC_02823;JPINENAK_…	PFBPECIA_00484	WP_000118507.1	100	325	0	0	1	325	1	325	0	684	1	MULTISPECIES: NADH-quinone oxidoreductase subunit NuoH	Proteobacteria	4	4	4	13.2	13.2	13.2	36.205	0	5.626	8852700000	170	Intensity ->	27.1054	25.6893	25.1938	24.709	28.0565	25.1392	25.5191	24.7836	25.4205
PNPLODAB_00984 PTS system mannose-specific EIIAB component;IIPAOFGN_00756 PTS system mannose-specific EIIAB component;FGNLLDHK_02362 PTS system mannose-specific EIIAB component;EDKFLJNH_02182 PTS system mannose-specific EIIAB component		1.29948	-0.788976		0.0295148	0.0356405		0.0252797	-0.0504528		0.547678	-0.461197	PNPLODAB_00984;IIPAOFGN_00756;FGNLLDHK_02362;EDKFLJNH_02182	IIPAOFGN_00756	WP_000150549.1	100	323	0	0	1	323	1	323	0	680	0	PTS mannose transporter subunit IIAB	Escherichia coli	29	3	1	93.2	9.3	3.4	35.077	0	98.228	53144000000	274	Intensity ->	30.3273	30.0501	28.7992	25.085	29.9931	29.8881	29.9251	30.7789	29.5885
FFHEABBD_00704 Glutaredoxin 1		1.76201	-0.786849		1.00847	-0.58032		0.0575135	-0.0911952		0.592979	-0.395351	FFHEABBD_00704	FFHEABBD_00704	WP_001195225.1	100	85	0	0	1	85	1	85	3.68e-52	184	2	MULTISPECIES: glutaredoxin 1	Enterobacteriaceae	7	7	2	97.6	97.6	24.7	9.6847	0	21.525	5882400000	121	Intensity ->	28.3235	25.2394	25.8945	24.3887	25.5991	25.9186	24.507	26.8642	24.8377
PNPLODAB_00269 Putative ABC transporter arginine-binding protein 2;PFBPECIA_02852 Putative ABC transporter arginine-binding protein 2;OKDCKLBA_00474 Putative ABC transporter arginine-binding protein 2;OGBIEJAG_01844 Putative ABC transporter arginine-bindin		1.02686	-0.785993		0.0647421	-0.0847604		0.170119	0.343397		0.333267	0.3643	PNPLODAB_00269;PFBPECIA_02852;OKDCKLBA_00474;OGBIEJAG_01844;OACBGGFD_00377;MGPNOCHN_00444;MGFGECDL_01749;MEFJKFNE_00501;MCCOJDHE_01295;LKOLDKAE_00321;LIMOMFPF_02576;LEOACJHM_00445;KJIJLKDN_00825;KFGCNKFC_00122;JLHPLACJ_02351;JIOIMHAJ_00174;JEMBJNCM_00183;JBBMELNE_02800;JAPEBFAC_00328;IIPAOFGN_00287;IHLJGEKH_01165;HMIIFDGB_00345;FGNLLDHK_00181;FEDOHDOA_02573;ELGGPMEP_02199;EHNKNDBI_00328;EEODFGHF_…	PFBPECIA_02852	WP_000756575.1	100	243	0	0	1	243	1	243	1.4e-163	518	0	MULTISPECIES: arginine ABC transporter substrate-binding protein	Enterobacteriaceae	20	3	0	83.1	11.1	0	26.959	0	10.388	19833000000	79	Intensity ->	29.2905	25.1579	24.9856	30.2243	27.6311	24.846	29.2003	30.2097	23.5616
KFGCNKFC_02866 Hexitol phosphatase B		2.10752	-0.783767		0.662434	-0.392774		4.1995	-1.94358		1.0384	-0.52703	KFGCNKFC_02866	KFGCNKFC_02866	WP_000106819.1	100	222	0	0	1	222	1	222	1.26e-145	465	0	hexitol phosphatase HxpB	Escherichia coli	11	11	1	67.6	67.6	7.2	24.296	0	26.034	14022000000	244	Intensity ->	28.0342	26.4653	25.7956	27.9364	28.2645	27.4142	27.5364	26.5556	27.1632
JLHPLACJ_02925 Succinyl-diaminopimelate desuccinylase;HMIIFDGB_00958 Succinyl-diaminopimelate desuccinylase;DEDMECEF_01076 Succinyl-diaminopimelate desuccinylase;BEIEIFNH_00176 Succinyl-diaminopimelate desuccinylase;OKDCKLBA_02131 Succinyl-diaminopimelate		3.58699	-0.775627		1.33642	-0.442016		2.44597	-1.10141		1.92271	-0.550646	JLHPLACJ_02925;HMIIFDGB_00958;DEDMECEF_01076;BEIEIFNH_00176;OKDCKLBA_02131;OACBGGFD_02399;MEFJKFNE_02450;LIMOMFPF_01580;JIOIMHAJ_02367;FEDOHDOA_03186;EEODFGHF_01440;EBPBIAPD_01442;BFNDCOEE_03286	HMIIFDGB_00958	WP_001277791.1	100	375	0	0	1	375	1	375	0	806	0	MULTISPECIES: succinyl-diaminopimelate desuccinylase	Enterobacteriaceae	19	19	1	77.3	77.3	2.9	41.239	0	42.522	15548000000	398	Intensity ->	27.7009	29.2249	28.4929	27.8713	28.499	28.0198	27.7037	28.2989	27.8469
OKDCKLBA_02846 Beta-glucuronidase;OACBGGFD_02255 Beta-glucuronidase;MEFJKFNE_01679 Beta-glucuronidase;LIMOMFPF_02431 Beta-glucuronidase;FEDOHDOA_00462 Beta-glucuronidase;EEODFGHF_00042 Beta-glucuronidase;EBPBIAPD_01365 Beta-glucuronidase;PFBPECIA_00342 Bet		0.768541	-0.767666		0.459912	-0.558733		0.59341	-1.11737		0.0294001	0.0487214	OKDCKLBA_02846;OACBGGFD_02255;MEFJKFNE_01679;LIMOMFPF_02431;FEDOHDOA_00462;EEODFGHF_00042;EBPBIAPD_01365;PFBPECIA_00342;BDBEODDP_02167	OKDCKLBA_02846	WP_000945937.1	100	603	0	0	1	603	1	603	0	1304	0	MULTISPECIES: beta-glucuronidase	Escherichia	39	39	1	68.7	68.7	1.7	68.501	0	318.86	91578000000	349	Intensity ->	25.2497	24.7645	25.5934	24.7073	25.4764	27.8387	24.5543	24.6067	24.569
OGBIEJAG_02928 Farnesyl diphosphate synthase;MGFGECDL_01300 Farnesyl diphosphate synthase;MCCOJDHE_03369 Farnesyl diphosphate synthase;LEOACJHM_00053 Farnesyl diphosphate synthase;KJIJLKDN_03738 Farnesyl diphosphate synthase;KFGCNKFC_00557 Farnesyl diphosp		2.28078	-0.762317		0.447771	-0.270016		0.797717	-0.679498		0.385691	-0.237125	OGBIEJAG_02928;MGFGECDL_01300;MCCOJDHE_03369;LEOACJHM_00053;KJIJLKDN_03738;KFGCNKFC_00557;JEMBJNCM_00569;JBBMELNE_01056;JAPEBFAC_03870;IHLJGEKH_02764;ELGGPMEP_03592;EHNKNDBI_03774;CKAKOHDH_02507;PFBPECIA_03108;OKDCKLBA_02015;OFFKKPFB_02803;OACBGGFD_00758;NDKOGNOP_00924;NBFEBOLO_02190;MHOJBANN_03358;MEFJKFNE_02163;MDKIONIE_01471;LKDNNJHI_01512;LIMOMFPF_01079;KNFHFIEF_01729;KLFLFOCG_00465;KJLMEHHG_…	OGBIEJAG_02928	WP_000347220.1	100	299	0	0	1	299	1	299	0	624	0	MULTISPECIES: (2E,6E)-farnesyl diphosphate synthase	Enterobacteriaceae	7	7	7	37.1	37.1	37.1	32.189	0	19.471	4256100000	109	Intensity ->	23.7671	27.9105	25.8329	24.0794	25.7786	24.662	27.3159	25.5558	26.4503
OKDCKLBA_00919 hypothetical protein;OACBGGFD_00129 hypothetical protein;MEFJKFNE_00957 hypothetical protein;LIMOMFPF_00476 hypothetical protein;FEDOHDOA_00188 hypothetical protein;EEODFGHF_00877 hypothetical protein;EBPBIAPD_00783 hypothetical protein;BFND		1.90018	-0.760029		1.99054	-0.800714		0.280027	-0.343543		0.181973	-0.145533	OKDCKLBA_00919;OACBGGFD_00129;MEFJKFNE_00957;LIMOMFPF_00476;FEDOHDOA_00188;EEODFGHF_00877;EBPBIAPD_00783;BFNDCOEE_00816	OKDCKLBA_00919	WP_000868320.1	100	278	0	0	1	278	1	278	0	591	1	MULTISPECIES: pentapeptide repeat-containing protein	Escherichia	9	9	5	49.3	49.3	34.9	30.974	0	41.315	2172600000	75	Intensity ->	23.2456	24.6386	25.2951	24.2841	24.8951	25.0079	23.9523	25.1959	25.4819
OKDCKLBA_01225 Putative reactive intermediate deaminase TdcF;OACBGGFD_02015 Putative reactive intermediate deaminase TdcF;MEFJKFNE_01317 Putative reactive intermediate deaminase TdcF;LIMOMFPF_02325 Putative reactive intermediate deaminase TdcF;FEDOHDOA_027		1.31041	-0.753777		1.66126	-0.843862		0.260445	-0.406619		0.13914	-0.143329	OKDCKLBA_01225;OACBGGFD_02015;MEFJKFNE_01317;LIMOMFPF_02325;FEDOHDOA_02793;EEODFGHF_01094;EBPBIAPD_01012	OKDCKLBA_01225	WP_000719979.1	100	129	0	0	1	129	1	129	2.58e-82	275	0	MULTISPECIES: enamine/imine deaminase	Enterobacteriaceae	9	1	1	89.1	32.6	32.6	14.065	0	26.517	9059900000	70	Intensity ->	25.284	23.7512	25.0218	24.8876	26.0549	24.5703	24.8876	25.1966	24.6232
CKAKOHDH_00170 Bifunctional polymyxin resistance protein ArnA;JEMBJNCM_00918 Bifunctional polymyxin resistance protein ArnA		1.10802	-0.753288		1.42985	-0.910426		0.903706	-1.14554		0.714199	-0.590197	CKAKOHDH_00170;JEMBJNCM_00918	CKAKOHDH_00170	WP_024009177.1	100	660	0	0	1	660	1	660	0	1423	0	bifunctional UDP-4-amino-4-deoxy-L-arabinose formyltransferase/UDP-glucuronic acid oxidase ArnA	Escherichia coli	26	26	0	48.3	48.3	0	74.361	0	123.03	18522000000	363	Intensity ->	27.7232	29.9234	27.391	28.7452	30.9719	23.7555	29.2537	28.0901	25.6161
OGBIEJAG_01627 tRNA-modifying protein YgfZ;MHOJBANN_00660 tRNA-modifying protein YgfZ;MGPNOCHN_02214 tRNA-modifying protein YgfZ;LKOLDKAE_03417 tRNA-modifying protein YgfZ;LEOACJHM_02518 tRNA-modifying protein YgfZ;KFGCNKFC_01109 tRNA-modifying protein Ygf		1.42236	-0.751821		1.32251	-0.716788		0.204906	0.308764		1.07561	-0.625494	OGBIEJAG_01627;MHOJBANN_00660;MGPNOCHN_02214;LKOLDKAE_03417;LEOACJHM_02518;KFGCNKFC_01109;JPINENAK_02490;JLBHHFJN_04214;ELCAFCIJ_03191;CKAKOHDH_01783	OGBIEJAG_01627	WP_000886080.1	100	326	0	0	1	326	1	326	0	690	0	tRNA-modifying protein YgfZ	Escherichia coli	23	2	0	67.8	4.6	0	36.201	0	4.7375	6726700000	47	Intensity ->	25.1876	28.5266	29.3181	25.6145	28.4753	25.2711	24.997	26.1269	24.8196
OACBGGFD_03642 hypothetical protein;LIMOMFPF_03428 hypothetical protein;EEODFGHF_03391 hypothetical protein;EBPBIAPD_03565 hypothetical protein		1.3836	-0.746051		0.418354	-0.312066		0.111956	-0.187134		0.611424	0.454364	OACBGGFD_03642;LIMOMFPF_03428;EEODFGHF_03391;EBPBIAPD_03565	OACBGGFD_03642	WP_012602868.1	100	829	0	0	1	829	5	833	0	1771	1	acyltransferase	Escherichia coli	34	34	34	46.8	46.8	46.8	94.96	0	188.64	8226900000	125	Intensity ->	24.2402	26.2702	24.9814	25.3563	24.7806	25.5117	25.3771	25.1364	24.7083
OKDCKLBA_02689 Maltose-binding periplasmic protein;OACBGGFD_04038 Maltose-binding periplasmic protein;MEFJKFNE_03083 Maltose-binding periplasmic protein;LIMOMFPF_02238 Maltose-binding periplasmic protein;JIOIMHAJ_01538 Maltose-binding periplasmic protein;F		0.977025	-0.744965		1.21874	-0.886532		0.69593	-1.03245		0.149765	0.183971	OKDCKLBA_02689;OACBGGFD_04038;MEFJKFNE_03083;LIMOMFPF_02238;JIOIMHAJ_01538;FEDOHDOA_03050;EEODFGHF_02070;EBPBIAPD_02451	OKDCKLBA_02689	WP_000695381.1	100	396	0	0	1	396	1	396	0	829	0	MULTISPECIES: maltose/maltodextrin ABC transporter substrate-binding protein MalE	Enterobacteriaceae	45	2	0	83.1	6.6	0	43.396	0	28.453	12991000000	69	Intensity ->	25.0224	25.9056	25.5411	25.6639	24.8572	24.5664	25.1795	24.0057	24.9496
OGBIEJAG_00717 hypothetical protein;OACBGGFD_03634 hypothetical protein;NDKOGNOP_04532 hypothetical protein;NBFEBOLO_04364 hypothetical protein;MGPNOCHN_02021 hypothetical protein;MCCOJDHE_01828 hypothetical protein;LKOLDKAE_01079 hypothetical protein;LKDN		1.63554	-0.741109		0.55231	-0.367706		0.581531	-0.638958		0.684791	0.439059	OGBIEJAG_00717;OACBGGFD_03634;NDKOGNOP_04532;NBFEBOLO_04364;MGPNOCHN_02021;MCCOJDHE_01828;LKOLDKAE_01079;LKDNNJHI_02261;LIMOMFPF_03436;LEOACJHM_01816;KLFLFOCG_02453;KJIJLKDN_02292;KFGCNKFC_01038;JPINENAK_04623;JLHPLACJ_01880;JLBHHFJN_01121;JIOIMHAJ_00477;JFLBMOKP_04566;JAPEBFAC_01746;IHLJGEKH_04807;HOMAGLGO_04944;HMIIFDGB_04665;HBCBCJEF_03062;FEDOHDOA_02933;ELGGPMEP_00332;ELCAFCIJ_04149;EILPMHKM_…	OGBIEJAG_00717	WP_000905920.1	100	382	0	0	1	382	1	382	0	805	0	MULTISPECIES: capsule polysaccharide export inner-membrane protein KpsE	Enterobacteriaceae	12	12	2	36.1	36.1	4.2	43.044	0	68.541	7535300000	202	Intensity ->	25.0324	27.02	27.1672	27.357	27.7206	24.8354	27.0974	27.487	27.6509
NBFEBOLO_04617 Thiazole synthase;MHOJBANN_04594 Thiazole synthase;LKDNNJHI_04602 Thiazole synthase;KLFLFOCG_04520 Thiazole synthase;JPINENAK_04469 Thiazole synthase;JLBHHFJN_04575 Thiazole synthase;JFLBMOKP_04527 Thiazole synthase;HBCBCJEF_04794 Thiazole s		1.56134	-0.740733		1.15098	-0.607		0.775465	-0.820703		0.963542	-0.572116	NBFEBOLO_04617;MHOJBANN_04594;LKDNNJHI_04602;KLFLFOCG_04520;JPINENAK_04469;JLBHHFJN_04575;JFLBMOKP_04527;HBCBCJEF_04794;ELCAFCIJ_04410;EILPMHKM_04556;EFNGLFIA_04674;BJKHMIMG_04768;BABGFMBJ_04555;ALNJDDDO_04659;JEMBJNCM_04349;MCCOJDHE_04410;KJIJLKDN_04341;IHLJGEKH_04638;ELGGPMEP_04396;JAPEBFAC_04579;EHNKNDBI_04550;HMIIFDGB_04399;DEDMECEF_04607;BEIEIFNH_04902	NBFEBOLO_04617	WP_000902347.1	100	256	0	0	1	256	1	256	4.41e-170	538	0	thiazole synthase	Escherichia coli	11	11	1	66	66	9.8	26.837	0	22.94	4192100000	86	Intensity ->	24.0011	26.6235	24.7115	25.7452	28.9498	24.6407	25.3645	24.9032	24.0476
PNPLODAB_00931 Carboxy-S-adenosyl-L-methionine synthase;PFBPECIA_00088 Carboxy-S-adenosyl-L-methionine synthase;OKDCKLBA_01838 Carboxy-S-adenosyl-L-methionine synthase;OFFKKPFB_00769 Carboxy-S-adenosyl-L-methionine synthase;OACBGGFD_01707 Carboxy-S-adenosy		1.97127	-0.734336		2.55931	-0.887381		3.11456	-1.52976		2.46137	-0.867125	PNPLODAB_00931;PFBPECIA_00088;OKDCKLBA_01838;OFFKKPFB_00769;OACBGGFD_01707;NDKOGNOP_02441;NBFEBOLO_03900;MHOJBANN_03646;MGPNOCHN_00916;MGFGECDL_00331;MFDHIIPA_03118;MEFJKFNE_03463;MDKIONIE_01164;MCCOJDHE_00834;LKOLDKAE_00762;LKDNNJHI_03429;LIMOMFPF_00752;KNFHFIEF_00039;KLFLFOCG_03559;KJLMEHHG_02628;KJIJLKDN_01433;KGMELFOP_01334;KFGCNKFC_02731;KACMHCHC_02073;JPINENAK_04713;JLHPLACJ_00065;JLBHHFJN_…	PFBPECIA_00088	WP_000019591.1	100	247	0	0	1	247	1	247	1.45e-169	534	0	MULTISPECIES: carboxy-S-adenosyl-L-methionine synthase CmoA	Enterobacteriaceae	9	9	1	51.4	51.4	9.3	27.79	0	55.142	9559600000	314	Intensity ->	27.1008	27.5109	25.3516	27.1415	25.119	25.0198	24.7367	23.9938	25.0218
OGBIEJAG_01708 Dihydrolipoyllysine-residue succinyltransferase component of 2-oxoglutarate dehydrogenase complex;MGPNOCHN_00309 Dihydrolipoyllysine-residue succinyltransferase component of 2-oxoglutarate dehydrogenase complex;MCCOJDHE_01161 Dihydrolipoylly		0.912814	-0.727059		1.27216	-0.923585		0.249833	-0.45859		1.49401	-1.01183	OGBIEJAG_01708;MGPNOCHN_00309;MCCOJDHE_01161;LKOLDKAE_00456;LEOACJHM_00309;KJIJLKDN_00688;JEMBJNCM_00318;IHLJGEKH_01301;ELGGPMEP_02508	OGBIEJAG_01708	WP_000099829.1	100	405	0	0	1	405	1	405	0	851	0	2-oxoglutarate dehydrogenase complex dihydrolipoyllysine-residue succinyltransferase	Escherichia coli	33	2	2	78.3	5.4	5.4	44.041	0	84.932	14433000000	54	Intensity ->	23.4544	31.1138	31.0753	25.8691	24.9285	26.2214	24.1632	25.9232	23.9717
KGMELFOP_01223 NADP-specific glutamate dehydrogenase;IDNDDBOJ_00187 NADP-specific glutamate dehydrogenase;FKDCCENF_00614 NADP-specific glutamate dehydrogenase;AJLOPILI_00224 NADP-specific glutamate dehydrogenase;PNPLODAB_01033 NADP-specific glutamate dehyd		1.93649	-0.414536	+	4.08526	-0.658531		3.02506	-0.936689		3.40143	-0.593724	KGMELFOP_01223;IDNDDBOJ_00187;FKDCCENF_00614;AJLOPILI_00224;PNPLODAB_01033;PFBPECIA_00197;OKDCKLBA_03532;OGBIEJAG_02284;OFFKKPFB_00667;OACBGGFD_03470;NDKOGNOP_02000;NBFEBOLO_01611;MHOJBANN_01966;MGPNOCHN_01021;MGFGECDL_00226;MFDHIIPA_02230;MEFJKFNE_01533;MDKIONIE_01034;MCCOJDHE_00728;LKOLDKAE_00868;LKDNNJHI_01212;LIMOMFPF_04063;LEOACJHM_01239;KNFHFIEF_00149;KLFLFOCG_01077;KJLMEHHG_01276;KJIJLKDN_…	FKDCCENF_00614	WP_000373048.1	100	447	0	0	1	447	1	447	0	959	0	MULTISPECIES: NADP-specific glutamate dehydrogenase	Enterobacteriaceae	22	22	22	58.4	58.4	58.4	48.652	0	192.62	27071000000	741	Intensity ->	28.7787	28.9983	27.9378	28.7766	28.9323	27.0508	28.2374	27.886	28.6844
EOCOBPMN_04183 Protein UshA		1.30119	-0.719324		0.512073	0.384582		0.278191	0.411236		0.497366	0.361113	EOCOBPMN_04183	EOCOBPMN_04183	WP_000771740.1	100	550	0	0	1	550	1	550	0	1180	0	bifunctional UDP-sugar hydrolase/5'-nucleotidase	Escherichia coli	24	24	1	69.6	69.6	2.2	60.807	0	81.046	63847000000	620	Intensity ->	30.2924	30.2766	30.1907	30.3532	30.4547	29.2559	30.2633	30.3644	30.3938
OKDCKLBA_02697 Glucose-6-phosphate isomerase;OACBGGFD_04046 Glucose-6-phosphate isomerase;MEFJKFNE_03091 Glucose-6-phosphate isomerase;LIMOMFPF_02246 Glucose-6-phosphate isomerase;FEDOHDOA_03058 Glucose-6-phosphate isomerase;EEODFGHF_02078 Glucose-6-phosph		1.34138	-0.716713		1.25781	-0.69334		0.127594	-0.204469		0.356438	-0.295388	OKDCKLBA_02697;OACBGGFD_04046;MEFJKFNE_03091;LIMOMFPF_02246;FEDOHDOA_03058;EEODFGHF_02078;EBPBIAPD_02459	OKDCKLBA_02697	WP_000789993.1	100	549	0	0	1	549	1	549	0	1182	0	MULTISPECIES: glucose-6-phosphate isomerase	Escherichia	41	3	3	72.1	6.6	6.6	61.501	0	9.7688	4458200000	42	Intensity ->	23.2481	26.3083	24.6456	25.8615	23.838	25.1561	24.6072	24.9056	24.6176
PNPLODAB_03793 dCTP deaminase;PFBPECIA_01918 dCTP deaminase;OKDCKLBA_01651 dCTP deaminase;OGBIEJAG_00095 dCTP deaminase;OFFKKPFB_03497 dCTP deaminase;OACBGGFD_03704 dCTP deaminase;NDKOGNOP_00209 dCTP deaminase;NBFEBOLO_01905 dCTP deaminase;MHOJBANN_03183 d		1.287	-0.716521		0.00230258	0.0025202		0.744969	-0.843556		0.70212	-0.481927	PNPLODAB_03793;PFBPECIA_01918;OKDCKLBA_01651;OGBIEJAG_00095;OFFKKPFB_03497;OACBGGFD_03704;NDKOGNOP_00209;NBFEBOLO_01905;MHOJBANN_03183;MGPNOCHN_01662;MGFGECDL_00585;MFDHIIPA_00150;MEFJKFNE_04103;MDKIONIE_01951;MCCOJDHE_00482;LKOLDKAE_03933;LKDNNJHI_03993;LIMOMFPF_01201;LEOACJHM_01535;KNFHFIEF_04051;KLFLFOCG_04001;KJLMEHHG_00069;KJIJLKDN_00482;KGMELFOP_04085;KFGCNKFC_02479;KACMHCHC_01685;JPINENAK_…	PFBPECIA_01918	WP_001234777.1	100	193	0	0	1	193	1	193	1.48e-125	405	2	MULTISPECIES: dCTP deaminase	Enterobacteriaceae	5	5	5	43	43	43	21.251	0	238.4	11260000000	120	Intensity ->	24.1616	25.2771	29.1899	27.8873	28.1544	24.5376	24.5883	28.755	27.5425
GFGBHCPP_00493 UDP-glucose 4-epimerase		1.27698	-0.716475		0.262781	-0.258937		0.0944846	-0.175345		0.203812	-0.220194	GFGBHCPP_00493	GFGBHCPP_00493	WP_000471750.1	100	344	0	0	1	344	1	344	0	733	0	UDP-N-acetylglucosamine 4,6-dehydratase/5-epimerase	Escherichia coli	28	28	13	65.7	65.7	33.7	38.757	0	186.68	15293000000	108	Intensity ->	25.404	24.3088	25.5814	24.3538	25.8721	25.7046	25.1894	26.6377	23.843
PNPLODAB_02146 Phosphate acetyltransferase;OGBIEJAG_00322 Phosphate acetyltransferase;NBFEBOLO_03973 Phosphate acetyltransferase;MHOJBANN_02979 Phosphate acetyltransferase;MGFGECDL_00806 Phosphate acetyltransferase;MCCOJDHE_00254 Phosphate acetyltransferas		0.633824	-0.715886		0.583517	-0.684103		0.172033	-0.437412		0.133746	-0.211809	PNPLODAB_02146;OGBIEJAG_00322;NBFEBOLO_03973;MHOJBANN_02979;MGFGECDL_00806;MCCOJDHE_00254;LKDNNJHI_01778;LEOACJHM_01763;KLFLFOCG_01673;KJIJLKDN_00255;KFGCNKFC_02251;JPINENAK_00060;JLBHHFJN_00846;JFLBMOKP_00979;JAPEBFAC_01458;IIPAOFGN_01116;IHLJGEKH_00742;HBCBCJEF_00282;FGNLLDHK_02169;ELGGPMEP_00932;ELCAFCIJ_00277;EILPMHKM_02169;EHNKNDBI_01593;EFNGLFIA_01206;EDKFLJNH_01651;BJKHMIMG_04076;BABGFMBJ_…	OGBIEJAG_00322	WP_000086709.1	100	714	0	0	1	714	1	714	0	1524	1	MULTISPECIES: phosphate acetyltransferase	Escherichia	60	2	0	80.4	4.1	0	77.212	0	12.594	43450000000	150	Intensity ->	25.8895	30.9923	30.4663	29.8471	30.7039	25.0206	31.133	31.4607	24.1258
PNPLODAB_03739 NAD(P)H-flavin reductase;OGBIEJAG_04180 NAD(P)H-flavin reductase;OFFKKPFB_03867 NAD(P)H-flavin reductase;NDKOGNOP_03078 NAD(P)H-flavin reductase;NBFEBOLO_04154 NAD(P)H-flavin reductase;MHOJBANN_04658 NAD(P)H-flavin reductase;MGFGECDL_04076 N		2.41012	-0.713792		0.517992	-0.272064		2.08467	-1.14747		0.583053	-0.298917	PNPLODAB_03739;OGBIEJAG_04180;OFFKKPFB_03867;NDKOGNOP_03078;NBFEBOLO_04154;MHOJBANN_04658;MGFGECDL_04076;MFDHIIPA_03547;MCCOJDHE_03701;LKDNNJHI_04038;LEOACJHM_03704;KNFHFIEF_02900;KLFLFOCG_04138;KJLMEHHG_03572;KJIJLKDN_04011;KGMELFOP_04260;KFGCNKFC_04085;KACMHCHC_03470;JPINENAK_03343;JLBHHFJN_03930;JFLBMOKP_03707;JEMBJNCM_03853;JEEKBHCJ_03626;JCJOCBMM_03021;JBBMELNE_03356;JAPEBFAC_04693;IPCPDEOA_…	OGBIEJAG_04180	WP_000209826.1	100	233	0	0	1	233	1	233	1.78e-157	499	1	MULTISPECIES: NAD(P)H-flavin reductase	Proteobacteria	8	8	8	50.2	50.2	50.2	26.242	0	8.952	6271400000	150	Intensity ->	26.9644	26.6471	27.5105	27.2475	27.3185	25.1528	26.9434	26.9685	27.3151
BFNDCOEE_01493 Outer membrane protein C		1.14647	-0.712393		0.168062	0.175031		1.93682	-1.73432		0.00197753	-0.00240177	BFNDCOEE_01493	BFNDCOEE_01493	WP_000865560.1	100	367	0	0	1	367	1	367	0	752	0	porin OmpC	Escherichia coli	35	35	0	89.4	89.4	0	40.451	0	323.31	402030000000	2849	Intensity ->	32.4198	32.3875	32.0883	32.5941	32.6775	25.4027	32.6936	32.1915	32.6733
PNPLODAB_02882 Protein YhfA;PFBPECIA_01639 Protein YhfA;OKDCKLBA_01394 Protein YhfA;OGBIEJAG_03637 Protein YhfA;OFFKKPFB_02598 Protein YhfA;OACBGGFD_01266 Protein YhfA;NDKOGNOP_01868 Protein YhfA;NBFEBOLO_03402 Protein YhfA;MHOJBANN_03472 Protein YhfA;MGPN		1.47227	-0.707284		1.29741	0.679594		0.204251	-0.287214		0.117542	0.104447	PNPLODAB_02882;PFBPECIA_01639;OKDCKLBA_01394;OGBIEJAG_03637;OFFKKPFB_02598;OACBGGFD_01266;NDKOGNOP_01868;NBFEBOLO_03402;MHOJBANN_03472;MGPNOCHN_02976;MGFGECDL_03618;MFDHIIPA_02672;MEFJKFNE_02720;MDKIONIE_00947;MCCOJDHE_03143;LKOLDKAE_01993;LKDNNJHI_02449;LIMOMFPF_02052;LEOACJHM_03417;KNFHFIEF_01624;KLFLFOCG_02787;KJLMEHHG_01867;KJIJLKDN_03479;KGMELFOP_01872;KFGCNKFC_03594;KACMHCHC_03875;JPINENAK_…	PFBPECIA_01639	WP_001148908.1	100	134	0	0	1	134	1	134	3.2e-86	286	0	MULTISPECIES: OsmC family protein	Proteobacteria	5	5	1	41.8	41.8	9.7	14.517	0	6.6126	11614000000	167	Intensity ->	24.9308	25.0663	24.5994	28.4477	28.5478	25.5406	28.5345	28.3763	26.594
PNPLODAB_02760 ADP-L-glycero-D-manno-heptose-6-epimerase;PFBPECIA_02598 ADP-L-glycero-D-manno-heptose-6-epimerase;OKDCKLBA_04156 ADP-L-glycero-D-manno-heptose-6-epimerase;OGBIEJAG_04157 ADP-L-glycero-D-manno-heptose-6-epimerase;OACBGGFD_04353 ADP-L-glycero		1.02984	-0.705321		0.782456	-0.609183		2.10818	-1.83799		0.527448	-0.438915	PNPLODAB_02760;PFBPECIA_02598;OKDCKLBA_04156;OGBIEJAG_04157;OACBGGFD_04353;NBFEBOLO_03524;MHOJBANN_02621;MGPNOCHN_03240;MGFGECDL_03921;MFDHIIPA_02831;MEFJKFNE_03521;MDKIONIE_01684;MCCOJDHE_02623;LKOLDKAE_01895;LKDNNJHI_02903;LIMOMFPF_04033;LEOACJHM_03896;KLFLFOCG_02853;KJLMEHHG_02025;KJIJLKDN_02763;KFGCNKFC_03202;JPINENAK_01564;JLHPLACJ_01584;JLBHHFJN_01615;JIOIMHAJ_02101;JFLBMOKP_04087;JEMBJNCM_…	PFBPECIA_02598	WP_135490513.1	100	309	0	0	1	309	1	309	0	660	1	MULTISPECIES: ADP-glyceromanno-heptose 6-epimerase	Escherichia	24	3	0	73.2	12.3	0	34.894	0	119.05	29650000000	295	Intensity ->	28.8967	29.3013	29.5935	28.9347	29.1991	30.0996	29.6558	29.2531	29.6338
IPCPDEOA_00190 Outer membrane usher protein FimD;IGDEAAFK_04156 Outer membrane usher protein FimD;GLLDPALF_03705 Outer membrane usher protein FimD;KNFHFIEF_03350 Outer membrane usher protein FimD;KJLMEHHG_04129 Outer membrane usher protein FimD;MCCOJDHE_02		1.553	-0.703859		1.7633	-0.776177		0.242365	-0.319676		2.69298	-1.02406	IPCPDEOA_00190;IGDEAAFK_04156;GLLDPALF_03705;KNFHFIEF_03350;KJLMEHHG_04129;MCCOJDHE_02939;KJIJLKDN_02902;JBBMELNE_00275;IHLJGEKH_03093;ELGGPMEP_02985;JEMBJNCM_02338;HJOKHKII_03399	IPCPDEOA_00190	WP_000120948.1	100	878	0	0	1	878	1	878	0	1872	0	MULTISPECIES: fimbrial biogenesis usher protein FimD	Escherichia	19	19	1	43.8	43.8	5	96.525	0	132.64	5386000000	182	Intensity ->	27.4185	25.4664	25.6086	24.734	28.7215	24.1502	25.0543	23.3189	25.0422
OGBIEJAG_02226 D-alanine--poly(phosphoribitol) ligase subunit 1;MGPNOCHN_00757 D-alanine--poly(phosphoribitol) ligase subunit 1;MCCOJDHE_00992 D-alanine--poly(phosphoribitol) ligase subunit 1;LKOLDKAE_03826 D-alanine--poly(phosphoribitol) ligase subunit 1;		1.295	-0.701906		2.02383	-0.906714		0.247404	-0.354337		1.68718	-0.856717	OGBIEJAG_02226;MGPNOCHN_00757;MCCOJDHE_00992;LKOLDKAE_03826;KJIJLKDN_01593;JEMBJNCM_02128;IHLJGEKH_00040;FGNLLDHK_04015;ELGGPMEP_01916;EDKFLJNH_03683;LEOACJHM_00979	OGBIEJAG_02226	WP_000222467.1	100	2154	0	0	1	2154	1	2154	0	4610	0	MULTISPECIES: colibactin hybrid non-ribosomal peptide synthetase/type I polyketide synthase ClbK	Enterobacteriaceae	42	42	32	31.7	31.7	26.2	237.8	0	153.9	5790600000	149	Intensity ->	24.5058	29.2532	27.1157	25.0451	24.8765	24.9974	24.0953	24.7854	25.193
PNPLODAB_00143 Curved DNA-binding protein;OGBIEJAG_04527 Curved DNA-binding protein;NDKOGNOP_01074 Curved DNA-binding protein;NBFEBOLO_00491 Curved DNA-binding protein;MHOJBANN_02143 Curved DNA-binding protein;MGPNOCHN_00576 Curved DNA-binding protein;MGFG		0.714761	-0.701768		0.613187	-0.644057		1.16827	-1.66695		1.10519	-0.947511	PNPLODAB_00143;OGBIEJAG_04527;NDKOGNOP_01074;NBFEBOLO_00491;MHOJBANN_02143;MGPNOCHN_00576;MGFGECDL_01868;MDKIONIE_03390;MCCOJDHE_01414;LKOLDKAE_00189;LKDNNJHI_04446;LEOACJHM_00564;KLFLFOCG_01471;KJIJLKDN_00944;KFGCNKFC_03898;JPINENAK_02411;JLBHHFJN_00131;JFLBMOKP_01974;JEMBJNCM_00059;JCJOCBMM_00764;IPCPDEOA_03943;IIPAOFGN_00161;IHLJGEKH_01046;IGDEAAFK_01086;HOMAGLGO_01343;HJOKHKII_01475;HBCBCJEF_…	OGBIEJAG_04527	WP_000420625.1	100	306	0	0	1	306	1	306	0	658	0	MULTISPECIES: curved DNA-binding protein	Enterobacteriaceae	16	1	0	61.8	9.2	0	34.485	0	3.176	70683000000	372	Intensity ->	23.9952	28.8755	30.0534	29.6084	30.0254	26.0413	29.7514	29.3378	30.0646
LKDNNJHI_03026 tRNA-modifying protein YgfZ;KLFLFOCG_03345 tRNA-modifying protein YgfZ;JFLBMOKP_02921 tRNA-modifying protein YgfZ;HBCBCJEF_03658 tRNA-modifying protein YgfZ;EILPMHKM_03356 tRNA-modifying protein YgfZ;EFNGLFIA_03921 tRNA-modifying protein Ygf		1.10196	-0.694407		0.316744	0.284257		0.203767	-0.330931		0.91769	0.635011	LKDNNJHI_03026;KLFLFOCG_03345;JFLBMOKP_02921;HBCBCJEF_03658;EILPMHKM_03356;EFNGLFIA_03921;BABGFMBJ_03662;ALNJDDDO_03204	LKDNNJHI_03026	WP_000886084.1	100	326	0	0	1	326	1	326	0	691	0	tRNA-modifying protein YgfZ	Escherichia coli	23	7	2	67.8	25.5	4.6	36.231	0	64.013	11272000000	165	Intensity ->	24.1296	24.9742	28.1466	28.6858	29.0974	27.7171	27.7836	29.0661	24.9816
PNPLODAB_00406 Succinate dehydrogenase iron-sulfur subunit;OGBIEJAG_03498 Succinate dehydrogenase iron-sulfur subunit;OFFKKPFB_03401 Succinate dehydrogenase iron-sulfur subunit;NBFEBOLO_00169 Succinate dehydrogenase iron-sulfur subunit;MHOJBANN_00200 Succi		1.81804	-0.690122		2.48754	-0.873321		0.185893	-0.229932		1.88804	-0.744538	PNPLODAB_00406;OGBIEJAG_03498;OFFKKPFB_03401;NBFEBOLO_00169;MHOJBANN_00200;MGPNOCHN_00307;MGFGECDL_01567;MFDHIIPA_04409;MDKIONIE_02698;MCCOJDHE_01159;LKOLDKAE_00458;LKDNNJHI_00199;LEOACJHM_00307;KLFLFOCG_00184;KJLMEHHG_03317;KJIJLKDN_00686;KGMELFOP_00438;KACMHCHC_03745;JPINENAK_01203;JLHPLACJ_00969;JIOIMHAJ_00390;JFLBMOKP_00912;JEMBJNCM_00320;JEEKBHCJ_03238;JBBMELNE_03723;JAPEBFAC_00189;IIPAOFGN_…	OGBIEJAG_03498	WP_001235263.1	100	238	0	0	1	238	1	238	1.25e-161	511	0	MULTISPECIES: succinate dehydrogenase iron-sulfur subunit SdhB	Enterobacteriaceae	23	23	0	83.6	83.6	0	26.784	0	323.31	157900000000	1153	Intensity ->	31.4467	31.249	32.0335	30.8646	32.3099	24.6518	30.2542	31.505	31.7992
OGBIEJAG_03101 Lactate utilization protein C;LEOACJHM_03475 Lactate utilization protein C;JBBMELNE_01170 Lactate utilization protein C;CKAKOHDH_04057 Lactate utilization protein C;MGFGECDL_01205 Lactate utilization protein C;CEJHCKJO_02863 Lactate utilizat		2.20778	-0.689726		2.25001	-0.730671		0.757433	-0.603121		3.14199	-0.890025	OGBIEJAG_03101;LEOACJHM_03475;JBBMELNE_01170;CKAKOHDH_04057;MGFGECDL_01205;CEJHCKJO_02863;NBFEBOLO_02091;MHOJBANN_04151;LKDNNJHI_01413;KLFLFOCG_00565;JPINENAK_01389;JLBHHFJN_03979;JFLBMOKP_00532;HBCBCJEF_02257;ELCAFCIJ_02898;EILPMHKM_01614;EFNGLFIA_01679;BJKHMIMG_02113;BABGFMBJ_04676;ALNJDDDO_01339;KFGCNKFC_00653;JAPEBFAC_04759;EHNKNDBI_04811	OGBIEJAG_03101	WP_000370406.1	100	231	0	0	1	231	1	231	1.66e-153	488	0	MULTISPECIES: lactate utilization protein C	Enterobacteriaceae	15	15	0	64.9	64.9	0	25.123	0	115.24	4179300000	235	Intensity ->	27.7887	26.85	25.2948	24.3663	24.935	25.3232	25.0684	24.8033	24.1527
HMIIFDGB_02344 Maltodextrin phosphorylase;DEDMECEF_03474 Maltodextrin phosphorylase;BEIEIFNH_02669 Maltodextrin phosphorylase		1.18104	-0.68581		0.05609	-0.0586576		0.525869	0.666354		0.581697	-0.445084	HMIIFDGB_02344;DEDMECEF_03474;BEIEIFNH_02669	HMIIFDGB_02344	WP_022646213.1	100	797	0	0	1	797	1	797	0	1708	0	MULTISPECIES: maltodextrin phosphorylase	Enterobacteriaceae	75	5	1	80.9	4.5	1.5	90.537	0	16.798	5323800000	41	Intensity ->	28.8358	27.8168	26.18	24.0851	25.8929	23.8612	25.5036	24.8385	25.7884
PNPLODAB_02697 Glyoxylate/hydroxypyruvate reductase B;PFBPECIA_04784 Glyoxylate/hydroxypyruvate reductase B;OKDCKLBA_04262 Glyoxylate/hydroxypyruvate reductase B;OGBIEJAG_03987 Glyoxylate/hydroxypyruvate reductase B;OFFKKPFB_03667 Glyoxylate/hydroxypyruvat		1.46951	-0.683137		2.13282	-0.883253		0.995864	-0.928905		1.80179	-0.789317	PNPLODAB_02697;PFBPECIA_04784;OKDCKLBA_04262;OGBIEJAG_03987;OFFKKPFB_03667;OACBGGFD_03890;NDKOGNOP_03676;MGPNOCHN_03179;MGFGECDL_04211;MFDHIIPA_03987;MEFJKFNE_04169;MDKIONIE_04009;MCCOJDHE_02686;LKOLDKAE_01956;LIMOMFPF_03651;LEOACJHM_03949;KNFHFIEF_02674;KJLMEHHG_03433;KJIJLKDN_02825;KGMELFOP_03005;KFGCNKFC_03264;KACMHCHC_03343;JLHPLACJ_01515;JIOIMHAJ_03985;JEEKBHCJ_03486;JCJOCBMM_03725;JBBMELNE_…	PFBPECIA_04784	WP_001521569.1	100	324	0	0	1	324	1	324	0	695	0	MULTISPECIES: glyoxylate/hydroxypyruvate reductase GhrB	Enterobacteriaceae	14	3	0	57.4	19.4	0	35.396	0	37.275	10729000000	139	Intensity ->	28.6915	26.0015	28.6199	25.8455	26.5371	24.3523	26.1444	27.0346	28.9573
OKDCKLBA_04410 Zinc resistance-associated protein;MEFJKFNE_04385 Zinc resistance-associated protein;FEDOHDOA_04429 Zinc resistance-associated protein;BFNDCOEE_04578 Zinc resistance-associated protein;OACBGGFD_04448 Zinc resistance-associated protein;LIMOMF		0.811334	-0.678249		0.0801745	-0.105666		1.32116	-1.62677		0.0451762	0.0623601	OKDCKLBA_04410;MEFJKFNE_04385;FEDOHDOA_04429;BFNDCOEE_04578;OACBGGFD_04448;LIMOMFPF_04235;EEODFGHF_04348;EBPBIAPD_04328	FEDOHDOA_04429	WP_001306871.1	100	139	0	0	1	139	1	139	5.82e-90	297	0	zinc resistance sensor/chaperone ZraP	Escherichia coli	8	8	1	61.9	61.9	7.9	15.071	0	169.25	19414000000	278	Intensity ->	24.2188	24.6965	28.7005	27.3657	25.0844	25.3959	28.6165	27.4621	28.6742
OKDCKLBA_00684 Endoribonuclease YbeY;OACBGGFD_00588 Endoribonuclease YbeY;MEFJKFNE_00712 Endoribonuclease YbeY;LIMOMFPF_01762 Endoribonuclease YbeY;FEDOHDOA_01256 Endoribonuclease YbeY;EEODFGHF_00532 Endoribonuclease YbeY;EBPBIAPD_00625 Endoribonuclease Yb		1.77277	-0.670362		0.109626	0.0823738		0.0746983	-0.0974938		0.887984	0.454835	OKDCKLBA_00684;OACBGGFD_00588;MEFJKFNE_00712;LIMOMFPF_01762;FEDOHDOA_01256;EEODFGHF_00532;EBPBIAPD_00625;BFNDCOEE_02189	OKDCKLBA_00684	WP_000084463.1	100	155	0	0	1	155	1	155	2.73e-100	328	0	MULTISPECIES: rRNA maturation RNase YbeY	Escherichia	1	1	1	9.7	9.7	9.7	17.538	0	44.481	1715800000	20	Intensity ->	24.6711	23.9439	24.8831	26.6322	25.4137	24.5119	25.6853	24.8783	24.4233
KFGCNKFC_02381 PTS system fructose-specific EIIBBC component;JAPEBFAC_01590 PTS system fructose-specific EIIBBC component;EHNKNDBI_01461 PTS system fructose-specific EIIBBC component;PNPLODAB_02019 PTS system fructose-specific EIIBBC component;MGPNOCHN		2.05361	-0.666537		0.860223	-0.398721		0.191987	-0.209497		0.28634	-0.174763	KFGCNKFC_02381;JAPEBFAC_01590;EHNKNDBI_01461;PNPLODAB_02019;MGPNOCHN_01562;MGFGECDL_00679;MCCOJDHE_00383;LKOLDKAE_01686;KJIJLKDN_00383;JEMBJNCM_01006;IIPAOFGN_01244;IHLJGEKH_00871;FGNLLDHK_02041;ELGGPMEP_00803;EDKFLJNH_01523;CKAKOHDH_00082;NBFEBOLO_01769;MHOJBANN_03109;LKDNNJHI_01649;KLFLFOCG_01801;JPINENAK_00189;JLBHHFJN_00975;JFLBMOKP_01108;HBCBCJEF_00153;ELCAFCIJ_00147;EILPMHKM_02298;EFNGLFIA_…	KFGCNKFC_02381	WP_000854444.1	100	563	0	0	1	563	1	563	0	1165	0	MULTISPECIES: PTS fructose transporter subunit IIBC	Enterobacteriaceae	17	3	0	37.7	5.5	0	57.633	0	71.362	4505500000	159	Intensity ->	26.9878	26.9488	26.347	26.8335	26.4987	26.3577	25.3344	26.3786	24.1816
OACBGGFD_03640 hypothetical protein;LIMOMFPF_03430 hypothetical protein;EEODFGHF_03389 hypothetical protein;EBPBIAPD_03567 hypothetical protein		1.4094	-0.665309		0.0949332	0.0772083		0.166435	-0.235226		0.459866	0.325308	OACBGGFD_03640;LIMOMFPF_03430;EEODFGHF_03389;EBPBIAPD_03567	OACBGGFD_03640	WP_001309753.1	100	123	0	0	1	123	1	123	8.07e-77	259	5	MULTISPECIES: capsular polysaccharide biosynthesis protein	Enterobacteriaceae	4	4	4	43.1	43.1	43.1	14.238	0	5.7621	4357600000	27	Intensity ->	24.5136	25.1585	25.0435	24.576	25.7165	24.5677	24.6968	25.1383	25.1004
PNPLODAB_02938 Maltodextrin phosphorylase;MGPNOCHN_03033 Maltodextrin phosphorylase;LKOLDKAE_02050 Maltodextrin phosphorylase;IIPAOFGN_03989 Maltodextrin phosphorylase;FGNLLDHK_03003 Maltodextrin phosphorylase;EDKFLJNH_03300 Maltodextrin phosphorylase		1.36403	-0.663058		0.617257	-0.373836		0.0479627	0.0772337		0.40539	-0.29703	PNPLODAB_02938;MGPNOCHN_03033;LKOLDKAE_02050;IIPAOFGN_03989;FGNLLDHK_03003;EDKFLJNH_03300	MGPNOCHN_03033	WP_000081889.1	100	797	0	0	1	797	1	797	0	1709	0	maltodextrin phosphorylase	Escherichia coli	74	3	3	80.9	2.6	2.6	90.578	0	19.007	4655500000	19	Intensity ->	24.0902	24.2548	25.7903	24.6599	24.7507	25.6115	25.0591	25.3559	24.6484
PNPLODAB_00701 Anti-adapter protein IraP;OGBIEJAG_02890 Anti-adapter protein IraP;OFFKKPFB_02766 Anti-adapter protein IraP;NDKOGNOP_00961 Anti-adapter protein IraP;NBFEBOLO_02152 Anti-adapter protein IraP;MHOJBANN_03396 Anti-adapter protein IraP;MGPNOCHN_0		0.865347	-0.660977		0.361124	-0.366746		0.52603	-0.816035		0.109464	0.131267	PNPLODAB_00701;OGBIEJAG_02890;OFFKKPFB_02766;NDKOGNOP_00961;NBFEBOLO_02152;MHOJBANN_03396;MGPNOCHN_00015;MGFGECDL_01262;MFDHIIPA_02899;MDKIONIE_01433;MCCOJDHE_03331;LKOLDKAE_02529;LKDNNJHI_01474;LEOACJHM_00015;KNFHFIEF_01691;KLFLFOCG_00503;KJLMEHHG_00605;KJIJLKDN_03776;KGMELFOP_02181;KFGCNKFC_00595;KACMHCHC_02275;JPINENAK_01327;JLBHHFJN_00706;JFLBMOKP_00593;JEMBJNCM_00607;JEEKBHCJ_01128;JCJOCBMM_…	OGBIEJAG_02890	WP_000792973.1	100	86	0	0	1	86	1	86	1.68e-49	178	0	MULTISPECIES: anti-adapter protein IraP	Enterobacteriaceae	4	4	4	48.8	48.8	48.8	9.9654	0	11.686	35224000000	249	Intensity ->	28.7779	25.2425	25.6238	29.7226	29.5998	25.2507	29.1908	28.5894	24.8631
OGBIEJAG_02235 D-alanine--poly(phosphoribitol) ligase subunit 1;MGPNOCHN_00748 D-alanine--poly(phosphoribitol) ligase subunit 1;LKOLDKAE_03835 D-alanine--poly(phosphoribitol) ligase subunit 1;LEOACJHM_00970 D-alanine--poly(phosphoribitol) ligase subunit 1;		1.13529	-0.656233		0.947516	-0.578473		0.419476	-0.553447		0.885209	-0.58757	OGBIEJAG_02235;MGPNOCHN_00748;LKOLDKAE_03835;LEOACJHM_00970;KJIJLKDN_01602;JEMBJNCM_02137;IHLJGEKH_00031;FGNLLDHK_04024;ELGGPMEP_01907;EDKFLJNH_03674;MCCOJDHE_01001	JEMBJNCM_02137	WP_109545382.1	100	3206	0	0	1	3206	1	3206	0	6880	0	colibactin hybrid non-ribosomal peptide synthetase/type I polyketide synthase ClbB	Escherichia coli	51	51	51	26.8	26.8	26.8	352.52	0	96.424	5897300000	168	Intensity ->	25.1935	29.5964	25.3341	25.8461	24.9031	24.4923	25.3631	25.664	25.591
JBBMELNE_04116 Asparagine synthetase B [glutamine-hydrolyzing]		0.939387	-0.65083		0.0946834	-0.108409		1.54212	-1.56141		0.0960442	-0.107997	JBBMELNE_04116	JBBMELNE_04116	WP_000337084.1	100	554	0	0	1	554	1	554	0	1195	0	asparagine synthase B	Escherichia coli	41	3	1	82.5	8.3	2.2	62.672	0	84.492	33053000000	261	Intensity ->	29.1875	24.8566	27.0197	28.9464	28.6232	26.3079	28.8139	27.5952	30.231
NBFEBOLO_02541 hypothetical protein;MGPNOCHN_04776 hypothetical protein;GLLDPALF_01922 hypothetical protein;BJKHMIMG_01081 hypothetical protein		1.57978	-0.648551		0.719319	-0.408585		0.126671	-0.168188		0.0113497	0.0100776	NBFEBOLO_02541;MGPNOCHN_04776;GLLDPALF_01922;BJKHMIMG_01081	NBFEBOLO_02541	WP_001168526.1	100	79	0	0	1	79	1	79	1.23e-46	169	0	hypothetical protein	Escherichia coli	3	3	3	57	57	57	8.8772	0	10.23	2417100000	18	Intensity ->	23.5309	25.3969	23.9824	24.646	24.9972	24.4527	23.998	25.1698	24.3007
GFGBHCPP_00491 UDP-2,3-diacetamido-2,3-dideoxy-D-glucuronate 2-epimerase		0.959549	-0.646153		0.338191	-0.334958		0.13092	-0.246938		0.651889	-0.58391	GFGBHCPP_00491	GFGBHCPP_00491	WP_000734423.1	100	376	0	0	1	376	1	376	0	809	0	UDP-N-acetylglucosamine 2-epimerase (non-hydrolyzing)	Escherichia coli	24	24	4	72.1	72.1	12.2	42.864	0	207.6	20254000000	130	Intensity ->	25.7881	24.0931	24.4697	24.5238	25.5299	26.1323	24.937	24.7674	24.7084
PFBPECIA_01673 Penicillin-binding protein 1A;OKDCKLBA_01428 Penicillin-binding protein 1A;OACBGGFD_01232 Penicillin-binding protein 1A;MEFJKFNE_02754 Penicillin-binding protein 1A;LIMOMFPF_02018 Penicillin-binding protein 1A;JLHPLACJ_01132 Penicillin-bindi		3.04575	-0.645971		0.988304	-0.336663		1.89921	-0.826441		0.405522	-0.17598	PFBPECIA_01673;OKDCKLBA_01428;OACBGGFD_01232;MEFJKFNE_02754;LIMOMFPF_02018;JLHPLACJ_01132;JIOIMHAJ_02985;HMIIFDGB_03589;FEDOHDOA_02263;EEODFGHF_01748;EBPBIAPD_02122;DEDMECEF_03497;BFNDCOEE_02870;BEIEIFNH_02692;CEJHCKJO_02632;BDBEODDP_02753	PFBPECIA_01673	WP_001301905.1	100	850	0	0	1	850	1	850	0	1823	0	MULTISPECIES: peptidoglycan glycosyltransferase/peptidoglycan DD-transpeptidase MrcA	Enterobacteriaceae	21	21	1	45.9	45.9	4.6	93.606	0	99.877	5782900000	330	Intensity ->	26.0332	27.1786	27.3572	26.8259	27.2868	24.6781	27.222	25.5868	26.3527
PNPLODAB_00995 Outer membrane protein slp;OKDCKLBA_03575 Outer membrane protein slp;OGBIEJAG_02004 Outer membrane protein slp;OFFKKPFB_00703 Outer membrane protein slp;OACBGGFD_03514 Outer membrane protein slp;NDKOGNOP_03015 Outer membrane protein slp;NBFE		1.27541	-0.645016		0.26444	-0.211997		0.749855	-0.783574		0.109428	0.0995643	PNPLODAB_00995;OKDCKLBA_03575;OGBIEJAG_02004;OFFKKPFB_00703;OACBGGFD_03514;NDKOGNOP_03015;NBFEBOLO_01650;MHOJBANN_02005;MEFJKFNE_01490;LKDNNJHI_01251;LIMOMFPF_00683;LEOACJHM_01201;KNFHFIEF_00105;KLFLFOCG_01038;KJIJLKDN_01368;KFGCNKFC_02795;KACMHCHC_01107;JPINENAK_00900;JLBHHFJN_04280;JIOIMHAJ_01632;JFLBMOKP_00260;JEMBJNCM_01932;JCJOCBMM_00278;JBBMELNE_01550;JAPEBFAC_02112;IPCPDEOA_03885;IIPAOFGN_…	OKDCKLBA_03575	WP_000290576.1	100	193	0	0	1	193	1	193	3.94e-126	406	1	MULTISPECIES: Slp family lipoprotein YeaY	Proteobacteria	9	9	2	61.1	61.1	14.5	20.921	0	24.711	11009000000	205	Intensity ->	24.8116	27.0202	28.5182	27.7121	26.8313	25.0282	25.29	28.798	27.4912
PFBPECIA_01894 UTP--glucose-1-phosphate uridylyltransferase;JIOIMHAJ_01070 UTP--glucose-1-phosphate uridylyltransferase		1.18774	-0.642506		1.21593	-0.677986		0.423771	-0.545546		0.500275	-0.370953	PFBPECIA_01894;JIOIMHAJ_01070	PFBPECIA_01894	WP_021523158.1	100	297	0	0	1	297	1	297	0	637	0	MULTISPECIES: UTP--glucose-1-phosphate uridylyltransferase GalF	Enterobacteriaceae	19	19	2	65.3	65.3	11.8	32.804	0	323.31	41568000000	447	Intensity ->	24.5949	29.5103	29.4763	29.2466	29.3214	28.8408	29.1414	29.0202	31.1544
MDKIONIE_03376 Bifunctional protein PutA;HJOKHKII_01460 Bifunctional protein PutA;GDGAFJPJ_02861 Bifunctional protein PutA		1.99358	-1.00178	+	3.20354	-1.45306		1.54401	-1.59213		1.14094	-0.792026	MDKIONIE_03376;HJOKHKII_01460;GDGAFJPJ_02861	MDKIONIE_03376	WP_001326117.1	100	1320	0	0	1	1320	1	1320	0	2802	0	MULTISPECIES: trifunctional transcriptional regulator/proline dehydrogenase/L-glutamate gamma-semialdehyde dehydrogenase	Enterobacteriaceae	56	56	0	56.1	56.1	0	143.79	0	323.31	148320000000	2060	Intensity ->	30.7143	31.1243	32.1897	31.4045	32.768	24.7741	30.1771	31.9718	31.549
MDKIONIE_04108 Outer membrane porin protein OmpD;JEEKBHCJ_03877 Outer membrane porin protein OmpD		2.17454	-1.29321	+	3.24016	-1.69435		0.43054	-0.741185	+	2.97274	-1.59901	MDKIONIE_04108;JEEKBHCJ_03877;CKAKOHDH_00527	MDKIONIE_04108	WP_000737283.1	100	365	0	0	1	365	1	365	0	750	0	MULTISPECIES: porin	Escherichia	26	2	0	68.8	5.8	0	40.289	0	145.23	12982000000	84	Intensity ->	24.9337	30.2439	29.7553	24.4728	25.4056	24.92	23.8096	25.1061	30.1189
OGBIEJAG_00733 hypothetical protein;MGPNOCHN_04592 hypothetical protein;LEOACJHM_04333 hypothetical protein;JLBHHFJN_02154 hypothetical protein;JEMBJNCM_04389 hypothetical protein;IHLJGEKH_04866 hypothetical protein;ELGGPMEP_04559 hypothetical protein		1.26244	-0.639762		0.266371	-0.206543		0.13452	-0.190352		0.0988743	-0.0840189	OGBIEJAG_00733;MGPNOCHN_04592;LEOACJHM_04333;JLBHHFJN_02154;JEMBJNCM_04389;IHLJGEKH_04866;ELGGPMEP_04559	OGBIEJAG_00733	WP_000680149.1	100	182	0	0	1	182	1	182	4.22e-119	385	3	nuclear transport factor 2 family protein	Escherichia coli	7	7	7	53.8	53.8	53.8	20.381	0	83.398	5134000000	50	Intensity ->	24.3215	29.7718	30.5587	25.2741	29.3806	24.8491	24.5445	25.1171	23.3873
OKDCKLBA_04307 putative oxidoreductase YtbE;OACBGGFD_00642 putative oxidoreductase YtbE;MEFJKFNE_02047 putative oxidoreductase YtbE;LIMOMFPF_00963 putative oxidoreductase YtbE;JIOIMHAJ_02689 putative oxidoreductase YtbE;FEDOHDOA_04027 putative oxidoreducta		1.32552	-0.638143		0.109227	-0.0969598		0.523541	-0.580167		0.852549	0.496595	OKDCKLBA_04307;OACBGGFD_00642;MEFJKFNE_02047;LIMOMFPF_00963;JIOIMHAJ_02689;FEDOHDOA_04027;EEODFGHF_02797;EBPBIAPD_03814;BFNDCOEE_02513;PFBPECIA_01257;BDBEODDP_01594	OACBGGFD_00642	WP_001309281.1	100	289	0	0	1	289	1	289	0	627	0	MULTISPECIES: aldo/keto reductase	Enterobacteriaceae	10	10	3	54.3	54.3	10.4	32.747	0	46.672	7218100000	155	Intensity ->	27.1561	24.5377	27.5419	27.4726	27.0585	25.6826	27.5673	28.0455	24.6636
PNPLODAB_01008 hypothetical protein;OGBIEJAG_02259 hypothetical protein;NBFEBOLO_01637 hypothetical protein;MHOJBANN_01992 hypothetical protein;MGFGECDL_00254 hypothetical protein;LKDNNJHI_01238 hypothetical protein;LEOACJHM_01214 hypothetical protein;KFGC		1.05673	-0.637048		0.092961	-0.0935181		0.201885	-0.316001		0.64358	0.471554	PNPLODAB_01008;OGBIEJAG_02259;NBFEBOLO_01637;MHOJBANN_01992;MGFGECDL_00254;LKDNNJHI_01238;LEOACJHM_01214;KFGCNKFC_02808;JPINENAK_00887;JLBHHFJN_04293;JFLBMOKP_00247;JEMBJNCM_01919;JAPEBFAC_02125;IIPAOFGN_00781;HOMAGLGO_03920;HMIIFDGB_00664;HBCBCJEF_00786;FGNLLDHK_02386;FFHEABBD_03808;ELCAFCIJ_01199;EILPMHKM_00262;EHNKNDBI_02075;EFNGLFIA_00247;EDKFLJNH_02206;DEDMECEF_00817;CKAKOHDH_00662;BJKHMIMG_…	OGBIEJAG_02259	WP_000138051.1	100	167	0	0	1	167	1	167	6.16e-108	352	0	MULTISPECIES: mischarged aminoacyl-tRNA deacylase	Enterobacteriaceae	11	11	1	80.8	80.8	7.8	17.849	0	15.892	13734000000	182	Intensity ->	28.746	28.5678	27.5686	28.1656	28.4093	25.2454	24.0329	27.8667	24.0847
OKDCKLBA_03627 putative glutamate/gamma-aminobutyrate antiporter;OACBGGFD_04321 putative glutamate/gamma-aminobutyrate antiporter;MEFJKFNE_04305 putative glutamate/gamma-aminobutyrate antiporter;LIMOMFPF_04163 putative glutamate/gamma-aminobutyrate antipor		0.715637	-0.634756		1.27189	-0.943982		0.130463	-0.284281		0.274923	-0.323777	OKDCKLBA_03627;OACBGGFD_04321;MEFJKFNE_04305;LIMOMFPF_04163;FEDOHDOA_04396;EEODFGHF_04262;EBPBIAPD_04221;BDBEODDP_03218	OKDCKLBA_03627	WP_000246013.1	100	511	0	0	1	511	1	511	0	1071	0	MULTISPECIES: acid resistance gamma-aminobutyrate antiporter GadC	Escherichia	13	3	3	20.5	3.7	3.7	55.046	0	82.28	12502000000	45	Intensity ->	25.4111	24.362	24.6546	23.8563	24.6324	24.7774	24.1641	24.5706	25.7502
JEEKBHCJ_01871 Outer membrane protein A;JCJOCBMM_00806 Outer membrane protein A;IPCPDEOA_01182 Outer membrane protein A;IGDEAAFK_01044 Outer membrane protein A;HOMAGLGO_01301 Outer membrane protein A;GFGBHCPP_01340 Outer membrane protein A;GDGAFJPJ_02917 O		1.14959	-0.633704		0.447728	-0.323191		0.176345	-0.269202		0.0944944	-0.0905913	JEEKBHCJ_01871;JCJOCBMM_00806;IPCPDEOA_01182;IGDEAAFK_01044;HOMAGLGO_01301;GFGBHCPP_01340;GDGAFJPJ_02917;FHNFNDFF_00315;FHHODMHO_01733;FFHEABBD_01906;ECEBCKND_00694;BLOJIPFB_02107;BHDLOEDO_01343;BGFAJFMK_01750;BAHIFDLB_00754	JEEKBHCJ_01871	WP_000750416.1	100	346	0	0	1	346	1	346	0	739	0	MULTISPECIES: porin OmpA	Proteobacteria	36	1	0	78	9	0	37.2	0	5.9086	8843000000	77	Intensity ->	23.227	24.5127	25.7168	24.9144	25.7087	24.5088	24.2632	25.6482	24.6665
MGPNOCHN_00150 N5-carboxyaminoimidazole ribonucleotide synthase;MGFGECDL_01400 N5-carboxyaminoimidazole ribonucleotide synthase;MCCOJDHE_03463 N5-carboxyaminoimidazole ribonucleotide synthase;LKOLDKAE_00615 N5-carboxyaminoimidazole ribonucleotide synthase;		1.41925	-0.63243		1.70081	-0.73951		0.449582	-0.495415		2.4071	-0.908303	MGPNOCHN_00150;MGFGECDL_01400;MCCOJDHE_03463;LKOLDKAE_00615;KJIJLKDN_03644;IHLJGEKH_02669;ELGGPMEP_03498;CKAKOHDH_02411;JAPEBFAC_04241;EHNKNDBI_04638	MGPNOCHN_00150	WP_000815579.1	100	355	0	0	1	355	1	355	0	760	0	MULTISPECIES: 5-(carboxyamino)imidazole ribonucleotide synthase	Enterobacteriaceae	10	10	2	35.5	35.5	5.4	39.555	0	7.8824	9373400000	171	Intensity ->	27.5031	27.9375	27.5586	23.0194	28.0375	25.2813	25.8455	27.4849	24.7741
MGPNOCHN_00446 putative lipoprotein YbjP;MCCOJDHE_01297 putative lipoprotein YbjP;LKOLDKAE_00319 putative lipoprotein YbjP;KJIJLKDN_00827 putative lipoprotein YbjP;JEMBJNCM_00181 putative lipoprotein YbjP;JBBMELNE_02802 putative lipoprotein YbjP;IHLJGEKH_0		1.19226	-0.62519		1.63655	-0.750616		0.887536	-0.890402		1.10812	-0.587932	MGPNOCHN_00446;MCCOJDHE_01297;LKOLDKAE_00319;KJIJLKDN_00827;JEMBJNCM_00181;JBBMELNE_02802;IHLJGEKH_01163;FGNLLDHK_00179;ELGGPMEP_02201;EDKFLJNH_02002;CKAKOHDH_02321;PNPLODAB_00267;IIPAOFGN_00285	MGPNOCHN_00446	WP_001298306.1	100	171	0	0	1	171	1	171	1.55e-112	365	0	lipoprotein	Escherichia coli	7	2	2	50.9	14	14	18.88	0	3.6911	6340900000	46	Intensity ->	26.1644	29.1178	29.6625	25.365	26.0119	25.2663	25.6643	25.7884	24.3964
MCCOJDHE_02011 PFL-like enzyme TdcE;KJIJLKDN_02109 PFL-like enzyme TdcE;IHLJGEKH_02242 PFL-like enzyme TdcE;ELGGPMEP_00151 PFL-like enzyme TdcE;PNPLODAB_01398 PFL-like enzyme TdcE;OGBIEJAG_00532 PFL-like enzyme TdcE;LEOACJHM_01981 PFL-like enzyme TdcE;IIPA		0.683864	-0.623381		1.06499	-0.913484		2.60619	-2.51412		1.76066	-1.26233	MCCOJDHE_02011;KJIJLKDN_02109;IHLJGEKH_02242;ELGGPMEP_00151;PNPLODAB_01398;OGBIEJAG_00532;LEOACJHM_01981;IIPAOFGN_01600;FGNLLDHK_01795;EDKFLJNH_00816	MCCOJDHE_02011	WP_000861711.1	100	764	0	0	1	764	1	764	0	1644	0	2-ketobutyrate formate-lyase/pyruvate formate-lyase	Escherichia coli	63	10	2	77.7	16.2	1.6	85.985	0	121.97	140190000000	584	Intensity ->	31.1391	31.3633	31.3686	31.2607	31.0757	30.4998	30.6225	31.4117	29.7186
PFBPECIA_04896 Arginine deiminase;FHNFNDFF_04359 Arginine deiminase;FHHODMHO_04522 Arginine deiminase;EFNGLFIA_04937 Arginine deiminase;DEDMECEF_04967 Arginine deiminase		0.422019	-0.623316		0.0379874	-0.0755097		0.245734	0.703358		0.436994	0.674618	PFBPECIA_04896;FHNFNDFF_04359;FHHODMHO_04522;EFNGLFIA_04937;DEDMECEF_04967	PFBPECIA_04896	WP_000410951.1	100	406	0	0	1	406	1	406	0	873	4	MULTISPECIES: arginine deiminase	Bacteria	34	34	19	85.7	85.7	61.8	45.772	0	149.01	107680000000	453	Intensity ->	24.306	31.738	26.7705	25.9493	31.2226	25.0231	24.7343	26.0179	25.2849
OGBIEJAG_00779 Valine--tRNA ligase;NBFEBOLO_03605 Valine--tRNA ligase;MHOJBANN_01713 Valine--tRNA ligase;MGPNOCHN_02732 Valine--tRNA ligase;MGFGECDL_02989 Valine--tRNA ligase;LEOACJHM_02759 Valine--tRNA ligase;JPINENAK_02582 Valine--tRNA ligase;JLBHHFJN_02		1.05109	-0.623236		0.495416	-0.3756		0.135545	-0.212928		0.484028	-0.371571	OGBIEJAG_00779;NBFEBOLO_03605;MHOJBANN_01713;MGPNOCHN_02732;MGFGECDL_02989;LEOACJHM_02759;JPINENAK_02582;JLBHHFJN_02114;FGNLLDHK_00867;ELCAFCIJ_03100;EDKFLJNH_00328;BJKHMIMG_03680	OGBIEJAG_00779	WP_000416385.1	100	951	0	0	1	951	1	951	0	2040	0	MULTISPECIES: valine--tRNA ligase	Escherichia	57	1	0	59.7	2.4	0	108.15	0	31.046	12833000000	78	Intensity ->	24.0697	24.2116	28.0962	24.7188	29.3403	24.7851	25.9284	26.1965	24.5107
NDKOGNOP_03638 Aldehyde dehydrogenase B;PNPLODAB_02729 Aldehyde dehydrogenase B;PFBPECIA_02627 Aldehyde dehydrogenase B;OGBIEJAG_04019 Aldehyde dehydrogenase B;OFFKKPFB_03702 Aldehyde dehydrogenase B;MGPNOCHN_03211 Aldehyde dehydrogenase B;MFDHIIPA_03951 A		0.812914	-0.622045		1.03254	-0.760313		0.118388	0.232057		0.269955	0.273777	NDKOGNOP_03638;PNPLODAB_02729;PFBPECIA_02627;OGBIEJAG_04019;OFFKKPFB_03702;MGPNOCHN_03211;MFDHIIPA_03951;MDKIONIE_03934;LKOLDKAE_01924;LEOACJHM_03981;KNFHFIEF_02712;KJLMEHHG_03472;KGMELFOP_02969;KFGCNKFC_03232;KACMHCHC_03308;JEEKBHCJ_03522;JCJOCBMM_04135;IPCPDEOA_04178;IGDEAAFK_03401;IDNDDBOJ_03857;HJOKHKII_04273;GLLDPALF_03925;GFGBHCPP_04291;FKDCCENF_03660;FHNFNDFF_03865;FHHODMHO_03808;FGNLLDHK_…	PFBPECIA_02627	WP_001521595.1	100	512	0	0	1	512	1	512	0	1103	0	MULTISPECIES: aldehyde dehydrogenase AldB	Enterobacteriaceae	33	33	1	76.4	76.4	2	56.331	0	156.92	89392000000	1180	Intensity ->	30.7531	29.6262	32.2311	31.4819	30.7494	25.3701	29.5592	32.4254	29.3316
JIOIMHAJ_00339 Pyridoxal phosphate phosphatase YbhA;PFBPECIA_04030 Pyridoxal phosphate phosphatase YbhA;BFNDCOEE_02083 Pyridoxal phosphate phosphatase YbhA;PNPLODAB_00365 Pyridoxal phosphate phosphatase YbhA;OFFKKPFB_03359 Pyridoxal phosphate phosphatase Y		1.55421	-0.622013		0.99563	-0.481552		0.407589	-0.430105		0.516882	-0.309095	JIOIMHAJ_00339;PFBPECIA_04030;BFNDCOEE_02083;PNPLODAB_00365;OFFKKPFB_03359;MFDHIIPA_04236;MDKIONIE_02740;MCCOJDHE_01198;KJLMEHHG_03359;KJIJLKDN_00727;KGMELFOP_00396;KFGCNKFC_00258;KACMHCHC_03787;JLHPLACJ_01028;JEEKBHCJ_03280;IIPAOFGN_00384;IHLJGEKH_01262;IDNDDBOJ_01788;HJOKHKII_02681;GFGBHCPP_02090;GDGAFJPJ_03682;FKDCCENF_03175;FGNLLDHK_00276;EOCOBPMN_03416;ELGGPMEP_02547;EDKFLJNH_02481;BLOJIPFB_…	PFBPECIA_04030	WP_001522637.1	100	272	0	0	1	272	1	272	0	589	0	MULTISPECIES: bifunctional pyridoxal phosphate/fructose-1,6-bisphosphate phosphatase	Enterobacteriaceae	8	8	2	42.6	42.6	11.4	30.2	0	22.329	6199400000	187	Intensity ->	24.2172	28.0026	25.263	24.5619	27.4466	25.8093	27.4113	27.8029	26.8693
OFFKKPFB_00919 Pyridoxine 4-dehydrogenase;MFDHIIPA_01723 Pyridoxine 4-dehydrogenase;KACMHCHC_00378 Pyridoxine 4-dehydrogenase;JEEKBHCJ_02780 Pyridoxine 4-dehydrogenase;IDNDDBOJ_03741 Pyridoxine 4-dehydrogenase;GFGBHCPP_03887 Pyridoxine 4-dehydrogenase;FKDC		1.15457	-0.619767		0.0286725	0.0292947		0.915624	-0.880074		0.0593644	-0.0590259	OFFKKPFB_00919;MFDHIIPA_01723;KACMHCHC_00378;JEEKBHCJ_02780;IDNDDBOJ_03741;GFGBHCPP_03887;FKDCCENF_03986;BHDLOEDO_03286;MDKIONIE_02915;KNFHFIEF_03433;KGMELFOP_02288;JCJOCBMM_03667;IPCPDEOA_04411;IGDEAAFK_03556;HJOKHKII_03701;GLLDPALF_03681;GDGAFJPJ_03819;FHNFNDFF_03026;FHHODMHO_04103;FFHEABBD_02427;EOCOBPMN_00008;ECEBCKND_03763;BLOJIPFB_02334;BFNDCOEE_04555;BAHIFDLB_03570;PFBPECIA_03403;NDKOGNOP_…	MFDHIIPA_01723	WP_000097794.1	100	286	0	0	1	286	1	286	0	610	0	MULTISPECIES: pyridoxine 4-dehydrogenase	Enterobacteriaceae	12	12	0	66.4	66.4	0	30.739	0	94.202	21509000000	330	Intensity ->	28.311	28.4823	28.455	29.6161	29.386	28.6287	28.2591	29.4603	29.2928
PNPLODAB_01303 N-acetylneuraminate lyase;PFBPECIA_01425 N-acetylneuraminate lyase;OKDCKLBA_01328 N-acetylneuraminate lyase;OGBIEJAG_00436 N-acetylneuraminate lyase;OFFKKPFB_01980 N-acetylneuraminate lyase;OACBGGFD_01911 N-acetylneuraminate lyase;NDKOGNOP_0		1.54876	-0.619266		1.41352	-0.625222		0.903147	-0.77221		0.0623507	-0.0512449	PNPLODAB_01303;PFBPECIA_01425;OKDCKLBA_01328;OGBIEJAG_00436;OFFKKPFB_01980;OACBGGFD_01911;NDKOGNOP_02202;NBFEBOLO_02800;MHOJBANN_01054;MGPNOCHN_01735;MGFGECDL_02070;MFDHIIPA_01792;MEFJKFNE_01421;MDKIONIE_02174;MCCOJDHE_02107;LKOLDKAE_01366;LKDNNJHI_03204;LIMOMFPF_03170;LEOACJHM_02077;KNFHFIEF_01274;KLFLFOCG_03227;KJLMEHHG_03253;KJIJLKDN_02013;KGMELFOP_00916;KFGCNKFC_00766;KACMHCHC_00827;JPINENAK_…	PFBPECIA_01425	WP_001645816.1	100	297	0	0	1	297	1	297	0	634	3	N-acetylneuraminate lyase	Escherichia coli	14	14	14	54.5	54.5	54.5	32.593	0	185.94	8025600000	227	Intensity ->	24.369	27.1485	27.5243	27.1811	27.7229	27.5671	27.4078	27.7033	24.5553
JAPEBFAC_03690 Aerobic glycerol-3-phosphate dehydrogenase;EHNKNDBI_03594 Aerobic glycerol-3-phosphate dehydrogenase;MGPNOCHN_03041 Aerobic glycerol-3-phosphate dehydrogenase;LKOLDKAE_02058 Aerobic glycerol-3-phosphate dehydrogenase;NBFEBOLO_03339 Aerobic g		1.65822	-0.619149		0.202183	0.141934		1.21703	-0.875635		0.0614201	0.0479792	JAPEBFAC_03690;EHNKNDBI_03594;MGPNOCHN_03041;LKOLDKAE_02058;NBFEBOLO_03339;MHOJBANN_03535;LKDNNJHI_02512;KLFLFOCG_02724;JPINENAK_02131;JLBHHFJN_03075;JFLBMOKP_02421;HBCBCJEF_03174;ELCAFCIJ_02248;EILPMHKM_03049;EFNGLFIA_03102;BJKHMIMG_03280;BFNDCOEE_02900;BABGFMBJ_03109;ALNJDDDO_03343;MGFGECDL_03682	JAPEBFAC_03690	WP_021576534.1	100	501	0	0	1	501	1	501	0	1069	0	glycerol-3-phosphate dehydrogenase	Escherichia coli	21	21	1	56.7	56.7	2.4	56.778	0	85.501	5190400000	243	Intensity ->	25.2102	28.2622	25.1776	27.0359	26.4758	27.022	27.448	27.1176	26.7579
OGBIEJAG_02233 3-hydroxybutyryl-CoA dehydrogenase;MGPNOCHN_00750 3-hydroxybutyryl-CoA dehydrogenase;MCCOJDHE_00999 3-hydroxybutyryl-CoA dehydrogenase;LKOLDKAE_03833 3-hydroxybutyryl-CoA dehydrogenase;LEOACJHM_00972 3-hydroxybutyryl-CoA dehydrogenase;KJIJLK		1.28707	-0.617873		2.01482	-0.81864		0.300602	-0.371709		1.21043	-0.619918	OGBIEJAG_02233;MGPNOCHN_00750;MCCOJDHE_00999;LKOLDKAE_03833;LEOACJHM_00972;KJIJLKDN_01600;JEMBJNCM_02135;IHLJGEKH_00033;FGNLLDHK_04022;ELGGPMEP_01909;EDKFLJNH_03676	OGBIEJAG_02233	WP_000982270.1	100	288	0	0	1	288	2	289	0	624	0	MULTISPECIES: colibactin biosynthesis dehydrogenase ClbD	Enterobacteriaceae	12	12	12	54.9	54.9	54.9	32.355	0	17.572	3553300000	77	Intensity ->	24.2445	28.6857	23.9748	24.6558	25.8851	24.9558	25.7935	25.2338	23.3656
KFGCNKFC_02642 Protein/nucleic acid deglycase 1		0.538003	-0.617656		0.427721	-0.534704		0.224582	-0.538849		0.615532	-0.687914	KFGCNKFC_02642	KFGCNKFC_02642	WP_000218233.1	100	283	0	0	1	283	1	283	0	608	0	protein deglycase HchA	Escherichia coli	18	18	4	64.7	64.7	26.5	31.242	0	136.97	118660000000	541	Intensity ->	30.5715	30.9375	31.8219	30.0018	29.9538	28.5947	29.9056	30.7708	31.8188
PNPLODAB_01996 Cytidine deaminase;PFBPECIA_03759 Cytidine deaminase;OKDCKLBA_02432 Cytidine deaminase;OGBIEJAG_00171 Cytidine deaminase;OACBGGFD_01391 Cytidine deaminase;NBFEBOLO_01792 Cytidine deaminase;MHOJBANN_03255 Cytidine deaminase;MGPNOCHN_01586 Cyt		0.887678	-0.612873		0.216101	0.176992		1.21199	-1.32625		0.240508	-0.241178	PNPLODAB_01996;PFBPECIA_03759;OKDCKLBA_02432;OGBIEJAG_00171;OACBGGFD_01391;NBFEBOLO_01792;MHOJBANN_03255;MGPNOCHN_01586;MGFGECDL_00655;MEFJKFNE_02595;MCCOJDHE_00406;LKOLDKAE_01710;LKDNNJHI_01626;LIMOMFPF_01278;LEOACJHM_01611;KLFLFOCG_01824;KJIJLKDN_00406;KFGCNKFC_02404;JPINENAK_00212;JLBHHFJN_00998;JIOIMHAJ_01171;JFLBMOKP_01131;JEMBJNCM_01029;JCJOCBMM_01067;JBBMELNE_01944;JAPEBFAC_01613;IIPAOFGN_…	PFBPECIA_03759	WP_000553553.1	100	294	0	0	1	294	1	294	0	622	1	MULTISPECIES: cytidine deaminase	Enterobacteriaceae	18	18	2	83.7	83.7	4.4	31.567	0	165.45	61959000000	311	Intensity ->	27.4845	27.4176	28.2202	28.2252	27.7648	28.1078	27.8069	27.7442	28.5181
OGBIEJAG_04713 Immunity protein CdiI;MGPNOCHN_04579 Immunity protein CdiI;LKOLDKAE_04706 Immunity protein CdiI;LEOACJHM_04362 Immunity protein CdiI;JPINENAK_04442 Immunity protein CdiI;JEMBJNCM_04381 Immunity protein CdiI;IHLJGEKH_04650 Immunity protein Cd		1.61994	-0.612385		1.01796	-0.477656		0.923834	-0.708032		0.867413	-0.42815	OGBIEJAG_04713;MGPNOCHN_04579;LKOLDKAE_04706;LEOACJHM_04362;JPINENAK_04442;JEMBJNCM_04381;IHLJGEKH_04650	OGBIEJAG_04713	WP_000631802.1	100	128	0	0	1	128	1	128	1.04e-78	265	2	toxin-immunity protein system imunity protein CdiI	Escherichia coli	10	10	10	77.3	77.3	77.3	14.817	0	51.172	2950600000	30	Intensity ->	23.6011	29.04	24.891	25.2964	26.1207	25.4452	25.8657	25.2385	23.892
OGBIEJAG_02220 Thioesterase PikA5;MGPNOCHN_00763 Thioesterase PikA5;MCCOJDHE_00986 Thioesterase PikA5;LKOLDKAE_03820 Thioesterase PikA5;LEOACJHM_00985 Thioesterase PikA5;KJIJLKDN_01587 Thioesterase PikA5;JEMBJNCM_02122 Thioesterase PikA5;IHLJGEKH_00046 Thi		1.48023	-0.611818		0.640219	-0.352034		0.0392679	-0.0536365		0.710532	-0.393611	OGBIEJAG_02220;MGPNOCHN_00763;MCCOJDHE_00986;LKOLDKAE_03820;LEOACJHM_00985;KJIJLKDN_01587;JEMBJNCM_02122;IHLJGEKH_00046;FGNLLDHK_04009;ELGGPMEP_01922;EDKFLJNH_03689;GFGBHCPP_04827;DEDMECEF_02844;BEIEIFNH_03416	OGBIEJAG_02220	WP_000065646.1	100	240	0	0	1	240	1	240	7.41e-166	523	0	MULTISPECIES: colibactin biosynthesis thioesterase ClbQ	Enterobacteriaceae	7	7	7	49.2	49.2	49.2	27.335	0	20.596	2562200000	41	Intensity ->	24.2497	28.3543	24.1344	25.2667	24.9694	25.244	24.1127	25.1602	24.5502
MGPNOCHN_00354 Putative acyl-CoA thioester hydrolase YbhC;LKOLDKAE_00411 Putative acyl-CoA thioester hydrolase YbhC;JBBMELNE_03676 Putative acyl-CoA thioester hydrolase YbhC		0.788149	-0.611709		0.997275	-0.754104		0.781662	-1.03482		0.201352	-0.222841	MGPNOCHN_00354;LKOLDKAE_00411;JBBMELNE_03676	MGPNOCHN_00354	WP_001091600.1	100	427	0	0	1	427	1	427	0	910	0	putative acyl-CoA thioester hydrolase	Escherichia coli	12	1	0	51.8	9.1	0	46.038	0	33.65	16550000000	99	Intensity ->	24.2845	25.6798	25.4607	24.2292	24.8218	25.3257	24.6812	29.1255	24.8326
MCCOJDHE_03625 NAD/NADP-dependent betaine aldehyde dehydrogenase;KJIJLKDN_03602 NAD/NADP-dependent betaine aldehyde dehydrogenase;IHLJGEKH_02836 NAD/NADP-dependent betaine aldehyde dehydrogenase;ELGGPMEP_03381 NAD/NADP-dependent betaine aldehyde dehydrogen		1.23379	-0.610475		1.37527	-0.67575		0.623298	-0.669169		1.69427	-0.772461	MCCOJDHE_03625;KJIJLKDN_03602;IHLJGEKH_02836;ELGGPMEP_03381;OKDCKLBA_04298;OACBGGFD_00651;MEFJKFNE_02056;LIMOMFPF_00972;FEDOHDOA_04037;EEODFGHF_02806;EBPBIAPD_03805;BFNDCOEE_02504;PNPLODAB_00756;OGBIEJAG_03092;NBFEBOLO_02100;MHOJBANN_03449;LKDNNJHI_01422;LEOACJHM_03466;KLFLFOCG_00556;KFGCNKFC_00644;JPINENAK_01380;JLBHHFJN_03970;JFLBMOKP_00541;JEMBJNCM_03621;JAPEBFAC_04768;IIPAOFGN_01876;HBCBCJEF_…	MCCOJDHE_03625	WP_001443225.1	100	490	0	0	1	490	1	490	0	1050	0	betaine-aldehyde dehydrogenase	Escherichia coli	12	12	0	37.8	37.8	0	52.907	0	34.757	5519800000	113	Intensity ->	26.3902	27.6838	28.064	24.6952	27.589	25.3274	25.7057	25.2674	25.1367
DEDMECEF_03032 Pseudouridine-5-phosphate glycosidase;BEIEIFNH_00463 Pseudouridine-5-phosphate glycosidase		1.55011	-0.609414		0.164598	0.11796		0.825887	-0.703296		0.192258	0.132242	DEDMECEF_03032;BEIEIFNH_00463	BEIEIFNH_00463	WP_022645885.1	100	312	0	0	1	312	1	312	0	658	0	MULTISPECIES: pseudouridine-5'-phosphate glycosidase	Enterobacteriaceae	13	13	1	48.7	48.7	5.8	32.945	0	15.1	2929500000	54	Intensity ->	25.7585	27.6988	28.5827	27.1159	27.9926	25.4506	24.7412	24.8037	25.6219
PNPLODAB_02505 2Fe-2S ferredoxin;PFBPECIA_00944 2Fe-2S ferredoxin;OKDCKLBA_04036 2Fe-2S ferredoxin;OGBIEJAG_02816 2Fe-2S ferredoxin;OACBGGFD_03340 2Fe-2S ferredoxin;NBFEBOLO_02929 2Fe-2S ferredoxin;MHOJBANN_02376 2Fe-2S ferredoxin;MGPNOCHN_01238 2Fe-2S fer		1.72966	-0.608875		1.01607	-0.459661		2.96391	-1.45584		1.30378	-0.536533	PNPLODAB_02505;PFBPECIA_00944;OKDCKLBA_04036;OGBIEJAG_02816;OACBGGFD_03340;NBFEBOLO_02929;MHOJBANN_02376;MGPNOCHN_01238;MGFGECDL_01001;MEFJKFNE_03921;LKOLDKAE_02796;LKDNNJHI_01979;LIMOMFPF_03238;LEOACJHM_03098;KLFLFOCG_02000;KFGCNKFC_02059;JPINENAK_01724;JLBHHFJN_04034;JIOIMHAJ_02312;JFLBMOKP_01841;JEMBJNCM_00681;JBBMELNE_01465;JAPEBFAC_03355;IIPAOFGN_02382;HMIIFDGB_01071;HBCBCJEF_00483;FGNLLDHK_…	PFBPECIA_00944	WP_001124471.1	100	111	0	0	1	111	1	111	7.13e-69	235	1	MULTISPECIES: ISC system 2Fe-2S type ferredoxin	Enterobacteriaceae	8	8	0	91.9	91.9	0	12.359	0	43.554	25210000000	502	Intensity ->	28.4587	28.7623	29.2622	28.7838	28.9037	27.747	28.7961	28.6633	28.641
MGFGECDL_02983 Arginine deiminase;KFGCNKFC_01667 Arginine deiminase;JEMBJNCM_03171 Arginine deiminase;CKAKOHDH_02776 Arginine deiminase;NBFEBOLO_03611 Arginine deiminase;MHOJBANN_01707 Arginine deiminase;JPINENAK_02588 Arginine deiminase;JLBHHFJN_02108 Arg		1.1644	-0.608663		0.255528	-0.182529		0.579494	0.661087		0.293209	-0.234064	MGFGECDL_02983;KFGCNKFC_01667;JEMBJNCM_03171;CKAKOHDH_02776;NBFEBOLO_03611;MHOJBANN_01707;JPINENAK_02588;JLBHHFJN_02108;ELCAFCIJ_03094;BJKHMIMG_03674	MGFGECDL_02983	WP_001314369.1	100	406	0	0	1	406	1	406	0	876	0	arginine deiminase	Escherichia coli	31	1	0	80	3.7	0	45.756	0	4.6924	7683500000	47	Intensity ->	25.457	30.2209	24.8826	25.6816	29.8682	24.8857	25.5513	26.1611	25.8682
BFNDCOEE_01602 Methionine--tRNA ligase;OKDCKLBA_02463 Methionine--tRNA ligase;OACBGGFD_01422 Methionine--tRNA ligase;MEFJKFNE_02564 Methionine--tRNA ligase;LIMOMFPF_01247 Methionine--tRNA ligase;FEDOHDOA_01642 Methionine--tRNA ligase;EEODFGHF_02616 Methion		1.69345	-0.607157		0.951109	-0.411913		0.0138132	0.018234		0.0379665	-0.0294898	BFNDCOEE_01602;OKDCKLBA_02463;OACBGGFD_01422;MEFJKFNE_02564;LIMOMFPF_01247;FEDOHDOA_01642;EEODFGHF_02616;EBPBIAPD_02607	BFNDCOEE_01602	WP_021564467.1	100	677	0	0	1	677	1	677	0	1468	0	methionine--tRNA ligase	Escherichia coli	36	3	2	64.4	8.9	5.6	76.322	0	4.4209	1417600000	21	Intensity ->	24.5555	23.9243	25.464	25.608	25.2137	24.0641	24.53	24.3828	24.5781
KFGCNKFC_03111 Tryptophanase;PNPLODAB_02851 Tryptophanase;PFBPECIA_02256 Tryptophanase;OKDCKLBA_03942 Tryptophanase;OGBIEJAG_03912 Tryptophanase;OFFKKPFB_03037 Tryptophanase;OACBGGFD_03043 Tryptophanase;NDKOGNOP_03512 Tryptophanase;MGPNOCHN_03560 Tryptopha		0.624653	-0.604144		1.01118	-0.910735		3.76966	-3.28855		0.0762006	0.110884	KFGCNKFC_03111;PNPLODAB_02851;PFBPECIA_02256;OKDCKLBA_03942;OGBIEJAG_03912;OFFKKPFB_03037;OACBGGFD_03043;NDKOGNOP_03512;MGPNOCHN_03560;MFDHIIPA_02741;MEFJKFNE_03617;MDKIONIE_01774;MCCOJDHE_02514;LKOLDKAE_01792;LEOACJHM_04041;KNFHFIEF_03482;KJLMEHHG_01937;KJIJLKDN_02654;KGMELFOP_03393;KACMHCHC_02573;JLHPLACJ_03448;JIOIMHAJ_02207;JEMBJNCM_03305;JEEKBHCJ_02704;JCJOCBMM_03898;JBBMELNE_02457;JAPEBFAC_…	KFGCNKFC_03111	WP_001581163.1	100	471	0	0	1	471	1	471	0	1014	0	tryptophanase	Escherichia coli	33	33	3	76	76	5.5	52.773	0	323.31	90936000000	886	Intensity ->	32.2815	30.3683	32.5461	30.7987	31.5338	26.2572	30.926	33.8597	27.3808
LIMOMFPF_03431 hypothetical protein;EEODFGHF_03388 hypothetical protein;EBPBIAPD_03568 hypothetical protein;OACBGGFD_03639 hypothetical protein		0.948457	-0.600248		0.20492	-0.173786		0.258454	0.402065		0.871941	0.605683	LIMOMFPF_03431;EEODFGHF_03388;EBPBIAPD_03568;OACBGGFD_03639	EEODFGHF_03388	WP_000600936.1	100	525	0	0	1	525	1	525	0	1116	2	MULTISPECIES: hypothetical protein	Enterobacteriaceae	25	25	25	53.5	53.5	53.5	60.832	0	312.75	13790000000	95	Intensity ->	23.8063	25.1278	25.1378	24.9741	24.3209	24.8601	25.4015	26.817	24.9829
OKDCKLBA_01584 Multidrug resistance protein MdtE;OFFKKPFB_02751 Multidrug resistance protein MdtE;OACBGGFD_01077 Multidrug resistance protein MdtE;NDKOGNOP_04106 Multidrug resistance protein MdtE;MFDHIIPA_02511 Multidrug resistance protein MdtE;MDKIONIE_03		0.734945	-0.598991		1.81982	-1.14206		0.77605	-1.07573		0.638738	-0.561114	OKDCKLBA_01584;OFFKKPFB_02751;OACBGGFD_01077;NDKOGNOP_04106;MFDHIIPA_02511;MDKIONIE_03655;LIMOMFPF_01863;KNFHFIEF_03689;KJLMEHHG_01706;KACMHCHC_02691;JLHPLACJ_03744;JIOIMHAJ_03941;JEEKBHCJ_02419;JCJOCBMM_04194;JBBMELNE_02974;IPCPDEOA_04187;IGDEAAFK_03860;IDNDDBOJ_02034;HOMAGLGO_04104;HMIIFDGB_02230;HJOKHKII_04699;GLLDPALF_03813;GFGBHCPP_02036;GDGAFJPJ_01999;FKDCCENF_02258;FHNFNDFF_03571;FHHODMHO_…	OKDCKLBA_01584	WP_001081989.1	100	385	0	0	1	385	1	385	0	810	0	MULTISPECIES: multidrug transporter subunit MdtE	Enterobacteriaceae	21	21	0	80.3	80.3	0	41.204	0	323.31	99863000000	1175	Intensity ->	25.1943	28.0966	30.2546	31.0675	30.2749	25.8363	31.334	30.6609	26.6404
PNPLODAB_03297 Gamma-glutamylcyclotransferase family protein YtfP;PFBPECIA_02438 Gamma-glutamylcyclotransferase family protein YtfP;OKDCKLBA_03713 Gamma-glutamylcyclotransferase family protein YtfP;OGBIEJAG_00809 Gamma-glutamylcyclotransferase family prote		1.11019	-0.593954		1.52201	-0.761019		5.06146	-2.43128		0.965791	-0.568004	PNPLODAB_03297;PFBPECIA_02438;OKDCKLBA_03713;OGBIEJAG_00809;OFFKKPFB_01865;OACBGGFD_03817;NDKOGNOP_01330;NBFEBOLO_03635;MHOJBANN_01683;MGPNOCHN_02702;MGFGECDL_02959;MFDHIIPA_01009;MEFJKFNE_03752;MDKIONIE_01361;MCCOJDHE_02884;LKOLDKAE_03786;LKDNNJHI_00733;LIMOMFPF_03549;LEOACJHM_02789;KNFHFIEF_00849;KLFLFOCG_00932;KJLMEHHG_03150;KJIJLKDN_03135;KGMELFOP_02578;KFGCNKFC_01640;KACMHCHC_02457;JPINENAK_…	PFBPECIA_02438	WP_001219160.1	100	113	0	0	1	113	1	113	6.05e-71	241	0	MULTISPECIES: gamma-glutamylcyclotransferase	Bacteria	4	4	4	49.6	49.6	49.6	12.866	0	8.4137	14936000000	147	Intensity ->	28.1768	27.552	27.7329	27.8873	28.0555	27.9395	28.6125	24.6152	28.2949
PFBPECIA_01352 Ribosomal RNA small subunit methyltransferase I;OKDCKLBA_01253 Ribosomal RNA small subunit methyltransferase I;OACBGGFD_01986 Ribosomal RNA small subunit methyltransferase I;NBFEBOLO_02728 Ribosomal RNA small subunit methyltransferase I;MHOJ		1.74725	-0.593846		0.979027	-0.434339		2.8948	-1.3986		0.402697	-0.230045	PFBPECIA_01352;OKDCKLBA_01253;OACBGGFD_01986;NBFEBOLO_02728;MHOJBANN_00982;MEFJKFNE_01346;LKDNNJHI_03132;LIMOMFPF_02296;KLFLFOCG_03155;JPINENAK_00515;JLBHHFJN_01323;JFLBMOKP_03199;HBCBCJEF_03764;FEDOHDOA_02764;ELCAFCIJ_00828;EILPMHKM_03733;EFNGLFIA_03577;EEODFGHF_01123;EBPBIAPD_01041;BJKHMIMG_02440;BABGFMBJ_03765;ALNJDDDO_03547;OFFKKPFB_02053;NDKOGNOP_02123;KNFHFIEF_01196;KGMELFOP_00989;KACMHCHC_…	PFBPECIA_01352	WP_000809258.1	100	287	0	0	1	287	1	287	0	602	0	MULTISPECIES: 16S rRNA (cytidine(1402)-2'-O)-methyltransferase	Enterobacteriaceae	18	18	1	83.6	83.6	4.2	31.463	0	133.98	15795000000	335	Intensity ->	26.4562	28.5362	27.6514	27.8912	28.1285	28.5435	27.4112	28.0556	25.7007
PNPLODAB_03156 putative D,D-dipeptide-binding periplasmic protein DdpA;NBFEBOLO_03166 putative D,D-dipeptide-binding periplasmic protein DdpA;MHOJBANN_01520 putative D,D-dipeptide-binding periplasmic protein DdpA;MGFGECDL_02804 putative D,D-dipeptide-bindi		0.462601	-0.592348		0.00440882	-0.00816049		0.570128	-1.17668		0.341606	0.492082	PNPLODAB_03156;NBFEBOLO_03166;MHOJBANN_01520;MGFGECDL_02804;MCCOJDHE_02730;LKDNNJHI_00896;KLFLFOCG_00769;KJIJLKDN_03300;KFGCNKFC_01487;JPINENAK_04205;JLBHHFJN_03233;JFLBMOKP_01604;JEMBJNCM_03498;IIPAOFGN_03177;IHLJGEKH_04189;HBCBCJEF_03323;FGNLLDHK_00681;ELGGPMEP_04256;ELCAFCIJ_02751;EILPMHKM_01410;EFNGLFIA_02714;EDKFLJNH_00096;CKAKOHDH_03928;BJKHMIMG_03104;BABGFMBJ_01699;ALNJDDDO_02498	NBFEBOLO_03166	WP_000592283.1	100	522	0	0	1	522	1	522	0	1112	0	MULTISPECIES: ABC transporter substrate-binding protein	Enterobacteriaceae	23	23	1	65.7	65.7	3.6	57.102	0	234.41	40471000000	516	Intensity ->	26.0456	29.8283	29.2911	30.5576	31.2445	26.0987	31.045	30.6358	24.2524
PNPLODAB_00375 Aldose 1-epimerase;OGBIEJAG_01737 Aldose 1-epimerase;NBFEBOLO_00202 Aldose 1-epimerase;MHOJBANN_00231 Aldose 1-epimerase;MGPNOCHN_00338 Aldose 1-epimerase;MGFGECDL_01598 Aldose 1-epimerase;LKOLDKAE_00427 Aldose 1-epimerase;LKDNNJHI_00231 Ald		0.485221	-0.591596		0.0417535	-0.0702015		0.316656	-0.719427		0.173958	-0.272036	PNPLODAB_00375;OGBIEJAG_01737;NBFEBOLO_00202;MHOJBANN_00231;MGPNOCHN_00338;MGFGECDL_01598;LKOLDKAE_00427;LKDNNJHI_00231;LEOACJHM_00338;KLFLFOCG_00151;KJIJLKDN_00717;JPINENAK_01170;JLBHHFJN_00356;JFLBMOKP_02696;JEMBJNCM_00289;JAPEBFAC_00222;IIPAOFGN_00394;HBCBCJEF_01338;FGNLLDHK_00286;ELGGPMEP_02537;ELCAFCIJ_00462;EILPMHKM_00741;EHNKNDBI_00222;EFNGLFIA_00769;EDKFLJNH_02491;BJKHMIMG_00458;BABGFMBJ_…	OGBIEJAG_01737	WP_000931396.1	100	346	0	0	1	346	1	346	0	740	0	MULTISPECIES: galactose-1-epimerase	Enterobacteriaceae	25	1	0	76	6.4	0	38.23	0	27.973	36309000000	109	Intensity ->	23.2778	24.5271	23.8738	25.5679	30.5884	25.3362	23.7732	29.7777	24.6949
PNPLODAB_02138 HTH-type transcriptional regulator HdfR;PFBPECIA_00492 HTH-type transcriptional regulator HdfR;OKDCKLBA_02287 HTH-type transcriptional regulator HdfR;OGBIEJAG_00314 HTH-type transcriptional regulator HdfR;OACBGGFD_03151 HTH-type transcriptio		1.5444	-0.591045		0.313599	-0.197286		0.396528	-0.394936		0.0986926	0.0739282	PNPLODAB_02138;PFBPECIA_00492;OKDCKLBA_02287;OGBIEJAG_00314;OACBGGFD_03151;NBFEBOLO_03965;MHOJBANN_02987;MGPNOCHN_01441;MGFGECDL_00798;MEFJKFNE_02294;LKOLDKAE_01565;LKDNNJHI_01770;LIMOMFPF_01424;LEOACJHM_01755;KLFLFOCG_01681;KFGCNKFC_02259;JPINENAK_00068;JLHPLACJ_02592;JLBHHFJN_00854;JIOIMHAJ_03348;JFLBMOKP_00987;JEMBJNCM_00886;JBBMELNE_01257;JAPEBFAC_01466;IIPAOFGN_01124;HOMAGLGO_00246;HMIIFDGB_…	PFBPECIA_00492	WP_000622290.1	100	312	0	0	1	312	1	312	0	664	2	MULTISPECIES: transcriptional regulator LrhA	Bacteria	9	9	0	43.9	43.9	0	34.609	0	19.456	4366900000	140	Intensity ->	24.1513	25.3079	27.4647	28.8689	26.7392	26.0454	25.4616	23.9907	25.3677
KNFHFIEF_03298 Phosphoribosylformylglycinamidine synthase		1.14122	-0.589525		2.24245	-0.870989		0.260565	-0.332861		1.06424	-0.577534	KNFHFIEF_03298	KNFHFIEF_03298	WP_024238774.1	100	1295	0	0	1	1295	1	1295	0	2772	0	MULTISPECIES: phosphoribosylformylglycinamidine synthase	Enterobacteriaceae	78	5	1	87.4	6.8	0.8	141.4	0	65.261	7852100000	62	Intensity ->	24.2708	25.056	28.3965	25.3792	28.5735	26.4678	25.2242	25.2643	24.8222
OKDCKLBA_02942 hypothetical protein;OACBGGFD_04715 hypothetical protein;MEFJKFNE_03128 hypothetical protein;LIMOMFPF_04573 hypothetical protein;JIOIMHAJ_00318 hypothetical protein;EEODFGHF_03843 hypothetical protein;EBPBIAPD_04646 hypothetical protein		1.22675	-0.585399		0.898479	-0.475042		0.182165	-0.244395		0.39265	0.277816	OKDCKLBA_02942;OACBGGFD_04715;MEFJKFNE_03128;LIMOMFPF_04573;JIOIMHAJ_00318;EEODFGHF_03843;EBPBIAPD_04646	OKDCKLBA_02942	WP_000076840.1	100	299	0	0	1	299	1	299	0	634	1	MULTISPECIES: hypothetical protein	Escherichia	8	8	8	34.4	34.4	34.4	32.235	0	12.197	2618900000	40	Intensity ->	24.3253	25.757	24.9252	24.3288	23.2861	25.1479	24.7742	24.9778	24.7586
OGBIEJAG_01486 Glucarate dehydratase;MGPNOCHN_02087 Glucarate dehydratase;MGFGECDL_02543 Glucarate dehydratase;MCCOJDHE_01632 Glucarate dehydratase;LKOLDKAE_02963 Glucarate dehydratase;LEOACJHM_02643 Glucarate dehydratase;KJIJLKDN_01803 Glucarate dehydrata		0.855312	-0.585335		0.770477	-0.560127		1.35432	-1.39629		0.279767	-0.26355	OGBIEJAG_01486;MGPNOCHN_02087;MGFGECDL_02543;MCCOJDHE_01632;LKOLDKAE_02963;LEOACJHM_02643;KJIJLKDN_01803;JAPEBFAC_01207;IHLJGEKH_01629;ELGGPMEP_00503;EHNKNDBI_01131;CKAKOHDH_01904;PNPLODAB_01787;KFGCNKFC_01201;JEMBJNCM_01715;IIPAOFGN_03074;FGNLLDHK_01424;EDKFLJNH_01190;NDKOGNOP_00380;MDKIONIE_00434;KNFHFIEF_02477;JEEKBHCJ_00171;JCJOCBMM_01365;IPCPDEOA_02579;IGDEAAFK_00636;HJOKHKII_02260;GLLDPALF_…	OGBIEJAG_01486	WP_000098230.1	100	446	0	0	1	446	1	446	0	964	0	glucarate dehydratase	Escherichia coli	20	20	2	58.1	58.1	4.3	49.109	0	81.748	15590000000	290	Intensity ->	27.9683	29.4146	29.6048	29.6702	27.3392	25.7873	29.0332	29.4382	25.5574
JBBMELNE_00390 Isoleucine--tRNA ligase		0.583981	-0.584818		0.504567	-0.535114		0.265877	-0.553563		0.119841	-0.166317	JBBMELNE_00390	JBBMELNE_00390	WP_001286827.1	100	938	0	0	1	938	1	938	0	2013	0	isoleucine--tRNA ligase	Escherichia coli	64	3	0	73.8	6.8	0	104.35	0	13.979	22917000000	98	Intensity ->	24.196	30.629	30.0358	30.334	30.1765	25.4154	28.833	29.7415	25.3475
NBFEBOLO_04365 Polysialic acid transport protein KpsD;MCCOJDHE_01829 Polysialic acid transport protein KpsD;LKDNNJHI_02262 Polysialic acid transport protein KpsD;KLFLFOCG_02454 Polysialic acid transport protein KpsD;JPINENAK_04624 Polysialic acid transport		0.569533	-0.582189		1.18696	-1.00142		0.84226	-1.35588		0.216859	0.277082	NBFEBOLO_04365;MCCOJDHE_01829;LKDNNJHI_02262;KLFLFOCG_02454;JPINENAK_04624;JIOIMHAJ_00478;JFLBMOKP_04567;IHLJGEKH_04808;HOMAGLGO_04945;HBCBCJEF_03061;ELGGPMEP_00331;ELCAFCIJ_04150;EILPMHKM_02925;EFNGLFIA_02833;DEDMECEF_04075;BJKHMIMG_04517;BDBEODDP_04520;BABGFMBJ_02803;ALNJDDDO_02217;PNPLODAB_01580;PFBPECIA_01014;OGBIEJAG_00716;MHOJBANN_00777;MGPNOCHN_02020;MGFGECDL_02352;MDKIONIE_04312;LKOLDKAE_…	NBFEBOLO_04365	WP_001305083.1	100	558	0	0	1	558	1	558	0	1193	0	polysialic acid transporter KpsD	Escherichia coli	24	24	1	65.2	65.2	2.9	60.384	0	184.24	33406000000	570	Intensity ->	29.6622	29.4857	29.5705	29.5024	30.0222	25.3581	29.5067	29.2259	29.6614
MGFGECDL_00080 Protein YdgA;CKAKOHDH_00836 Protein YdgA;PNPLODAB_01178 Protein YdgA;OGBIEJAG_02430 Protein YdgA;MCCOJDHE_00582 Protein YdgA;LEOACJHM_01385 Protein YdgA;KJIJLKDN_01181 Protein YdgA;KFGCNKFC_02979 Protein YdgA;IIPAOFGN_00952 Protein YdgA;IHLJ		0.843588	-0.582042		0.390958	-0.353518		0.27884	0.448114		0.146462	0.155178	MGFGECDL_00080;CKAKOHDH_00836;PNPLODAB_01178;OGBIEJAG_02430;MCCOJDHE_00582;LEOACJHM_01385;KJIJLKDN_01181;KFGCNKFC_02979;IIPAOFGN_00952;IHLJGEKH_00451;FGNLLDHK_02557;ELGGPMEP_01075;EDKFLJNH_04056	MGFGECDL_00080	WP_001043353.1	100	502	0	0	1	502	1	502	0	1059	0	MULTISPECIES: YdgA family protein	Enterobacteriaceae	33	5	0	73.7	11.2	0	54.65	0	99.393	29207000000	297	Intensity ->	24.6103	28.815	29.8667	29.1568	28.7123	24.7143	24.0921	27.3976	28.515
FFHEABBD_01187 hypothetical protein		0.661978	-0.581806		0.556437	0.528816		0.170719	0.343533		0.281988	0.315584	FFHEABBD_01187	FFHEABBD_01187	WP_000106473.1	100	74	0	0	1	74	1	74	7.98e-42	155	0	MULTISPECIES: DUF2594 family protein	Enterobacteriaceae	4	4	2	83.8	83.8	32.4	8.2204	0	121.51	20385000000	171	Intensity ->	29.4344	29.3078	28.7106	28.7108	27.4615	28.6391	29.2026	27.7414	29.5984
PNPLODAB_00953 Formate-dependent phosphoribosylglycinamide formyltransferase;OGBIEJAG_02047 Formate-dependent phosphoribosylglycinamide formyltransferase;NBFEBOLO_01692 Formate-dependent phosphoribosylglycinamide formyltransferase;MHOJBANN_02048 Formate-de		1.5457	-0.580632		1.99987	-0.658443		0.552635	-0.501271		1.16175	-0.500855	PNPLODAB_00953;OGBIEJAG_02047;NBFEBOLO_01692;MHOJBANN_02048;MGFGECDL_00310;MCCOJDHE_00812;LKDNNJHI_01293;LEOACJHM_01159;KLFLFOCG_00995;KJIJLKDN_01411;KFGCNKFC_02753;JPINENAK_00943;JLBHHFJN_04237;JFLBMOKP_00303;JEMBJNCM_01974;JAPEBFAC_03590;IIPAOFGN_00724;IHLJGEKH_00220;HBCBCJEF_00841;FGNLLDHK_02331;ELGGPMEP_01305;ELCAFCIJ_01255;EILPMHKM_00207;EHNKNDBI_03494;EFNGLFIA_00302;EDKFLJNH_02150;BJKHMIMG_…	OGBIEJAG_02047	WP_000173466.1	100	392	0	0	1	392	1	392	0	829	0	MULTISPECIES: formate-dependent phosphoribosylglycinamide formyltransferase	Enterobacteriaceae	21	2	1	56.1	6.6	2.3	42.426	0	42.582	4063000000	82	Intensity ->	25.5442	25.0986	24.351	24.1614	27.1999	24.6098	24.5736	26.7066	26.471
PNPLODAB_00062 Large ribosomal RNA subunit accumulation protein YceD;PFBPECIA_02746 Large ribosomal RNA subunit accumulation protein YceD;OKDCKLBA_03007 Large ribosomal RNA subunit accumulation protein YceD;OGBIEJAG_03797 Large ribosomal RNA subunit accumu		1.41233	-0.57826		0.124082	-0.0946857		0.752184	-0.65959		0.016504	0.0140502	PNPLODAB_00062;PFBPECIA_02746;OKDCKLBA_03007;OGBIEJAG_03797;OFFKKPFB_03570;OACBGGFD_02640;NDKOGNOP_02675;NBFEBOLO_00571;MHOJBANN_02222;MGPNOCHN_00655;MGFGECDL_01947;MFDHIIPA_01456;MEFJKFNE_03193;MDKIONIE_02354;MCCOJDHE_03860;LKOLDKAE_00111;LKDNNJHI_02642;LIMOMFPF_03852;LEOACJHM_00642;KNFHFIEF_02395;KLFLFOCG_01551;KJLMEHHG_02487;KJIJLKDN_01025;KFGCNKFC_03819;KACMHCHC_03064;JPINENAK_02332;JLHPLACJ_…	PFBPECIA_02746	WP_001174481.1	100	173	0	0	1	173	1	173	1.19e-112	366	0	MULTISPECIES: 23S rRNA accumulation protein YceD	Proteobacteria	5	5	2	20.2	20.2	8.7	19.315	0	40.002	7266900000	186	Intensity ->	27.3437	27.6701	26.9963	27.133	27.3467	25.0025	26.5764	26.8307	23.9408
BLOJIPFB_01567 Chaperone protein FimC		0.837343	-0.57615		0.134601	-0.140535		0.307833	-0.477934		0.0930167	-0.10146	BLOJIPFB_01567	BLOJIPFB_01567	WP_000066574.1	100	241	0	0	1	241	1	241	6.2e-163	515	0	type 1 fimbria chaperone FimC	Escherichia coli	15	4	2	70.5	22.4	10.8	26.703	0	9.9587	9057700000	82	Intensity ->	28.4088	25.1666	24.6097	25.0403	25.5299	24.3676	24.3323	25.9457	25.8157
OKDCKLBA_04047 Histidine--tRNA ligase;OACBGGFD_03351 Histidine--tRNA ligase;MEFJKFNE_03932 Histidine--tRNA ligase;LIMOMFPF_03227 Histidine--tRNA ligase;FEDOHDOA_03703 Histidine--tRNA ligase;EEODFGHF_02716 Histidine--tRNA ligase;EBPBIAPD_03414 Histidine--tR		1.79732	-0.570443		1.05172	-0.41277		0.913975	-0.652535		0.00280697	-0.00205627	OKDCKLBA_04047;OACBGGFD_03351;MEFJKFNE_03932;LIMOMFPF_03227;FEDOHDOA_03703;EEODFGHF_02716;EBPBIAPD_03414	OACBGGFD_03351	WP_001107178.1	100	424	0	0	1	424	1	424	0	898	0	MULTISPECIES: histidine--tRNA ligase	Escherichia	33	4	4	78.5	8.5	8.5	47.057	0	17.582	1206900000	39	Intensity ->	24.438	24.7284	25.6385	23.9363	25.7191	25.2245	24.912	26.1054	25.1254
NBFEBOLO_01253 Thiamine-binding periplasmic protein;MHOJBANN_01245 Thiamine-binding periplasmic protein;LKDNNJHI_00544 Thiamine-binding periplasmic protein;KLFLFOCG_02271 Thiamine-binding periplasmic protein;JPINENAK_04162 Thiamine-binding periplasmic prot		1.85539	-0.568156		2.13676	-0.614743		0.925347	-0.636131		0.729136	-0.324795	NBFEBOLO_01253;MHOJBANN_01245;LKDNNJHI_00544;KLFLFOCG_02271;JPINENAK_04162;JLBHHFJN_02353;JFLBMOKP_01304;JAPEBFAC_02796;HBCBCJEF_01626;ELCAFCIJ_03794;EILPMHKM_01058;EHNKNDBI_02773;EFNGLFIA_01404;BJKHMIMG_02696;BABGFMBJ_01465;ALNJDDDO_01092;PNPLODAB_02309;OGBIEJAG_02647;MGPNOCHN_02384;MCCOJDHE_03096;LKOLDKAE_03233;LEOACJHM_02264;KJIJLKDN_03059;KFGCNKFC_01863;IIPAOFGN_02693;IHLJGEKH_02937;FGNLLDHK_…	NBFEBOLO_01253	WP_001295765.1	100	327	0	0	1	327	1	327	0	689	0	thiamine ABC transporter substrate binding subunit	Escherichia coli	12	12	1	45.9	45.9	4.6	36.221	0	47.394	7441800000	262	Intensity ->	27.23	24.664	26.9156	27.1633	28.1762	24.6259	26.7414	27.0881	27.1358
PNPLODAB_01907 DNA-binding protein StpA;IIPAOFGN_02954 DNA-binding protein StpA;FGNLLDHK_01305 DNA-binding protein StpA;EDKFLJNH_01310 DNA-binding protein StpA		1.13217	-0.565476		0.842012	-0.492818		0.136378	-0.193662		0.363418	-0.262593	PNPLODAB_01907;IIPAOFGN_02954;FGNLLDHK_01305;EDKFLJNH_01310	IIPAOFGN_02954	WP_000115378.1	100	134	0	0	1	134	1	134	7.63e-84	280	0	DNA-binding protein StpA	Escherichia coli	9	2	2	61.9	20.9	20.9	15.36	0	91.857	6470300000	151	Intensity ->	24.3393	26.0726	26.8799	24.1863	24.4043	24.728	25.4356	24.9586	24.0072
PNPLODAB_02000 NAD-dependent dihydropyrimidine dehydrogenase subunit PreA;NBFEBOLO_01788 NAD-dependent dihydropyrimidine dehydrogenase subunit PreA;MHOJBANN_03259 NAD-dependent dihydropyrimidine dehydrogenase subunit PreA;MGPNOCHN_01582 NAD-dependent dihyd		1.57823	-0.559838		0.732406	-0.349797		0.30396	0.306044		0.308074	-0.169314	PNPLODAB_02000;NBFEBOLO_01788;MHOJBANN_03259;MGPNOCHN_01582;MGFGECDL_00659;MCCOJDHE_00402;LKOLDKAE_01706;LKDNNJHI_01630;KLFLFOCG_01820;KJIJLKDN_00402;KFGCNKFC_02400;JFLBMOKP_01127;JEMBJNCM_01025;JAPEBFAC_01609;IIPAOFGN_01263;IHLJGEKH_00890;HBCBCJEF_00134;FGNLLDHK_02022;ELGGPMEP_00784;ELCAFCIJ_00128;EILPMHKM_02317;EHNKNDBI_01441;EFNGLFIA_01058;EDKFLJNH_01504;CKAKOHDH_00063;BJKHMIMG_01810;BABGFMBJ_…	NBFEBOLO_01788	WP_000956074.1	100	411	0	0	1	411	1	411	0	890	1	NAD-dependent dihydropyrimidine dehydrogenase subunit PreA	Escherichia coli	27	27	0	74.9	74.9	0	45.058	0	312.16	117010000000	1369	Intensity ->	30.8223	30.5818	30.5665	30.2104	29.8575	29.4848	30.3043	29.9407	29.6097
PNPLODAB_00407 Succinate dehydrogenase flavoprotein subunit;PFBPECIA_03338 Succinate dehydrogenase flavoprotein subunit;OGBIEJAG_03497 Succinate dehydrogenase flavoprotein subunit;OFFKKPFB_03402 Succinate dehydrogenase flavoprotein subunit;NDKOGNOP_03319 S		2.6385	-0.559329		3.24649	-0.66287		0.492771	-0.332209		2.1871	-0.535244	PNPLODAB_00407;PFBPECIA_03338;OGBIEJAG_03497;OFFKKPFB_03402;NDKOGNOP_03319;NBFEBOLO_00168;MHOJBANN_00199;MGPNOCHN_00306;MGFGECDL_01566;MFDHIIPA_04410;MDKIONIE_02697;MCCOJDHE_01158;LKOLDKAE_00459;LKDNNJHI_00198;LEOACJHM_00306;KNFHFIEF_00626;KLFLFOCG_00185;KJLMEHHG_03316;KJIJLKDN_00685;KGMELFOP_00439;KFGCNKFC_00300;KACMHCHC_03744;JPINENAK_01204;JLHPLACJ_00968;JLBHHFJN_00389;JFLBMOKP_00911;JEEKBHCJ_…	PFBPECIA_03338	WP_000775540.1	100	588	0	0	1	588	1	588	0	1267	0	MULTISPECIES: succinate dehydrogenase flavoprotein subunit	Proteobacteria	42	42	0	85.4	85.4	0	64.421	0	323.31	583780000000	4498	Intensity ->	33.0775	32.9279	33.6975	32.7548	33.7658	29.5141	32.1935	32.9181	33.3619
JLHPLACJ_01109 Maltodextrin phosphorylase;CEJHCKJO_02655 Maltodextrin phosphorylase		1.07483	-0.558638		0.776072	-0.459176		0.133317	-0.190795		0.750572	-0.462985	JLHPLACJ_01109;CEJHCKJO_02655	CEJHCKJO_02655	WP_000081915.1	100	797	0	0	1	797	1	797	0	1709	0	maltodextrin phosphorylase	Escherichia coli	75	2	0	80.9	3.4	0	90.55	0	11.065	7297300000	101	Intensity ->	28.0489	24.7199	24.5421	24.3824	24.1813	24.2986	26.5529	24.7879	24.9049
IGDEAAFK_01826 Autonomous glycyl radical cofactor		1.0827	-0.558241		0.255676	0.202045		0.390099	-0.471246		0.106665	-0.0648795	IGDEAAFK_01826	IGDEAAFK_01826	WP_073520493.1	100	127	0	0	1	127	1	127	2.83e-80	269	0	autonomous glycyl radical cofactor GrcA	Escherichia coli	22	2	2	91.3	16.5	16.5	14.298	0	49.256	27321000000	71	Intensity ->	25.5924	25.2939	24.7466	25.9471	23.9915	25.5248	25.6513	24.8934	23.6416
MFDHIIPA_03168 Flagellin;GDGAFJPJ_03190 Flagellin		0.409797	-0.556907		1.92285	-1.65202		0.648907	-1.36346		0.602626	-0.772688	MFDHIIPA_03168;GDGAFJPJ_03190;GFGBHCPP_04407	MFDHIIPA_03168	WP_000079829.1	100	524	0	0	1	524	1	524	0	1083	0	MULTISPECIES: hypothetical protein	Escherichia	36	32	26	80.9	77.9	63.7	55.096	0	323.31	69774000000	166	Intensity ->	32.0933	32.781	25.081	27.9639	27.6606	25.3226	28.8928	29.1504	25.937
PFBPECIA_01622 Elongation factor G;OKDCKLBA_01377 Elongation factor G;OACBGGFD_01283 Elongation factor G;MEFJKFNE_02703 Elongation factor G;LIMOMFPF_02069 Elongation factor G;JBBMELNE_03926 Elongation factor G;FEDOHDOA_02314 Elongation factor G;EEODFGHF_01		0.465439	-0.556335		1.05991	-0.990815		0.291526	-0.673173		0.274851	-0.386006	PFBPECIA_01622;OKDCKLBA_01377;OACBGGFD_01283;MEFJKFNE_02703;LIMOMFPF_02069;JBBMELNE_03926;FEDOHDOA_02314;EEODFGHF_01697;EBPBIAPD_02071;BFNDCOEE_02814	PFBPECIA_01622	WP_000124703.1	100	704	0	0	1	704	1	704	0	1507	1	MULTISPECIES: elongation factor G	Enterobacteriaceae	74	2	2	89.2	2.4	2.4	77.638	0	73.024	36209000000	97	Intensity ->	25.5831	25.3335	25.5442	26.6591	25.5236	26.9091	25.6145	26.7578	24.9869
PNPLODAB_02905 Phosphoglycolate phosphatase;PFBPECIA_01662 Phosphoglycolate phosphatase;NBFEBOLO_03379 Phosphoglycolate phosphatase;MHOJBANN_03495 Phosphoglycolate phosphatase;MGPNOCHN_02999 Phosphoglycolate phosphatase;MGFGECDL_03641 Phosphoglycolate phos		1.26316	-0.556181		0.196935	-0.140771		0.694987	-0.609518		0.229451	-0.162919	PNPLODAB_02905;PFBPECIA_01662;NBFEBOLO_03379;MHOJBANN_03495;MGPNOCHN_02999;MGFGECDL_03641;MCCOJDHE_03166;LKOLDKAE_02016;LKDNNJHI_02472;KLFLFOCG_02764;KJIJLKDN_03456;KFGCNKFC_03617;JPINENAK_02091;JLBHHFJN_03035;JFLBMOKP_02461;JEMBJNCM_02618;JAPEBFAC_03651;IIPAOFGN_04022;IHLJGEKH_03255;HBCBCJEF_03214;FGNLLDHK_03036;ELGGPMEP_03035;ELCAFCIJ_02288;EILPMHKM_03089;EHNKNDBI_03555;EFNGLFIA_03142;EDKFLJNH_…	PFBPECIA_01662	WP_001521459.1	100	252	0	0	1	252	1	252	2.04e-168	532	0	MULTISPECIES: phosphoglycolate phosphatase	Enterobacteriaceae	9	9	1	52.4	52.4	6	27.388	0	19.924	12811000000	260	Intensity ->	27.3875	27.7506	27.8271	28.0536	27.7208	27.62	27.9809	27.7792	28.1629
PNPLODAB_00678 Queuine tRNA-ribosyltransferase;PFBPECIA_04836 Queuine tRNA-ribosyltransferase;OKDCKLBA_02031 Queuine tRNA-ribosyltransferase;OGBIEJAG_02913 Queuine tRNA-ribosyltransferase;OFFKKPFB_02788 Queuine tRNA-ribosyltransferase;OACBGGFD_00742 Queuin		1.90583	-0.554515		0.556784	-0.260096		1.37512	-0.745809		1.43549	-0.49279	PNPLODAB_00678;PFBPECIA_04836;OKDCKLBA_02031;OGBIEJAG_02913;OFFKKPFB_02788;OACBGGFD_00742;NDKOGNOP_00939;NBFEBOLO_02175;MHOJBANN_03373;MGPNOCHN_00038;MGFGECDL_01285;MFDHIIPA_02922;MEFJKFNE_02147;MDKIONIE_01456;MCCOJDHE_03354;LKOLDKAE_02552;LKDNNJHI_01497;LIMOMFPF_01063;LEOACJHM_00038;KLFLFOCG_00480;KJLMEHHG_00582;KJIJLKDN_03753;KGMELFOP_02159;KFGCNKFC_00572;KACMHCHC_02252;JPINENAK_01304;JLHPLACJ_…	PFBPECIA_04836	WP_096911553.1	100	375	0	0	1	375	1	375	0	806	1	tRNA guanosine(34) transglycosylase Tgt	Escherichia coli	16	16	0	47.7	47.7	0	42.593	0	85.974	17040000000	325	Intensity ->	28.6145	28.7713	28.2566	27.8329	28.419	27.4703	27.7512	28.009	27.7534
LKDNNJHI_02548 Cell division protein FtsX;KLFLFOCG_02688 Cell division protein FtsX;JPINENAK_02167 Cell division protein FtsX;JFLBMOKP_02385 Cell division protein FtsX;HBCBCJEF_03138 Cell division protein FtsX;ELCAFCIJ_02212 Cell division protein FtsX;EILP		1.55456	-0.552249		0.580415	-0.298115		0.855513	-0.641811		0.629589	-0.318135	LKDNNJHI_02548;KLFLFOCG_02688;JPINENAK_02167;JFLBMOKP_02385;HBCBCJEF_03138;ELCAFCIJ_02212;EILPMHKM_03013;EFNGLFIA_03066;BABGFMBJ_03145;ALNJDDDO_03379	LKDNNJHI_02548	WP_094188583.1	100	352	0	0	1	352	221	572	0	747	1	cell division protein FtsX	Escherichia coli	8	8	1	29	29	3.1	38.483	0	43.239	6718900000	217	Intensity ->	27.079	27.1563	27.3418	27.0291	27.1929	25.4978	26.7344	26.9375	26.7912
PNPLODAB_02174 hypothetical protein;OGBIEJAG_00350 hypothetical protein;NBFEBOLO_04000 hypothetical protein;MHOJBANN_02952 hypothetical protein;MGPNOCHN_01405 hypothetical protein;MGFGECDL_00834 hypothetical protein;MCCOJDHE_00226 hypothetical protein;LKOL		1.06665	-0.552243		0.0271764	0.0250772		0.634478	-0.674126		0.241231	-0.192092	PNPLODAB_02174;OGBIEJAG_00350;NBFEBOLO_04000;MHOJBANN_02952;MGPNOCHN_01405;MGFGECDL_00834;MCCOJDHE_00226;LKOLDKAE_01529;LKDNNJHI_01805;LEOACJHM_01791;KLFLFOCG_01646;KJIJLKDN_00227;KFGCNKFC_02223;JPINENAK_00033;JLHPLACJ_02630;JLBHHFJN_00819;JFLBMOKP_00952;JEMBJNCM_00850;JBBMELNE_01293;IIPAOFGN_01088;IHLJGEKH_00714;HBCBCJEF_00309;FGNLLDHK_02197;ELGGPMEP_00960;ELCAFCIJ_00304;EILPMHKM_02142;EFNGLFIA_…	OGBIEJAG_00350	WP_000559761.1	100	92	0	0	1	92	1	92	1.17e-53	190	1	MULTISPECIES: YfcL family protein	Enterobacteriaceae	5	5	0	100	100	0	10.023	0	14.348	6984900000	104	Intensity ->	28.0848	28.3101	26.8353	28.7501	28.1146	24.883	27.3129	27.1072	24.3574
MFDHIIPA_02951 Cytochrome bo(3) ubiquinol oxidase subunit 2;MDKIONIE_01485 Cytochrome bo(3) ubiquinol oxidase subunit 2;KJLMEHHG_00553 Cytochrome bo(3) ubiquinol oxidase subunit 2;KFGCNKFC_00544 Cytochrome bo(3) ubiquinol oxidase subunit 2;JEEKBHCJ_01077 C		0.937754	-0.63979		2.36973	-1.19752		0.0642313	-0.124233	+	4.22556	-1.64866	MFDHIIPA_02951;MDKIONIE_01485;KJLMEHHG_00553;KFGCNKFC_00544;JEEKBHCJ_01077;HJOKHKII_01907;GFGBHCPP_03258;GDGAFJPJ_03549;FFHEABBD_01661;BLOJIPFB_01796;BHDLOEDO_01976	MFDHIIPA_02951	WP_001239441.1	100	315	0	0	1	315	1	315	0	678	0	MULTISPECIES: cytochrome o ubiquinol oxidase subunit II	Enterobacteriaceae	9	9	0	47.3	47.3	0	34.969	0	101.56	58091000000	602	Intensity ->	29.6363	30.2684	29.6133	23.6514	30.5355	28.0433	25.4665	24.7263	29.6166
MGPNOCHN_02726 Arginine deiminase;LKOLDKAE_03762 Arginine deiminase		1.61467	-0.550074		0.0186154	-0.0122456		0.0958984	-0.109549		0.967733	-0.420886	MGPNOCHN_02726;LKOLDKAE_03762	MGPNOCHN_02726	WP_001298043.1	100	406	0	0	1	406	1	406	0	877	0	arginine deiminase	Escherichia coli	30	3	3	86	12.6	12.6	45.78	0	4.2628	1083400000	5	Intensity ->	24.6595	23.8163	24.3679	24.0406	24.8963	25.0573	24.6093	24.9301	24.1792
PFBPECIA_00824 4-hydroxy-3-methylbut-2-enyl diphosphate reductase;OKDCKLBA_00879 4-hydroxy-3-methylbut-2-enyl diphosphate reductase;OACBGGFD_00169 4-hydroxy-3-methylbut-2-enyl diphosphate reductase;NDKOGNOP_00841 4-hydroxy-3-methylbut-2-enyl diphosphate re		1.23564	-0.543319		0.127654	-0.0955913		1.15881	-0.893102		0.4179	-0.26038	PFBPECIA_00824;OKDCKLBA_00879;OACBGGFD_00169;NDKOGNOP_00841;NBFEBOLO_01207;MHOJBANN_01290;MFDHIIPA_00811;MEFJKFNE_00997;MDKIONIE_00023;MCCOJDHE_03052;LKDNNJHI_00498;LIMOMFPF_00516;KNFHFIEF_01061;KLFLFOCG_02316;KJIJLKDN_03015;JPINENAK_04562;JLHPLACJ_00429;JLBHHFJN_02307;JIOIMHAJ_00961;JFLBMOKP_01350;JEMBJNCM_02207;JCJOCBMM_01448;JBBMELNE_00393;JAPEBFAC_02751;IPCPDEOA_00820;IHLJGEKH_02981;IGDEAAFK_…	PFBPECIA_00824	WP_001166395.1	100	316	0	0	1	316	1	316	0	671	1	MULTISPECIES: 4-hydroxy-3-methylbut-2-enyl diphosphate reductase	Proteobacteria	12	12	0	56.6	56.6	0	34.774	0	45.263	6516600000	135	Intensity ->	27.7225	27.2903	27.5793	25.2994	27.4496	24.9245	27.2963	27.4249	27.5956
MGPNOCHN_04045 Mannose-1-phosphate guanylyltransferase 1;MCCOJDHE_04609 Mannose-1-phosphate guanylyltransferase 1;LKOLDKAE_04650 Mannose-1-phosphate guanylyltransferase 1;IHLJGEKH_04891 Mannose-1-phosphate guanylyltransferase 1;ELGGPMEP_04556 Mannose-1-pho		0.808326	-0.543048		0.649298	-0.447448		0.0160909	-0.0306605		0.215468	-0.193055	MGPNOCHN_04045;MCCOJDHE_04609;LKOLDKAE_04650;IHLJGEKH_04891;ELGGPMEP_04556	MGPNOCHN_04045	WP_001297922.1	100	479	0	0	1	479	1	479	0	1030	0	mannose-1-phosphate guanyltransferase	Escherichia coli	23	23	22	64.5	64.5	62.6	53.787	0	164.91	9064700000	123	Intensity ->	24.9745	24.5671	30.7203	24.7713	24.3837	26.4955	25.7773	24.3084	24.3878
MDKIONIE_02251 Peptidase B;HJOKHKII_00065 Peptidase B;EOCOBPMN_00893 Peptidase B		0.718217	-0.542314		1.25268	-0.831753		0.197964	0.351512		0.0992841	-0.110159	MDKIONIE_02251;HJOKHKII_00065;EOCOBPMN_00893	MDKIONIE_02251	WP_000133579.1	100	427	0	0	1	427	1	427	0	907	1	MULTISPECIES: aminopeptidase PepB	Enterobacteriaceae	33	5	0	81.3	16.2	0	46.208	0	106.11	27915000000	304	Intensity ->	27.7914	29.9222	25.6676	28.5578	29.2637	26.17	28.4649	28.9226	29.2057
OKDCKLBA_01401 Peptidyl-prolyl cis-trans isomerase A;OACBGGFD_01259 Peptidyl-prolyl cis-trans isomerase A;MEFJKFNE_02727 Peptidyl-prolyl cis-trans isomerase A;LIMOMFPF_02045 Peptidyl-prolyl cis-trans isomerase A;FEDOHDOA_02290 Peptidyl-prolyl cis-trans iso		1.30414	-0.541085		1.80192	-0.682688		0.909683	-0.728205		0.719934	-0.385397	OKDCKLBA_01401;OACBGGFD_01259;MEFJKFNE_02727;LIMOMFPF_02045;FEDOHDOA_02290;EEODFGHF_01721;EBPBIAPD_02095	OKDCKLBA_01401	WP_000477220.1	100	190	0	0	1	190	1	190	1.64e-125	404	0	MULTISPECIES: peptidylprolyl isomerase A	Escherichia	9	9	2	67.9	67.9	23.7	20.445	0	97.906	26650000000	396	Intensity ->	28.3973	28.7897	28.4732	28.0581	28.5309	28.1273	28.3576	29.0715	28.1706
PNPLODAB_01860 Hydrogenase-4 component A;PFBPECIA_01535 Hydrogenase-4 component A;OKDCKLBA_00288 Hydrogenase-4 component A;OGBIEJAG_01415 Hydrogenase-4 component A;OFFKKPFB_02425 Hydrogenase-4 component A;OACBGGFD_02842 Hydrogenase-4 component A;NDKOGNOP_0		1.08598	-0.539877		0.117386	0.0996841		0.157677	0.214831		1.33411	-0.653933	PNPLODAB_01860;PFBPECIA_01535;OKDCKLBA_00288;OGBIEJAG_01415;OFFKKPFB_02425;OACBGGFD_02842;NDKOGNOP_00305;NBFEBOLO_00776;MHOJBANN_00467;MGPNOCHN_03640;MGFGECDL_02622;MFDHIIPA_01114;MEFJKFNE_00315;MDKIONIE_00353;MCCOJDHE_01561;LKOLDKAE_03626;LKDNNJHI_02119;LIMOMFPF_00289;LEOACJHM_02724;KNFHFIEF_01970;KLFLFOCG_02177;KJLMEHHG_00981;KJIJLKDN_01874;KGMELFOP_01600;KFGCNKFC_01274;KACMHCHC_01888;JLBHHFJN_…	PFBPECIA_01535	WP_001078777.1	100	175	0	0	1	175	1	175	2.36e-113	368	1	MULTISPECIES: electron transport protein HydN	Proteobacteria	10	10	10	74.3	74.3	74.3	19.026	0	50.076	9619000000	266	Intensity ->	26.6623	27.0053	25.5339	25.3382	27.0987	27.8746	23.6478	25.0269	26.4749
PNPLODAB_00956 Inner membrane protein YebE;OGBIEJAG_02043 Inner membrane protein YebE;MGPNOCHN_00941 Inner membrane protein YebE;MGFGECDL_00307 Inner membrane protein YebE;LKOLDKAE_00788 Inner membrane protein YebE;LEOACJHM_01162 Inner membrane protein Yeb		1.06237	-0.539354		0.533097	-0.355943		0.722996	-0.728859		0.60626	-0.389336	PNPLODAB_00956;OGBIEJAG_02043;MGPNOCHN_00941;MGFGECDL_00307;LKOLDKAE_00788;LEOACJHM_01162;JEMBJNCM_01971;JBBMELNE_02525;JAPEBFAC_03593;IIPAOFGN_00728;FGNLLDHK_02334;EHNKNDBI_03497;EDKFLJNH_02154;CKAKOHDH_00610	OGBIEJAG_02043	WP_000024728.1	100	219	0	0	1	219	1	219	1.36e-141	454	0	MULTISPECIES: tellurite resistance TerB family protein	Enterobacteriaceae	7	7	0	42	42	0	23.858	0	117.77	10064000000	304	Intensity ->	27.4849	27.2873	27.8543	27.228	27.3693	24.38	23.9855	27.8458	27.4281
PFBPECIA_01494 2-C-methyl-D-erythritol 2,4-cyclodiphosphate synthase;OKDCKLBA_00254 2-C-methyl-D-erythritol 2,4-cyclodiphosphate synthase;OFFKKPFB_02462 2-C-methyl-D-erythritol 2,4-cyclodiphosphate synthase;OACBGGFD_02808 2-C-methyl-D-erythritol 2,4-cyclod		1.05096	-0.53763		1.25937	-0.6424		2.71766	-1.68475		1.32867	-0.612678	PFBPECIA_01494;OKDCKLBA_00254;OFFKKPFB_02462;OACBGGFD_02808;NDKOGNOP_00339;MFDHIIPA_01154;MEFJKFNE_00281;MDKIONIE_00393;LIMOMFPF_00255;KNFHFIEF_02004;KJLMEHHG_00943;KGMELFOP_01563;KACMHCHC_01851;JLHPLACJ_04200;JIOIMHAJ_04243;JEEKBHCJ_00129;JCJOCBMM_01324;IPCPDEOA_02196;IGDEAAFK_00595;IDNDDBOJ_01329;HOMAGLGO_03428;HMIIFDGB_02142;HJOKHKII_02218;GLLDPALF_03062;GFGBHCPP_00345;GDGAFJPJ_01595;FKDCCENF_…	PFBPECIA_01494	WP_001521152.1	100	159	0	0	1	159	1	159	1.31e-101	333	0	MULTISPECIES: 2-C-methyl-D-erythritol 2,4-cyclodiphosphate synthase	Enterobacteriaceae	5	5	5	62.9	62.9	62.9	16.897	0	61.904	16287000000	209	Intensity ->	27.4205	27.2172	27.7871	27.8867	28.3993	23.9943	28.5988	27.9411	27.8519
OGBIEJAG_01399 Alanine--tRNA ligase;LEOACJHM_02740 Alanine--tRNA ligase;PFBPECIA_01551 Alanine--tRNA ligase;MGFGECDL_02638 Alanine--tRNA ligase;MCCOJDHE_01545 Alanine--tRNA ligase;KJIJLKDN_01890 Alanine--tRNA ligase;KFGCNKFC_01290 Alanine--tRNA ligase;JEMB		0.892425	-0.528944		0.134329	-0.123087		0.937496	-0.941035		1.17489	0.659494	OGBIEJAG_01399;LEOACJHM_02740;PFBPECIA_01551;MGFGECDL_02638;MCCOJDHE_01545;KJIJLKDN_01890;KFGCNKFC_01290;JEMBJNCM_01803;IHLJGEKH_01716;FFHEABBD_01746;ELGGPMEP_00416;JIOIMHAJ_03435;BDBEODDP_00467	OGBIEJAG_01399	WP_000047191.1	100	876	0	0	1	876	1	876	0	1865	0	alanine--tRNA ligase	Escherichia coli	63	3	0	71.7	5.6	0	96.003	0	50.98	12070000000	169	Intensity ->	28.3028	27.3788	27.9574	28.0057	28.1402	25.1175	27.8345	28.0475	24.9852
JLHPLACJ_01049 Nickel-binding periplasmic protein;HMIIFDGB_02288 Nickel-binding periplasmic protein;BEIEIFNH_02613 Nickel-binding periplasmic protein		1.0135	-0.5281		0.109226	0.0938906		1.29909	-1.06542		0.252068	0.195601	JLHPLACJ_01049;HMIIFDGB_02288;BEIEIFNH_02613	HMIIFDGB_02288	WP_022646227.1	100	524	0	0	1	524	1	524	0	1125	0	MULTISPECIES: nickel ABC transporter, nickel/metallophore periplasmic binding protein	Enterobacteriaceae	19	19	1	58.8	58.8	1.5	58.807	0	57.713	11560000000	240	Intensity ->	26.339	27.649	27.2982	28.745	27.7533	28.3529	28.0187	28.5996	26.7628
PNPLODAB_02168 USG-1 protein;MGPNOCHN_01411 USG-1 protein;MGFGECDL_00828 USG-1 protein;LKOLDKAE_01535 USG-1 protein;KFGCNKFC_02229 USG-1 protein;IIPAOFGN_01094 USG-1 protein;FGNLLDHK_02191 USG-1 protein;EDKFLJNH_01673 USG-1 protein;CKAKOHDH_00232 USG-1 pro		1.58397	-0.526958		0.568995	-0.238471		0.290299	-0.275544		0.690143	-0.316979	PNPLODAB_02168;MGPNOCHN_01411;MGFGECDL_00828;LKOLDKAE_01535;KFGCNKFC_02229;IIPAOFGN_01094;FGNLLDHK_02191;EDKFLJNH_01673;CKAKOHDH_00232	MGPNOCHN_01411	WP_001289157.1	100	337	0	0	1	337	1	337	0	705	0	MULTISPECIES: aspartate-semialdehyde dehydrogenase	Enterobacteriaceae	14	1	1	54	10.7	10.7	36.352	0	9.5019	2404200000	22	Intensity ->	24.0494	25.7755	24.5111	24.5943	25.5716	24.8793	25.4267	25.5977	24.8777
MGFGECDL_03934 L-lactate dehydrogenase;OFFKKPFB_02933 L-lactate dehydrogenase;NBFEBOLO_03511 L-lactate dehydrogenase;MHOJBANN_02608 L-lactate dehydrogenase;MGPNOCHN_03227 L-lactate dehydrogenase;MCCOJDHE_02636 L-lactate dehydrogenase;LKOLDKAE_01908 L-lacta		0.358295	-0.264067	+	3.02937	-1.1611		0.86207	-0.899583		1.75373	-0.819925	MGFGECDL_03934;OFFKKPFB_02933;NBFEBOLO_03511;MHOJBANN_02608;MGPNOCHN_03227;MCCOJDHE_02636;LKOLDKAE_01908;LKDNNJHI_02890;KLFLFOCG_02866;KJIJLKDN_02776;KGMELFOP_03296;KFGCNKFC_03215;KACMHCHC_04221;JPINENAK_01551;JLHPLACJ_01571;JLBHHFJN_01628;JFLBMOKP_04074;JEMBJNCM_03408;JAPEBFAC_02506;IHLJGEKH_02571;IDNDDBOJ_01863;HBCBCJEF_02526;FKDCCENF_02239;ELGGPMEP_01805;ELCAFCIJ_02068;EILPMHKM_03219;EHNKNDBI_…	MGFGECDL_03934	WP_000586971.1	100	396	0	0	1	396	1	396	0	838	0	MULTISPECIES: quinone-dependent L-lactate dehydrogenase	Enterobacteriaceae	9	9	1	35.9	35.9	3.3	42.728	0	31.741	7851000000	165	Intensity ->	23.5316	24.0086	28.8751	27.144	27.4542	25.5285	25.1197	25.794	24.6046
OKDCKLBA_02605 Fumarate hydratase class I, anaerobic;OACBGGFD_02130 Fumarate hydratase class I, anaerobic;MEFJKFNE_02999 Fumarate hydratase class I, anaerobic;LIMOMFPF_02154 Fumarate hydratase class I, anaerobic;FEDOHDOA_02965 Fumarate hydratase class I, a		0.827015	-0.52504		0.820914	-0.526243		0.249468	-0.369431		0.189493	0.177841	OKDCKLBA_02605;OACBGGFD_02130;MEFJKFNE_02999;LIMOMFPF_02154;FEDOHDOA_02965;EEODFGHF_01986;EBPBIAPD_02367	OKDCKLBA_02605	WP_000066687.1	100	548	0	0	1	548	1	548	0	1178	0	MULTISPECIES: class I fumarate hydratase	Escherichia	43	2	2	85.4	3.8	3.8	60.094	0	3.7314	4284600000	19	Intensity ->	24.0709	24.8627	24.3793	25.8047	25.2977	24.8183	26.7401	24.4368	24.5958
PNPLODAB_01312 Glyoxalase ElbB;IIPAOFGN_01514 Glyoxalase ElbB;FGNLLDHK_03317 Glyoxalase ElbB;EDKFLJNH_00729 Glyoxalase ElbB		1.00065	-0.524251		0.0820005	0.0743076		0.0779396	-0.116942		0.0496544	-0.0458625	PNPLODAB_01312;IIPAOFGN_01514;FGNLLDHK_03317;EDKFLJNH_00729	IIPAOFGN_01514	WP_000719794.1	100	217	0	0	1	217	1	217	4.43e-143	457	0	isoprenoid biosynthesis glyoxalase ElbB	Escherichia coli	12	2	2	82.9	13.8	13.8	22.991	0	20.409	4211700000	14	Intensity ->	25.3781	24.3655	23.9221	24.264	24.8859	25.2199	24.1034	24.95	24.4114
PNPLODAB_02440 Methionine import ATP-binding protein MetN;PFBPECIA_00653 Methionine import ATP-binding protein MetN;OKDCKLBA_01046 Methionine import ATP-binding protein MetN;OFFKKPFB_01407 Methionine import ATP-binding protein MetN;OACBGGFD_00002 Methionin		1.55764	-0.523196		0.350291	-0.194225		2.2049	-1.12948		0.596652	-0.279394	PNPLODAB_02440;PFBPECIA_00653;OKDCKLBA_01046;OFFKKPFB_01407;OACBGGFD_00002;NDKOGNOP_00673;NBFEBOLO_01390;MHOJBANN_01108;MGFGECDL_03118;MFDHIIPA_00645;MEFJKFNE_00830;MDKIONIE_04465;MCCOJDHE_04674;LKDNNJHI_00681;LIMOMFPF_00349;KNFHFIEF_00891;KLFLFOCG_03422;KJLMEHHG_04554;KJIJLKDN_04463;KGMELFOP_01853;KFGCNKFC_01995;KACMHCHC_00002;JPINENAK_03942;JLHPLACJ_04852;JLBHHFJN_02490;JIOIMHAJ_00790;JFLBMOKP_…	PFBPECIA_00653	WP_000593994.1	100	343	0	0	1	343	1	343	0	735	0	MULTISPECIES: methionine ABC transporter ATP-binding protein MetN	Enterobacteriaceae	10	10	10	51	51	51	37.802	0	41.443	8740100000	243	Intensity ->	27.303	26.6345	24.4211	26.605	26.2908	27.277	24.9654	26.2572	26.8157
JEEKBHCJ_03441 Type-1 fimbrial protein, A chain;IDNDDBOJ_04176 Type-1 fimbrial protein, A chain;GDGAFJPJ_02947 Type-1 fimbrial protein, A chain;FKDCCENF_00863 Type-1 fimbrial protein, A chain		0.827793	-0.522382		1.10935	-0.654115		0.655108	-0.775952		0.357823	-0.295843	JEEKBHCJ_03441;IDNDDBOJ_04176;GDGAFJPJ_02947;FKDCCENF_00863	JEEKBHCJ_03441	WP_000695535.1	100	182	0	0	1	182	1	182	6.12e-112	366	1	MULTISPECIES: fimbrial protein	Enterobacteriaceae	5	3	0	61.5	37.4	0	18.177	0	89.665	11391000000	31	Intensity ->	25.4566	25.0413	25.4075	25.9553	24.7156	25.6847	25.57	25.8216	23.3543
PNPLODAB_02596 Phosphoenolpyruvate-protein phosphotransferase;MCCOJDHE_00148 Phosphoenolpyruvate-protein phosphotransferase;KJIJLKDN_00149 Phosphoenolpyruvate-protein phosphotransferase;IIPAOFGN_02473 Phosphoenolpyruvate-protein phosphotransferase;IHLJGEKH		0.900019	-0.521505		0.954252	-0.579698		0.08648	-0.137856		0.49094	-0.34145	PNPLODAB_02596;MCCOJDHE_00148;KJIJLKDN_00149;IIPAOFGN_02473;IHLJGEKH_00636;FGNLLDHK_03452;ELGGPMEP_02649;EDKFLJNH_02785	MCCOJDHE_00148	WP_000623142.1	100	575	0	0	1	575	1	575	0	1209	0	MULTISPECIES: phosphoenolpyruvate-protein phosphotransferase PtsI	Escherichia	47	2	2	83.7	3.8	3.8	63.563	0	4.5099	7441000000	44	Intensity ->	23.6431	25.3948	29.5089	24.9574	24.8109	26.1926	25.2174	24.4266	24.6597
NDKOGNOP_00837 Carbamoyl-phosphate synthase large chain;KNFHFIEF_01057 Carbamoyl-phosphate synthase large chain;JCJOCBMM_01452 Carbamoyl-phosphate synthase large chain;IGDEAAFK_00063 Carbamoyl-phosphate synthase large chain;GLLDPALF_00982 Carbamoyl-phospha		1.53396	-0.521128		1.79422	-0.573111		2.05393	-1.08046		1.69553	-0.558454	NDKOGNOP_00837;KNFHFIEF_01057;JCJOCBMM_01452;IGDEAAFK_00063;GLLDPALF_00982;FHNFNDFF_00675;FHHODMHO_00742;ECEBCKND_01577;BAHIFDLB_01663	KNFHFIEF_01057	WP_001126340.1	100	1072	0	0	1	1072	1	1072	0	2287	0	MULTISPECIES: carbamoyl-phosphate synthase large subunit	Enterobacteriaceae	61	61	0	59.1	59.1	0	117.76	0	323.31	113120000000	1420	Intensity ->	29.9588	30.7852	27.5077	30.5355	31.224	30.4343	30.2024	29.3459	30.2438
JIOIMHAJ_02558 Tryptophan synthase alpha chain;BFNDCOEE_03685 Tryptophan synthase alpha chain;PFBPECIA_03306 Tryptophan synthase alpha chain;BDBEODDP_00906 Tryptophan synthase alpha chain;OKDCKLBA_03285 Tryptophan synthase alpha chain;OACBGGFD_01515 Trypto		0.819493	-0.519971		0.882316	-0.540257		3.82774	-2.30655		0.212831	0.195099	JIOIMHAJ_02558;BFNDCOEE_03685;PFBPECIA_03306;BDBEODDP_00906;OKDCKLBA_03285;OACBGGFD_01515;MEFJKFNE_01883;LIMOMFPF_02848;FEDOHDOA_01003;EEODFGHF_02245;EBPBIAPD_02700	BFNDCOEE_03685	WP_000443071.1	100	268	0	0	1	268	1	268	1.41e-179	566	0	MULTISPECIES: tryptophan synthase subunit alpha	Enterobacteriaceae	17	17	0	86.9	86.9	0	28.726	0	205.23	39958000000	740	Intensity ->	30.1657	27.9599	30.539	29.3304	31.289	26.5717	29.8985	30.572	28.0029
NDKOGNOP_04154 NAD-dependent malic enzyme;MFDHIIPA_04334 NAD-dependent malic enzyme;MDKIONIE_03796 NAD-dependent malic enzyme;KNFHFIEF_03978 NAD-dependent malic enzyme;KJLMEHHG_04093 NAD-dependent malic enzyme;JEEKBHCJ_04074 NAD-dependent malic enzyme;JCJO		2.83132	-0.515984		1.40357	-0.3425		3.8321	-1.06469		1.2982	-0.333694	NDKOGNOP_04154;MFDHIIPA_04334;MDKIONIE_03796;KNFHFIEF_03978;KJLMEHHG_04093;JEEKBHCJ_04074;JCJOCBMM_04212;IPCPDEOA_04308;IGDEAAFK_03992;HOMAGLGO_04516;HJOKHKII_04341;GLLDPALF_04017;GFGBHCPP_04329;GDGAFJPJ_04246;FHNFNDFF_03625;FHHODMHO_03957;EOCOBPMN_04153;ECEBCKND_04213;BGFAJFMK_03914;BAHIFDLB_04180	MFDHIIPA_04334	WP_000433475.1	100	565	0	0	1	565	1	565	0	1217	0	MULTISPECIES: malate dehydrogenase	Enterobacteriaceae	30	30	2	69.9	69.9	4.2	63.197	0	323.31	84063000000	904	Intensity ->	30.6364	31.7426	30.9769	30.4628	31.2163	29.4249	30.5745	30.3768	30.4708
OACBGGFD_00288 Isoaspartyl dipeptidase;NDKOGNOP_03897 Isoaspartyl dipeptidase;MDKIONIE_02756 Isoaspartyl dipeptidase;LIMOMFPF_00635 Isoaspartyl dipeptidase;JPINENAK_03220 Isoaspartyl dipeptidase;JLHPLACJ_00540 Isoaspartyl dipeptidase;HJOKHKII_03387 Isoaspa		0.62261	-0.514386		0.655672	-0.562959		2.00019	-1.93145		0.0603236	0.0746896	OACBGGFD_00288;NDKOGNOP_03897;MDKIONIE_02756;LIMOMFPF_00635;JPINENAK_03220;JLHPLACJ_00540;HJOKHKII_03387;GDGAFJPJ_02963;ELCAFCIJ_03578;EBPBIAPD_04040;DEDMECEF_03195;BGFAJFMK_04370;EEODFGHF_04210	OACBGGFD_00288	WP_000568432.1	100	390	0	0	1	390	1	390	0	826	0	MULTISPECIES: beta-aspartyl-peptidase	Enterobacteriaceae	20	1	0	60.5	4.4	0	41.083	0	7.2027	13952000000	123	Intensity ->	24.1384	25.0946	24.7019	24.8489	27.4355	26.5199	24.982	25.5477	24.9086
NBFEBOLO_01858 hypothetical protein;BJKHMIMG_01880 hypothetical protein		1.44113	-0.514368		0.384641	-0.210932		0.136844	-0.150641		0.71035	0.338773	NBFEBOLO_01858;BJKHMIMG_01880	NBFEBOLO_01858	WP_125075118.1	100	358	0	0	1	358	31	388	0	748	0	serine/threonine-protein phosphatase	Escherichia coli	10	10	10	27.9	27.9	27.9	38.618	0	32.616	1377700000	22	Intensity ->	23.2217	23.8647	24.2304	24.8522	24.5883	26.0198	26.4645	24.7981	25.1749
NBFEBOLO_02205 Trigger factor;MHOJBANN_03343 Trigger factor;MGPNOCHN_00068 Trigger factor;LKOLDKAE_02582 Trigger factor;LKDNNJHI_01527 Trigger factor;KLFLFOCG_00450 Trigger factor;KJIJLKDN_03723 Trigger factor;KFGCNKFC_00539 Trigger factor;JPINENAK_01274 T		0.353742	-0.513816		0.0556578	-0.104193		1.31811	-2.23053		0.562145	0.757414	NBFEBOLO_02205;MHOJBANN_03343;MGPNOCHN_00068;LKOLDKAE_02582;LKDNNJHI_01527;KLFLFOCG_00450;KJIJLKDN_03723;KFGCNKFC_00539;JPINENAK_01274;JLBHHFJN_00653;JFLBMOKP_00646;JEMBJNCM_00554;JAPEBFAC_03885;HBCBCJEF_02372;ELCAFCIJ_02442;EILPMHKM_01728;EHNKNDBI_03789;EFNGLFIA_01793;BJKHMIMG_02227;BABGFMBJ_03970;ALNJDDDO_01453	NBFEBOLO_02205	WP_001198388.1	100	432	0	0	1	432	1	432	0	891	0	trigger factor	Escherichia coli	59	3	0	80.8	3.7	0	48.25	0	33.109	45705000000	108	Intensity ->	24.2883	30.2573	30.3694	31.4064	30.953	26.0294	30.3685	30.5571	24.3289
OGBIEJAG_03471 Esterase YbfF;NBFEBOLO_00135 Esterase YbfF;MHOJBANN_00166 Esterase YbfF;MGPNOCHN_00281 Esterase YbfF;MCCOJDHE_01133 Esterase YbfF;LKOLDKAE_00485 Esterase YbfF;LKDNNJHI_00165 Esterase YbfF;LEOACJHM_00280 Esterase YbfF;KLFLFOCG_00218 Esterase		1.03584	-0.509323		0.00193841	-0.00171914		1.68228	-1.20813		0.247446	-0.182538	OGBIEJAG_03471;NBFEBOLO_00135;MHOJBANN_00166;MGPNOCHN_00281;MCCOJDHE_01133;LKOLDKAE_00485;LKDNNJHI_00165;LEOACJHM_00280;KLFLFOCG_00218;KJIJLKDN_00660;JPINENAK_03913;JLBHHFJN_00422;JAPEBFAC_00163;IHLJGEKH_01329;HMIIFDGB_02423;HBCBCJEF_01271;ELGGPMEP_02480;ELCAFCIJ_00529;EILPMHKM_00674;EHNKNDBI_00163;EFNGLFIA_00702;DEDMECEF_00118;CKAKOHDH_03099;CEJHCKJO_00776;BJKHMIMG_00525;BEIEIFNH_01158;BABGFMBJ_…	OGBIEJAG_03471	WP_000773282.1	100	254	0	0	1	254	1	254	2.02e-171	541	0	MULTISPECIES: esterase	Enterobacteriaceae	14	14	0	88.6	88.6	0	28.477	0	27.302	6667700000	165	Intensity ->	27.6362	27.0049	27.0841	27.3303	27.0504	27.5928	25.7869	27.4213	27.4842
MGFGECDL_00380 Flagellin		0.460934	-0.508823		0.0211247	0.0339453		0.515875	-0.968534		0.00306028	0.00504983	MGFGECDL_00380	MGFGECDL_00380	WP_001538885.1	100	436	0	0	1	436	1	436	0	884	0	MULTISPECIES: FliC/FljB family flagellin	Enterobacteriaceae	36	23	0	95.4	68.8	0	45.449	0	323.31	58379000000	176	Intensity ->	30.2575	25.7718	25.4924	24.4137	24.1046	25.1368	28.8389	29.5364	24.4263
CKAKOHDH_02533 Fructokinase		0.791482	-0.508222		0.532927	-0.402625		1.06767	-1.05922		0.420406	0.327377	CKAKOHDH_02533	CKAKOHDH_02533	WP_024009552.1	100	302	0	0	1	302	1	302	0	644	0	fructokinase	Escherichia coli	9	9	1	46.4	46.4	6.3	32.539	0	197.46	10773000000	180	Intensity ->	28.7689	26.7675	29.1752	28.6368	27.4402	26.2319	28.1241	28.5725	27.4765
FGNLLDHK_03973 hypothetical protein;EDKFLJNH_03725 hypothetical protein		1.1022	-0.507648		0.111168	-0.0881181		0.253585	0.29867		0.706382	-0.393526	FGNLLDHK_03973;EDKFLJNH_03725	FGNLLDHK_03973	WP_000202161.1	100	73	0	0	1	73	1	73	7.22e-41	152	4	MULTISPECIES: hypothetical protein	Escherichia	4	4	4	65.8	65.8	65.8	7.852	0	54.374	2539200000	13	Intensity ->	25.0556	26.5677	25.6141	25.3686	26.0839	24.0746	24.8653	26.3083	25.4723
MGPNOCHN_00524 Aminopeptidase N;LKOLDKAE_00241 Aminopeptidase N		0.615145	-0.506274		0.445611	-0.412267		0.127567	-0.243807		0.307503	-0.312333	MGPNOCHN_00524;LKOLDKAE_00241	MGPNOCHN_00524	WP_000193809.1	100	870	0	0	1	870	1	870	0	1869	0	MULTISPECIES: aminopeptidase N	Escherichia	34	1	0	53	3.8	0	98.895	0	7.7239	12652000000	91	Intensity ->	23.4051	25.5037	24.4175	29.3346	28.8457	25.8679	24.3261	25.4898	24.4418
OKDCKLBA_01356 putative acrylyl-CoA reductase AcuI;OACBGGFD_01884 putative acrylyl-CoA reductase AcuI;MEFJKFNE_01448 putative acrylyl-CoA reductase AcuI;LIMOMFPF_03143 putative acrylyl-CoA reductase AcuI;FEDOHDOA_02662 putative acrylyl-CoA reductase AcuI;E		1.22788	-0.50433		0.308189	-0.194203		0.0126485	-0.0170445		0.279479	0.180713	OKDCKLBA_01356;OACBGGFD_01884;MEFJKFNE_01448;LIMOMFPF_03143;FEDOHDOA_02662;EEODFGHF_01225;EBPBIAPD_01143	OKDCKLBA_01356	WP_001148479.1	100	324	0	0	1	324	1	324	0	687	0	MULTISPECIES: oxidoreductase	Escherichia	18	3	1	61.1	9.9	4.6	34.681	0	10.199	1993700000	19	Intensity ->	24.5208	25.472	24.0041	25.2943	24.8806	25.1033	24.0624	24.0887	24.1519
PFBPECIA_01325 Propionate kinase;OKDCKLBA_01227 Propionate kinase;OFFKKPFB_02083 Propionate kinase;OACBGGFD_02013 Propionate kinase;NDKOGNOP_02788 Propionate kinase;MFDHIIPA_01895 Propionate kinase;MEFJKFNE_01319 Propionate kinase;MDKIONIE_04295 Propionate		0.662385	-0.503046		0.422676	-0.368477		1.90106	-1.72583		0.433671	-0.38374	PFBPECIA_01325;OKDCKLBA_01227;OFFKKPFB_02083;OACBGGFD_02013;NDKOGNOP_02788;MFDHIIPA_01895;MEFJKFNE_01319;MDKIONIE_04295;LIMOMFPF_02323;KNFHFIEF_01165;KJLMEHHG_02099;KGMELFOP_01020;KACMHCHC_00724;JLHPLACJ_01232;JEEKBHCJ_01453;JCJOCBMM_02853;IPCPDEOA_00747;IGDEAAFK_01272;IDNDDBOJ_01060;HOMAGLGO_00844;HJOKHKII_03299;GFGBHCPP_01526;GDGAFJPJ_00340;FKDCCENF_01528;FHNFNDFF_01261;FHHODMHO_04270;FFHEABBD_…	PFBPECIA_01325	WP_001297162.1	100	402	0	0	1	402	1	402	0	855	1	MULTISPECIES: propionate kinase	Enterobacteriaceae	16	16	0	51	51	0	43.37	0	44.63	14365000000	287	Intensity ->	28.4814	29.5647	27.8994	28.8035	28.4291	27.7096	25.722	28.8336	25.1636
OGBIEJAG_04867 hypothetical protein;JEMBJNCM_00001 hypothetical protein;GLLDPALF_03842 hypothetical protein		0.720364	-0.500088		0.412095	-0.35084		0.273235	-0.364192		1.44711	-0.839418	OGBIEJAG_04867;JEMBJNCM_00001;GLLDPALF_03842	OGBIEJAG_04867	WP_000833174.1	100	129	0	0	1	129	1	129	7.96e-83	276	1	MULTISPECIES: hypothetical protein	Bacteria	7	7	2	61.2	61.2	20.2	14.708	0	44.272	10329000000	48	Intensity ->	26.4005	30.4402	24.3117	24.3955	25.1795	25.8094	24.9477	24.5579	23.5523
MGPNOCHN_01078 Phosphoenolpyruvate synthase;MCCOJDHE_00671 Phosphoenolpyruvate synthase;LKOLDKAE_00925 Phosphoenolpyruvate synthase;KJIJLKDN_01270 Phosphoenolpyruvate synthase;IHLJGEKH_00362 Phosphoenolpyruvate synthase;ELGGPMEP_01164 Phosphoenolpyruvate s		2.5968	-0.499234		2.15219	-0.466855		1.56503	-0.651079		1.45646	-0.375237	MGPNOCHN_01078;MCCOJDHE_00671;LKOLDKAE_00925;KJIJLKDN_01270;IHLJGEKH_00362;ELGGPMEP_01164	MGPNOCHN_01078	WP_000069372.1	100	792	0	0	1	792	1	792	0	1703	0	phosphoenolpyruvate synthase	Escherichia coli	51	51	2	62.9	62.9	1.6	87.415	0	323.31	747670000000	3945	Intensity ->	33.2352	33.6307	33.6437	33.1952	34.1465	29.414	32.9888	33.8819	33.3014
BGFAJFMK_03650 60 kDa chaperonin		0.580288	-0.49735		1.07104	-0.801663		0.543779	-0.811028		0.182742	-0.20912	BGFAJFMK_03650	BGFAJFMK_03650	WP_000719078.1	100	545	0	0	1	545	1	545	0	1126	5	MULTISPECIES: chaperonin GroEL	Enterobacteriaceae	21	7	7	32.7	19.3	19.3	57.205	0	120.76	28476000000	227	Intensity ->	31.0094	29.6582	26.9287	26.1385	28.0972	25.9475	24.1215	24.3276	26.3076
LKOLDKAE_02828 hypothetical protein;IHLJGEKH_03751 hypothetical protein;IGDEAAFK_01908 hypothetical protein;HMIIFDGB_01040 hypothetical protein;FGNLLDHK_04241 hypothetical protein;EEODFGHF_02695 hypothetical protein;DEDMECEF_02738 hypothetical protein;BEIE		0.84969	-0.496758		0.66332	0.397171		0.690073	0.730378		0.226307	0.177869	LKOLDKAE_02828;IHLJGEKH_03751;IGDEAAFK_01908;HMIIFDGB_01040;FGNLLDHK_04241;EEODFGHF_02695;DEDMECEF_02738;BEIEIFNH_00094;IPCPDEOA_02510	IHLJGEKH_03751	WP_000836290.1	100	194	0	0	1	194	1	194	4.49e-129	414	0	MULTISPECIES: helix-turn-helix transcriptional regulator	Enterobacteriaceae	8	8	8	58.8	58.8	58.8	21.886	0	163.05	3623100000	42	Intensity ->	25.0598	25.2992	24.2541	25.7155	25.0949	25.2627	25.213	24.5284	24.3911
PNPLODAB_00218 Cytidylate kinase;OKDCKLBA_00428 Cytidylate kinase;OGBIEJAG_01926 Cytidylate kinase;OFFKKPFB_01291 Cytidylate kinase;OACBGGFD_00331 Cytidylate kinase;NDKOGNOP_01163 Cytidylate kinase;NBFEBOLO_00360 Cytidylate kinase;MHOJBANN_02067 Cytidylate		1.50763	-0.495984		1.40243	-0.502144		1.67824	-0.897367		1.28932	-0.476872	PNPLODAB_00218;OKDCKLBA_00428;OGBIEJAG_01926;OFFKKPFB_01291;OACBGGFD_00331;NDKOGNOP_01163;NBFEBOLO_00360;MHOJBANN_02067;MGPNOCHN_00502;MGFGECDL_01793;MFDHIIPA_02373;MEFJKFNE_00455;MDKIONIE_01577;MCCOJDHE_01339;LKOLDKAE_00263;LKDNNJHI_03354;LIMOMFPF_02622;LEOACJHM_00489;KNFHFIEF_00418;KLFLFOCG_01396;KJLMEHHG_01391;KJIJLKDN_00869;KGMELFOP_00210;KFGCNKFC_00071;KACMHCHC_01483;JPINENAK_01020;JLHPLACJ_…	OKDCKLBA_00428	WP_000125016.1	100	227	0	0	1	227	1	227	3.27e-147	470	1	MULTISPECIES: (d)CMP kinase	Bacteria	10	10	1	74.9	74.9	12.8	24.746	0	55.922	25059000000	358	Intensity ->	27.9967	28.6422	28.7029	27.9685	28.1521	28.1907	28.3619	28.4767	28.2915
OKDCKLBA_01061 dTDP-glucose 4,6-dehydratase;MEFJKFNE_01153 dTDP-glucose 4,6-dehydratase		1.0748	-0.495905		0.157685	-0.120219		0.10487	-0.137397		0.315307	-0.213769	OKDCKLBA_01061;MEFJKFNE_01153	OKDCKLBA_01061	WP_000699467.1	100	361	0	0	1	361	1	361	0	776	0	dTDP-glucose 4,6-dehydratase	Escherichia coli	17	13	13	60.7	45.7	45.7	40.334	0	72.959	3208600000	46	Intensity ->	24.7914	24.589	24.8424	26.8435	25.7603	26.3346	24.4089	25.7603	26.6969
NBFEBOLO_03576 Tunicamycin resistance protein;JPINENAK_04794 Tunicamycin resistance protein;JLHPLACJ_04914 Tunicamycin resistance protein;JIOIMHAJ_04595 Tunicamycin resistance protein;ELCAFCIJ_04733 Tunicamycin resistance protein;BJKHMIMG_03536 Tunicamycin		1.18235	-0.495633		0.150414	-0.107365		0.67382	-0.583181		1.96816	0.718995	NBFEBOLO_03576;JPINENAK_04794;JLHPLACJ_04914;JIOIMHAJ_04595;ELCAFCIJ_04733;BJKHMIMG_03536;HBCBCJEF_04991;EBPBIAPD_04844;BABGFMBJ_04822	NBFEBOLO_03576	WP_000587837.1	100	180	0	0	1	180	1	180	1.32e-117	381	9	MULTISPECIES: AAA family ATPase	Bacteria	6	6	5	42.2	42.2	34.4	20.519	0	28.926	2246500000	43	Intensity ->	24.5282	24.9082	25.6724	23.6171	25.8655	25.7075	24.7036	26.1623	24.4205
MGPNOCHN_03724 hypothetical protein;LKOLDKAE_03472 hypothetical protein;IIPAOFGN_02934 hypothetical protein;FGNLLDHK_01285 hypothetical protein;EDKFLJNH_04787 hypothetical protein		2.26679	-0.495588		0.457776	-0.159237		0.414574	0.279428		0.53212	-0.2001	MGPNOCHN_03724;LKOLDKAE_03472;IIPAOFGN_02934;FGNLLDHK_01285;EDKFLJNH_04787	MGPNOCHN_03724	WP_000500990.1	100	170	0	0	1	170	1	170	3.47e-112	364	1	hypothetical protein	Escherichia coli	5	5	5	41.2	41.2	41.2	18.888	0	31.069	1077000000	17	Intensity ->	24.8089	24.6629	26.1124	24.1828	24.7465	23.8317	25.4444	26.062	25.5263
JEEKBHCJ_00043 putative protein YgaU		1.69402	-0.494758		0.485692	-0.224903		0.297932	-0.252246		0.241398	-0.128507	JEEKBHCJ_00043	JEEKBHCJ_00043	WP_000522424.1	99.329	149	1	0	1	149	1	149	3.07e-94	311	1	MULTISPECIES: potassium binding protein Kbp	Enterobacteriaceae	21	2	2	99.3	14.1	14.1	16.035	0	17.4	252530000	4	Intensity ->	23.0802	24.8989	24.3931	25.9573	25.0658	25.1332	25.0202	24.3835	23.9235
PNPLODAB_01876 Alanine--tRNA ligase;IIPAOFGN_02985 Alanine--tRNA ligase;FGNLLDHK_01335 Alanine--tRNA ligase;EDKFLJNH_01280 Alanine--tRNA ligase;CKAKOHDH_01998 Alanine--tRNA ligase		0.986248	-0.494367		0.502343	0.311842		0.150881	-0.201403		0.457995	0.302309	PNPLODAB_01876;IIPAOFGN_02985;FGNLLDHK_01335;EDKFLJNH_01280;CKAKOHDH_01998	IIPAOFGN_02985	WP_000047209.1	100	876	0	0	1	876	1	876	0	1865	0	alanine--tRNA ligase	Escherichia coli	62	4	1	70.9	4	1.9	95.932	0	66.298	2802500000	58	Intensity ->	24.8799	24.4827	25.1885	24.6939	25.1804	25.4033	26.344	27.3546	25.0016
JLHPLACJ_03974 Phosphoribosylamine--glycine ligase;BDBEODDP_04323 Phosphoribosylamine--glycine ligase		0.703265	-0.493594		1.83154	-0.972693		0.462881	-0.631522		1.15152	-0.728503	JLHPLACJ_03974;BDBEODDP_04323	JLHPLACJ_03974	WP_000866828.1	100	429	0	0	1	429	1	429	0	914	0	phosphoribosylamine--glycine ligase	Escherichia coli	22	4	0	62.9	17.7	0	46.004	0	40.706	9957200000	82	Intensity ->	29.2872	29.4251	25.6546	25.2434	24.3045	25.6743	25.0422	24.3552	24.8699
KJIJLKDN_04217 Large-conductance mechanosensitive channel;PNPLODAB_04277 Large-conductance mechanosensitive channel;OGBIEJAG_04575 Large-conductance mechanosensitive channel;NBFEBOLO_04551 Large-conductance mechanosensitive channel;MHOJBANN_04474 Large-con		0.969133	-0.493374		0.237621	-0.181886		0.266626	-0.324587		0.289584	0.209872	KJIJLKDN_04217;PNPLODAB_04277;OGBIEJAG_04575;NBFEBOLO_04551;MHOJBANN_04474;MGPNOCHN_04217;MGFGECDL_04589;MCCOJDHE_04230;LKOLDKAE_04192;LKDNNJHI_04539;LEOACJHM_04451;KLFLFOCG_04401;KFGCNKFC_04273;JPINENAK_04247;JLBHHFJN_04401;JFLBMOKP_04390;JEMBJNCM_04123;JAPEBFAC_04390;IIPAOFGN_04499;IHLJGEKH_04400;HBCBCJEF_04697;FGNLLDHK_04486;ELGGPMEP_04311;ELCAFCIJ_04168;EILPMHKM_04497;EHNKNDBI_04397;EFNGLFIA_…	OGBIEJAG_04575	WP_000022450.1	100	137	0	0	1	137	1	137	5.08e-85	284	1	MULTISPECIES: large-conductance mechanosensitive channel protein MscL	Enterobacteriaceae	8	8	4	41.7	41.7	24	10.739	0	89.183	4397000000	164	Intensity ->	24.1017	26.198	27.4692	26.9922	26.7186	25.139	26.8584	27.1393	23.6834
PNPLODAB_03364 Small ribosomal subunit biogenesis GTPase RsgA;PFBPECIA_04228 Small ribosomal subunit biogenesis GTPase RsgA;OKDCKLBA_02565 Small ribosomal subunit biogenesis GTPase RsgA;OGBIEJAG_00876 Small ribosomal subunit biogenesis GTPase RsgA;OFFKKPFB		1.30361	-0.491778		1.24439	-0.495447		0.574105	-0.483392		0.269507	-0.159733	PNPLODAB_03364;PFBPECIA_04228;OKDCKLBA_02565;OGBIEJAG_00876;OFFKKPFB_01796;OACBGGFD_02170;NBFEBOLO_03703;MHOJBANN_01615;MGPNOCHN_02634;MGFGECDL_02889;MFDHIIPA_04186;MEFJKFNE_02959;MDKIONIE_01297;MCCOJDHE_02816;LKOLDKAE_03055;LKDNNJHI_00801;LIMOMFPF_02114;LEOACJHM_02856;KLFLFOCG_00864;KJLMEHHG_03084;KJIJLKDN_03203;KGMELFOP_02509;KFGCNKFC_01573;KACMHCHC_02526;JPINENAK_02680;JLHPLACJ_01375;JLBHHFJN_…	PFBPECIA_04228	WP_000041976.1	100	350	0	0	1	350	1	350	0	751	0	MULTISPECIES: small ribosomal subunit biogenesis GTPase RsgA	Enterobacteriaceae	10	1	1	40.9	6.3	6.3	39.237	0	70.573	5659900000	171	Intensity ->	24.6917	26.1099	24.597	23.8849	25.7601	24.9723	25.138	24.5811	25.285
OKDCKLBA_03950 DNA gyrase subunit B;OACBGGFD_03035 DNA gyrase subunit B;MEFJKFNE_03609 DNA gyrase subunit B;LIMOMFPF_02968 DNA gyrase subunit B;FEDOHDOA_03279 DNA gyrase subunit B;EEODFGHF_03147 DNA gyrase subunit B;EBPBIAPD_03196 DNA gyrase subunit B		1.54354	-0.490944		0.697376	-0.293747		0.095366	-0.0985051		0.0240289	-0.0158162	OKDCKLBA_03950;OACBGGFD_03035;MEFJKFNE_03609;LIMOMFPF_02968;FEDOHDOA_03279;EEODFGHF_03147;EBPBIAPD_03196	FEDOHDOA_03279	WP_000072065.1	100	804	0	0	1	804	1	804	0	1724	0	MULTISPECIES: DNA topoisomerase (ATP-hydrolyzing) subunit B	Escherichia	51	2	2	68.8	1.7	1.7	89.935	0	3.2209	920980000	13	Intensity ->	24.2825	26.4245	23.8483	24.9777	25.3686	25.2689	24.6126	24.9861	25.6434
PNPLODAB_02152 Dihydroneopterin triphosphate 2-epimerase;PFBPECIA_00506 Dihydroneopterin triphosphate 2-epimerase;OKDCKLBA_02273 Dihydroneopterin triphosphate 2-epimerase;OGBIEJAG_00328 Dihydroneopterin triphosphate 2-epimerase;OFFKKPFB_00132 Dihydrone		0.861616	-0.490203		0.530474	-0.352405		0.0687837	-0.105017		0.514041	0.352682	PNPLODAB_02152;PFBPECIA_00506;OKDCKLBA_02273;OGBIEJAG_00328;OFFKKPFB_00132;OACBGGFD_03137;NDKOGNOP_03603;NBFEBOLO_03979;MHOJBANN_02973;MGPNOCHN_01427;MGFGECDL_00812;MFDHIIPA_00388;MEFJKFNE_02308;MDKIONIE_03056;MCCOJDHE_00248;LKOLDKAE_01551;LKDNNJHI_01784;LIMOMFPF_01438;LEOACJHM_01769;KNFHFIEF_02840;KLFLFOCG_01667;KJLMEHHG_00291;KJIJLKDN_00249;KGMELFOP_00725;KFGCNKFC_02245;KACMHCHC_02845;JPINENAK_…	PFBPECIA_00506	WP_000068457.1	100	120	0	0	1	120	1	120	3.98e-75	254	2	MULTISPECIES: dihydroneopterin triphosphate 2'-epimerase	Proteobacteria	6	6	6	58.3	58.3	58.3	14.082	0	9.4575	4311400000	91	Intensity ->	24.1597	26.337	24.8759	25.9576	27.56	24.7828	26.3414	24.8736	22.6435
OKDCKLBA_01680 Phosphoglucosamine mutase;FEDOHDOA_00885 Phosphoglucosamine mutase;EBPBIAPD_01838 Phosphoglucosamine mutase		0.638185	-0.489289		1.11043	-0.762265		0.314135	-0.501352		0.0626384	0.073427	OKDCKLBA_01680;FEDOHDOA_00885;EBPBIAPD_01838	OKDCKLBA_01680	WP_077248647.1	100	473	0	0	1	473	13	485	0	1012	2	phosphomannomutase	Escherichia coli	17	17	1	54.5	54.5	6.3	51.692	0	189.01	10627000000	92	Intensity ->	24.2954	23.6234	24.7782	24.8068	24.4765	24.7574	24.9483	24.8575	23.3964
OGBIEJAG_02191 Protein MtfA;OFFKKPFB_03903 Protein MtfA;OACBGGFD_01833 Protein MtfA;NDKOGNOP_04708 Protein MtfA;MHOJBANN_04146 Protein MtfA;MGPNOCHN_00793 Protein MtfA;MGFGECDL_00465 Protein MtfA;MEFJKFNE_03365 Protein MtfA;MCCOJDHE_00957 Protein MtfA;LKOL		1.21606	-0.488778		0.19158	0.130296		1.01261	-0.752619		0.236982	-0.153242	OGBIEJAG_02191;OFFKKPFB_03903;OACBGGFD_01833;NDKOGNOP_04708;MHOJBANN_04146;MGPNOCHN_00793;MGFGECDL_00465;MEFJKFNE_03365;MCCOJDHE_00957;LKOLDKAE_00639;LKDNNJHI_03643;LEOACJHM_01014;KLFLFOCG_04266;KJIJLKDN_01558;KFGCNKFC_02607;KACMHCHC_01973;JPINENAK_03508;JLHPLACJ_03278;JLBHHFJN_03829;JFLBMOKP_04022;JAPEBFAC_03439;IHLJGEKH_00075;HBCBCJEF_01024;ELGGPMEP_01951;ELCAFCIJ_04078;EILPMHKM_04293;EHNKNDBI_…	OGBIEJAG_02191	WP_001311896.1	100	265	0	0	1	265	1	265	1.87e-177	560	0	MULTISPECIES: DgsA anti-repressor MtfA	Enterobacteriaceae	6	6	0	33.6	33.6	0	30.252	0	71.543	6061500000	177	Intensity ->	25.7558	27.225	27.4579	27.148	26.9201	23.8482	27.4181	26.9574	26.7073
PNPLODAB_02135 NADH-quinone oxidoreductase subunit B;PFBPECIA_00489 NADH-quinone oxidoreductase subunit B;OKDCKLBA_02290 NADH-quinone oxidoreductase subunit B;OGBIEJAG_00311 NADH-quinone oxidoreductase subunit B;OFFKKPFB_00115 NADH-quinone oxidoreductase s		1.51175	-0.488468		2.25822	-0.659449		3.26871	-1.34046		1.3665	-0.486041	PNPLODAB_02135;PFBPECIA_00489;OKDCKLBA_02290;OGBIEJAG_00311;OFFKKPFB_00115;OACBGGFD_03154;NDKOGNOP_03620;NBFEBOLO_03962;MHOJBANN_02990;MGPNOCHN_01444;MGFGECDL_00795;MFDHIIPA_00371;MEFJKFNE_02291;MDKIONIE_03039;MCCOJDHE_00266;LKOLDKAE_01568;LKDNNJHI_01767;LIMOMFPF_01421;LEOACJHM_01752;KNFHFIEF_02857;KLFLFOCG_01684;KJLMEHHG_00274;KJIJLKDN_00266;KGMELFOP_00742;KFGCNKFC_02262;KACMHCHC_02828;JPINENAK_…	PFBPECIA_00489	WP_000386733.1	100	220	0	0	1	220	1	220	5.57e-150	476	2	MULTISPECIES: NADH-quinone oxidoreductase subunit NuoB	Proteobacteria	13	13	13	69.5	69.5	69.5	25.056	0	54.656	27200000000	348	Intensity ->	28.2803	28.5984	28.8817	28.8805	28.9492	24.5509	28.2786	28.095	28.3844
OFFKKPFB_04070 tRNA/tmRNA (uracil-C(5))-methyltransferase;NDKOGNOP_01528 tRNA/tmRNA (uracil-C(5))-methyltransferase;MFDHIIPA_04388 tRNA/tmRNA (uracil-C(5))-methyltransferase;MDKIONIE_03734 tRNA/tmRNA (uracil-C(5))-methyltransferase;KNFHFIEF_01773 tRNA/tmRN		1.06439	-0.488216		0.0896467	0.0689436		0.1304	-0.166428		0.323385	-0.213688	OFFKKPFB_04070;NDKOGNOP_01528;MFDHIIPA_04388;MDKIONIE_03734;KNFHFIEF_01773;KJLMEHHG_03991;KGMELFOP_03945;KACMHCHC_04035;JEEKBHCJ_04030;JCJOCBMM_03613;JBBMELNE_03238;IPCPDEOA_03525;IGDEAAFK_03324;IDNDDBOJ_04094;HOMAGLGO_01929;HMIIFDGB_03989;HJOKHKII_04364;GLLDPALF_02512;GFGBHCPP_04132;GDGAFJPJ_04230;FKDCCENF_04092;FHNFNDFF_01954;FHHODMHO_02148;FFHEABBD_01045;EOCOBPMN_04021;ECEBCKND_03866;DEDMECEF_…	MFDHIIPA_04388	WP_000187022.1	100	366	0	0	1	366	1	366	0	793	0	MULTISPECIES: tRNA (uridine(54)-C5)-methyltransferase TrmA	Proteobacteria	12	12	1	51.9	51.9	5.2	41.966	0	150.01	14143000000	259	Intensity ->	27.9366	28.1976	27.9047	27.6221	28.1868	27.8855	27.6222	27.8179	27.5832
OKDCKLBA_00515 Molybdopterin molybdenumtransferase;OACBGGFD_00418 Molybdopterin molybdenumtransferase;MEFJKFNE_00542 Molybdopterin molybdenumtransferase;LIMOMFPF_03974 Molybdopterin molybdenumtransferase;FEDOHDOA_02532 Molybdopterin molybdenumtransferase;E		1.27135	-0.487666		0.54757	-0.266671		0.735045	-0.590117		0.131595	-0.0880464	OKDCKLBA_00515;OACBGGFD_00418;MEFJKFNE_00542;LIMOMFPF_03974;FEDOHDOA_02532;EEODFGHF_00702;EBPBIAPD_00455	OKDCKLBA_00515	WP_000397322.1	100	411	0	0	1	411	1	411	0	870	0	MULTISPECIES: molybdopterin molybdotransferase MoeA	Escherichia	14	1	1	51.1	6.3	6.3	43.964	0	49.603	1419000000	20	Intensity ->	25.251	25.6886	25.2822	25.882	23.819	25.2717	26.1808	24.814	25.2392
KFGCNKFC_02401 NAD-dependent dihydropyrimidine dehydrogenase subunit PreT		1.52055	-0.487235		0.310454	-0.166249		0.293163	0.263961		0.104675	0.064795	KFGCNKFC_02401	KFGCNKFC_02401	WP_001136310.1	100	412	0	0	1	412	1	412	0	878	0	NAD-dependent dihydropyrimidine dehydrogenase subunit PreT	Escherichia coli	33	2	2	90.5	5.8	5.8	44.381	0	6.4278	911540000	4	Intensity ->	24.4537	24.8446	24.4529	24.043	25.3271	25.0258	25.8021	24.3017	24.8934
MGPNOCHN_02478 Periplasmic serine endoprotease DegP;MGFGECDL_03157 Periplasmic serine endoprotease DegP;LKOLDKAE_02744 Periplasmic serine endoprotease DegP;JLHPLACJ_03149 Periplasmic serine endoprotease DegP;HMIIFDGB_03979 Periplasmic serine endoprotease D		0.589759	-0.48631		0.380392	0.357946		0.119724	0.223908		0.560401	0.494919	MGPNOCHN_02478;MGFGECDL_03157;LKOLDKAE_02744;JLHPLACJ_03149;HMIIFDGB_03979;DEDMECEF_01391;CEJHCKJO_03648;BEIEIFNH_02334;PNPLODAB_02402;OGBIEJAG_02553;NBFEBOLO_01352;MHOJBANN_01146;MCCOJDHE_03996;LKDNNJHI_00643;LEOACJHM_02170;KLFLFOCG_03460;KJIJLKDN_04049;KFGCNKFC_01957;JPINENAK_03980;JLBHHFJN_02452;JFLBMOKP_04190;JEMBJNCM_03718;JAPEBFAC_02893;IIPAOFGN_04261;IHLJGEKH_03920;HBCBCJEF_01527;FGNLLDHK_…	MGPNOCHN_02478	WP_000753942.1	100	474	0	0	1	474	1	474	0	992	0	MULTISPECIES: serine endoprotease DegP	Enterobacteriaceae	21	2	2	59.7	3.6	3.6	49.354	0	9.5378	10169000000	96	Intensity ->	26.8911	24.651	25.8174	28.0483	25.0344	25.6182	28.3487	28.4354	24.2744
JLHPLACJ_02149 Aromatic-amino-acid aminotransferase;CEJHCKJO_00395 Aromatic-amino-acid aminotransferase;HMIIFDGB_01825 Aromatic-amino-acid aminotransferase;DEDMECEF_02034 Aromatic-amino-acid aminotransferase;BEIEIFNH_01487 Aromatic-amino-acid aminotransfer		1.22868	-0.483356		1.37049	-0.527779		0.631876	-0.530762		1.37177	-0.486809	JLHPLACJ_02149;CEJHCKJO_00395;HMIIFDGB_01825;DEDMECEF_02034;BEIEIFNH_01487	CEJHCKJO_00395	WP_000486954.1	100	397	0	0	1	397	1	397	0	847	0	aromatic amino acid transaminase	Escherichia coli	14	14	2	54.4	54.4	5.5	43.56	0	68.957	13511000000	328	Intensity ->	27.7631	28.1436	27.1937	27.4952	27.6143	24.946	25.1585	27.8945	27.738
OKDCKLBA_02408 PTS system fructose-specific EIIBBC component;OACBGGFD_01367 PTS system fructose-specific EIIBBC component;MEFJKFNE_02619 PTS system fructose-specific EIIBBC component;LIMOMFPF_01302 PTS system fructose-specific EIIBBC component;FEDOHDOA		1.13715	-0.48294		0.913738	-0.424854		0.0074371	-0.0102395		0.0206082	0.0168352	OKDCKLBA_02408;OACBGGFD_01367;MEFJKFNE_02619;LIMOMFPF_01302;FEDOHDOA_01697;EEODFGHF_02561;EBPBIAPD_02552	OKDCKLBA_02408	WP_128480670.1	100	563	0	0	1	563	1	563	0	1163	1	PTS fructose transporter subunit IIBC	Escherichia coli	15	2	2	34.6	3.7	3.7	57.504	0	57.02	1069300000	33	Intensity ->	24.1883	24.4015	25.4299	23.9104	25.0383	24.8724	25.3858	25.9217	25.3738
MGFGECDL_00561 dTDP-glucose 4,6-dehydratase		0.386924	-0.481965		0.279012	-0.385849		1.80247	-2.44008		0.704841	0.798425	MGFGECDL_00561	MGFGECDL_00561	WP_001557078.1	100	361	0	0	1	361	1	361	0	778	0	MULTISPECIES: dTDP-glucose 4,6-dehydratase	Enterobacteriaceae	29	29	0	70.1	70.1	0	40.737	0	145.39	28944000000	473	Intensity ->	25.1345	30.8098	26.3259	29.912	30.3009	24.9627	29.496	29.4209	25.7094
PNPLODAB_02668 Aerobic C4-dicarboxylate transport protein;PFBPECIA_03990 Aerobic C4-dicarboxylate transport protein;OKDCKLBA_01605 Aerobic C4-dicarboxylate transport protein;OGBIEJAG_03961 Aerobic C4-dicarboxylate transport protein;OFFKKPFB_03637 Aerobic C		1.17761	-0.481683		0.250657	0.155598		0.941862	0.729265		0.160314	-0.108366	PNPLODAB_02668;PFBPECIA_03990;OKDCKLBA_01605;OGBIEJAG_03961;OFFKKPFB_03637;OACBGGFD_04229;NDKOGNOP_04398;NBFEBOLO_03430;MHOJBANN_02529;MGPNOCHN_03153;MGFGECDL_04242;MFDHIIPA_04472;MEFJKFNE_04286;MDKIONIE_03449;MCCOJDHE_02714;LKOLDKAE_04453;LKDNNJHI_02811;LIMOMFPF_04278;LEOACJHM_03923;KNFHFIEF_02647;KLFLFOCG_02945;KJLMEHHG_03407;KJIJLKDN_02853;KGMELFOP_03035;KFGCNKFC_03295;KACMHCHC_03373;JPINENAK_…	PFBPECIA_03990	WP_000858214.1	100	428	0	0	1	428	1	428	0	890	0	MULTISPECIES: C4-dicarboxylate transporter DctC	Proteobacteria	5	5	5	11	11	11	45.436	0	7.0847	4485400000	127	Intensity ->	27.3318	27.3683	26.9507	27.2713	27.2891	25.4971	24.6312	26.8846	26.7571
PNPLODAB_00692 Pyrimidine/purine nucleoside phosphorylase;PFBPECIA_01172 Pyrimidine/purine nucleoside phosphorylase;OKDCKLBA_02046 Pyrimidine/purine nucleoside phosphorylase;OGBIEJAG_02899 Pyrimidine/purine nucleoside phosphorylase;OFFKKPFB_02775 Pyrimidin		1.05307	-0.481293		0.053892	0.0430898		0.127599	-0.161994		0.441844	-0.26744	PNPLODAB_00692;PFBPECIA_01172;OKDCKLBA_02046;OGBIEJAG_02899;OFFKKPFB_02775;OACBGGFD_00727;NDKOGNOP_00952;NBFEBOLO_02161;MHOJBANN_03387;MGPNOCHN_00024;MGFGECDL_01271;MFDHIIPA_02908;MEFJKFNE_02132;MDKIONIE_01442;MCCOJDHE_03340;LKOLDKAE_02538;LKDNNJHI_01483;LIMOMFPF_01048;LEOACJHM_00024;KNFHFIEF_01700;KLFLFOCG_00494;KJLMEHHG_00596;KJIJLKDN_03767;KGMELFOP_02172;KFGCNKFC_00586;KACMHCHC_02266;JPINENAK_…	PFBPECIA_01172	WP_000941942.1	100	94	0	0	1	94	1	94	4.79e-57	199	0	MULTISPECIES: pyrimidine/purine nucleoside phosphorylase	Proteobacteria	2	2	2	23.4	23.4	23.4	10.234	0	5.376	7413900000	121	Intensity ->	27.6989	25.4151	27.5573	27.3505	25.1533	27.1007	27.4739	24.9675	23.6017
OKDCKLBA_04040 3-mercaptopyruvate sulfurtransferase;OFFKKPFB_00336 3-mercaptopyruvate sulfurtransferase;OACBGGFD_03344 3-mercaptopyruvate sulfurtransferase;NDKOGNOP_00604 3-mercaptopyruvate sulfurtransferase;MFDHIIPA_00588 3-mercaptopyruvate sulfurtransfer		0.733027	-0.480967		0.221526	-0.192054		0.995057	1.0225		0.0602021	0.0583857	OKDCKLBA_04040;OFFKKPFB_00336;OACBGGFD_03344;NDKOGNOP_00604;MFDHIIPA_00588;MEFJKFNE_03925;MDKIONIE_02249;LIMOMFPF_03234;KNFHFIEF_01323;KJLMEHHG_01635;KACMHCHC_01037;JEEKBHCJ_01737;JCJOCBMM_01739;IPCPDEOA_02490;IGDEAAFK_01884;HOMAGLGO_00038;HJOKHKII_00067;GLLDPALF_00412;GFGBHCPP_01222;GDGAFJPJ_01094;FHNFNDFF_00963;FHHODMHO_01024;FFHEABBD_00442;FEDOHDOA_03696;EEODFGHF_02723;ECEBCKND_01864;EBPBIAPD_…	OACBGGFD_03344	WP_000108626.1	100	281	0	0	1	281	1	281	0	590	1	MULTISPECIES: 3-mercaptopyruvate sulfurtransferase	Proteobacteria	13	2	0	62.6	14.2	0	30.811	0	91.582	16938000000	143	Intensity ->	23.5206	28.6987	30.0452	23.6875	28.6571	24.0718	26.1136	25.5061	24.3128
PNPLODAB_03648 Ketol-acid reductoisomerase (NADP(+));PFBPECIA_03511 Ketol-acid reductoisomerase (NADP(+));OKDCKLBA_04132 Ketol-acid reductoisomerase (NADP(+));OGBIEJAG_04515 Ketol-acid reductoisomerase (NADP(+));OACBGGFD_03547 Ketol-acid reductoisomerase (		0.830871	-0.480616		0.667778	-0.419958		1.57955	-1.27431		2.66939	-1.02238	PNPLODAB_03648;PFBPECIA_03511;OKDCKLBA_04132;OGBIEJAG_04515;OACBGGFD_03547;NBFEBOLO_04242;MHOJBANN_03984;MGPNOCHN_03501;MEFJKFNE_04017;MDKIONIE_02485;MCCOJDHE_03791;LKOLDKAE_03335;LKDNNJHI_04126;LIMOMFPF_03301;LEOACJHM_03793;KLFLFOCG_04050;KJLMEHHG_03643;KJIJLKDN_03921;KGMELFOP_03783;KFGCNKFC_04173;JPINENAK_03251;JLBHHFJN_03842;JIOIMHAJ_03690;JFLBMOKP_03619;JEMBJNCM_03935;JEEKBHCJ_03694;JBBMELNE_…	PFBPECIA_03511	WP_000024951.1	100	491	0	0	1	491	1	491	0	1052	0	MULTISPECIES: ketol-acid reductoisomerase	Enterobacteriaceae	31	31	2	70.5	70.5	4.1	54.054	0	201.47	34449000000	667	Intensity ->	28.9406	29.5559	28.9762	29.5925	29.3253	26.9266	30.3089	28.3109	30.1992
PNPLODAB_02631 Glutamate-pyruvate aminotransferase AlaC;PFBPECIA_00634 Glutamate-pyruvate aminotransferase AlaC;OKDCKLBA_02210 Glutamate-pyruvate aminotransferase AlaC;OGBIEJAG_04670 Glutamate-pyruvate aminotransferase AlaC;OFFKKPFB_00196 Glutamate-pyruvat		1.16938	-0.480177		0.272432	-0.173731		1.69479	-1.05435		0.576008	-0.314058	PNPLODAB_02631;PFBPECIA_00634;OKDCKLBA_02210;OGBIEJAG_04670;OFFKKPFB_00196;OACBGGFD_02478;NDKOGNOP_00469;NBFEBOLO_03055;MHOJBANN_02503;MGPNOCHN_01365;MGFGECDL_00874;MFDHIIPA_00451;MEFJKFNE_02371;MDKIONIE_03414;LKOLDKAE_01489;LKDNNJHI_01853;LIMOMFPF_01501;LEOACJHM_03229;KNFHFIEF_01477;KLFLFOCG_01874;KJLMEHHG_00415;KGMELFOP_00662;KFGCNKFC_02186;KACMHCHC_00898;JPINENAK_01849;JLHPLACJ_04019;JLBHHFJN_…	PFBPECIA_00634	WP_000785931.1	100	412	0	0	1	412	1	412	0	886	1	MULTISPECIES: alanine transaminase	Proteobacteria	13	13	13	43.7	43.7	43.7	46.216	0	30.737	16660000000	364	Intensity ->	28.0893	28.684	27.7582	28.112	28.3155	26.7549	28.8179	28.0418	28.4321
NDKOGNOP_00543 NADP-dependent malic enzyme;JCJOCBMM_01678 NADP-dependent malic enzyme;IPCPDEOA_03404 NADP-dependent malic enzyme;IGDEAAFK_01765 NADP-dependent malic enzyme;HOMAGLGO_00101 NADP-dependent malic enzyme;GLLDPALF_00473 NADP-dependent malic enzym		1.60833	-0.479114		1.18186	-0.424568		0.292267	-0.254458		0.0168737	0.0111022	NDKOGNOP_00543;JCJOCBMM_01678;IPCPDEOA_03404;IGDEAAFK_01765;HOMAGLGO_00101;GLLDPALF_00473;FHNFNDFF_00902;FHHODMHO_00963;FFHEABBD_00503;ECEBCKND_01803;BAHIFDLB_01889;BGFAJFMK_00526;OKDCKLBA_02140;OGBIEJAG_02756;OACBGGFD_02408;NBFEBOLO_02985;MHOJBANN_02433;MGPNOCHN_01294;MGFGECDL_00945;MEFJKFNE_02441;LKOLDKAE_02903;LKDNNJHI_01923;LIMOMFPF_01571;LEOACJHM_03158;KNFHFIEF_01403;KLFLFOCG_01944;KFGCNKFC_…	IPCPDEOA_03404	WP_000342644.1	100	759	0	0	1	759	1	759	0	1617	0	MULTISPECIES: NADP-dependent oxaloacetate-decarboxylating malate dehydrogenase	Proteobacteria	45	45	1	80.9	80.9	1.3	82.416	0	323.31	345060000000	3395	Intensity ->	32.6168	32.4144	33.0635	32.848	32.9448	30.8042	32.0753	32.8663	32.131
PNPLODAB_03738 3-octaprenyl-4-hydroxybenzoate carboxy-lyase;OGBIEJAG_04181 3-octaprenyl-4-hydroxybenzoate carboxy-lyase;OFFKKPFB_03866 3-octaprenyl-4-hydroxybenzoate carboxy-lyase;NDKOGNOP_03079 3-octaprenyl-4-hydroxybenzoate carboxy-lyase;NBFEBOLO_04155 3		1.48784	-0.47426		1.38697	-0.480682		0.976685	-0.630067		1.25951	-0.4409	PNPLODAB_03738;OGBIEJAG_04181;OFFKKPFB_03866;NDKOGNOP_03079;NBFEBOLO_04155;MHOJBANN_04657;MGPNOCHN_03413;MFDHIIPA_03548;MDKIONIE_02415;MCCOJDHE_03702;LKOLDKAE_03247;LKDNNJHI_04039;LEOACJHM_03705;KNFHFIEF_02901;KLFLFOCG_04137;KJLMEHHG_03573;KJIJLKDN_04010;KGMELFOP_04261;KFGCNKFC_04086;KACMHCHC_03471;JPINENAK_03342;JLBHHFJN_03929;JFLBMOKP_03706;JEMBJNCM_03854;JEEKBHCJ_03627;JCJOCBMM_03022;JBBMELNE_…	OGBIEJAG_04181	WP_000339804.1	100	497	0	0	1	497	1	497	0	1068	0	MULTISPECIES: 4-hydroxy-3-polyprenylbenzoate decarboxylase	Proteobacteria	19	19	0	49.9	49.9	0	55.603	0	67.446	9044500000	262	Intensity ->	27.0657	26.6031	26.4879	26.9902	27.4576	25.0859	28.2164	27.992	27.611
OKDCKLBA_04010 Serine hydroxymethyltransferase;OACBGGFD_03314 Serine hydroxymethyltransferase;MEFJKFNE_03895 Serine hydroxymethyltransferase;LIMOMFPF_03264 Serine hydroxymethyltransferase;JBBMELNE_01491 Serine hydroxymethyltransferase;FEDOHDOA_03666 Serine		0.536747	-0.472511		1.12046	-0.769904		0.251101	-0.454701		0.332365	-0.346573	OKDCKLBA_04010;OACBGGFD_03314;MEFJKFNE_03895;LIMOMFPF_03264;JBBMELNE_01491;FEDOHDOA_03666;EEODFGHF_02753;EBPBIAPD_03377;BDBEODDP_00382	OACBGGFD_03314	WP_000919149.1	100	417	0	0	1	417	1	417	0	893	0	MULTISPECIES: serine hydroxymethyltransferase	Enterobacteriaceae	41	2	2	79.9	6	6	45.302	0	3.9754	11640000000	41	Intensity ->	24.2925	25.0809	24.7722	24.265	25.658	26.9715	25.5404	25.3314	24.3531
PNPLODAB_02503 Co-chaperone protein HscB;OKDCKLBA_04034 Co-chaperone protein HscB;OGBIEJAG_02818 Co-chaperone protein HscB;OFFKKPFB_00342 Co-chaperone protein HscB;OACBGGFD_03338 Co-chaperone protein HscB;NDKOGNOP_00610 Co-chaperone protein HscB;NBFEBOLO_0		1.1128	-0.472037		0.460328	-0.255637		2.20845	-1.25952		0.570255	-0.314511	PNPLODAB_02503;OKDCKLBA_04034;OGBIEJAG_02818;OFFKKPFB_00342;OACBGGFD_03338;NDKOGNOP_00610;NBFEBOLO_02927;MHOJBANN_02374;MGPNOCHN_01236;MGFGECDL_01003;MEFJKFNE_03919;MCCOJDHE_00055;LKDNNJHI_01981;LIMOMFPF_03240;LEOACJHM_03096;KNFHFIEF_01317;KLFLFOCG_02002;KJIJLKDN_00055;KFGCNKFC_02057;KACMHCHC_01043;JPINENAK_01722;JLBHHFJN_04036;JFLBMOKP_01843;JEMBJNCM_00679;JCJOCBMM_01745;JBBMELNE_01467;JAPEBFAC_…	OGBIEJAG_02818	WP_000384413.1	100	171	0	0	1	171	1	171	7.35e-107	350	2	MULTISPECIES: co-chaperone HscB	Proteobacteria	8	8	0	77.8	77.8	0	20.137	0	33.532	8001600000	238	Intensity ->	24.2875	27.5319	27.62	27.1177	26.5629	27.6261	27.6501	27.7977	27.6296
PNPLODAB_03083 Glucose-6-phosphate isomerase;OGBIEJAG_01033 Glucose-6-phosphate isomerase;NBFEBOLO_03093 Glucose-6-phosphate isomerase;MHOJBANN_01447 Glucose-6-phosphate isomerase;MGPNOCHN_04079 Glucose-6-phosphate isomerase;MGFGECDL_02739 Glucose-6-phosph		0.60003	-0.471784		0.0599391	-0.0683104		0.222964	-0.380324		0.767311	0.584157	PNPLODAB_03083;OGBIEJAG_01033;NBFEBOLO_03093;MHOJBANN_01447;MGPNOCHN_04079;MGFGECDL_02739;MCCOJDHE_04050;LKOLDKAE_03719;LKDNNJHI_00969;LEOACJHM_03012;KLFLFOCG_00696;KJIJLKDN_04182;KFGCNKFC_01422;JPINENAK_03707;JLHPLACJ_02122;JLBHHFJN_03306;JFLBMOKP_01677;JEMBJNCM_04222;JAPEBFAC_00990;IIPAOFGN_03250;IHLJGEKH_04513;HMIIFDGB_03302;HBCBCJEF_03396;FGNLLDHK_04345;ELGGPMEP_04122;ELCAFCIJ_02824;EILPMHKM_…	OGBIEJAG_01033	WP_000789981.1	100	549	0	0	1	549	1	549	0	1183	0	MULTISPECIES: glucose-6-phosphate isomerase	Enterobacteriaceae	41	1	1	70.9	5.6	5.6	61.543	0	5.9768	17420000000	68	Intensity ->	25.2892	29.6536	23.3302	30.3067	29.2526	25.579	25.038	29.8464	24.7331
PNPLODAB_02847 50S ribosomal protein L34;PFBPECIA_02261 50S ribosomal protein L34;OKDCKLBA_03946 50S ribosomal protein L34;OGBIEJAG_03908 50S ribosomal protein L34;OFFKKPFB_03033 50S ribosomal protein L34;OACBGGFD_03039 50S ribosomal protein L34;NDKOGNOP_0		0.542534	-0.471415		0.401653	0.393264		0.803724	-1.08683		0.721611	0.596789	PNPLODAB_02847;PFBPECIA_02261;OKDCKLBA_03946;OGBIEJAG_03908;OFFKKPFB_03033;OACBGGFD_03039;NDKOGNOP_03516;NBFEBOLO_04304;MHOJBANN_03866;MGPNOCHN_03564;MGFGECDL_03834;MFDHIIPA_02745;MEFJKFNE_03613;MDKIONIE_01770;MCCOJDHE_02518;LKOLDKAE_01796;LKDNNJHI_04188;LIMOMFPF_02972;LEOACJHM_04037;KNFHFIEF_03478;KLFLFOCG_04196;KJLMEHHG_01941;KJIJLKDN_02658;KGMELFOP_03397;KFGCNKFC_03115;KACMHCHC_02577;JPINENAK_…	PFBPECIA_02261	WP_000831330.1	100	46	0	0	1	46	1	46	3.09e-20	91.4	3	MULTISPECIES: 50S ribosomal protein L34	Bacteria	3	3	3	21.7	21.7	21.7	5.3803	0.0091382	1.1271	17058000000	97	Intensity ->	23.4589	25.4526	25.1533	25.3418	25.5659	29.1849	24.9839	25.2864	25.171
OFFKKPFB_01594 Molybdopterin adenylyltransferase;MDKIONIE_00004 Molybdopterin adenylyltransferase;KNFHFIEF_01081 Molybdopterin adenylyltransferase;KJLMEHHG_02944 Molybdopterin adenylyltransferase;KGMELFOP_02481 Molybdopterin adenylyltransferase;KACMHCHC_00		0.853127	-0.467248		0.141925	0.115494		1.5981	-1.22146		0.112914	-0.0966403	OFFKKPFB_01594;MDKIONIE_00004;KNFHFIEF_01081;KJLMEHHG_02944;KGMELFOP_02481;KACMHCHC_00189;JEEKBHCJ_02411;JCJOCBMM_03419;IGDEAAFK_00039;IDNDDBOJ_00725;HOMAGLGO_04195;HMIIFDGB_03732;HJOKHKII_01840;GLLDPALF_00957;GFGBHCPP_00187;GDGAFJPJ_01640;FKDCCENF_00964;FHNFNDFF_03236;FHHODMHO_03220;FFHEABBD_01037;ECEBCKND_03597;BLOJIPFB_02561;BGFAJFMK_03465;BAHIFDLB_03513;AJLOPILI_01859;MFDHIIPA_00831;PNPLODAB_…	MDKIONIE_00004	WP_001094682.1	100	195	0	0	1	195	1	195	4.42e-129	415	0	MULTISPECIES: molybdopterin adenylyltransferase	Enterobacteriaceae	7	7	7	64.6	64.6	64.6	21.164	0	14.922	6881100000	115	Intensity ->	27.6158	27.9649	28.5133	27.8735	27.1807	26.5535	28.1407	27.9807	24.5248
MCCOJDHE_01379 Outer membrane protein A;KJIJLKDN_00909 Outer membrane protein A;IHLJGEKH_01081 Outer membrane protein A;ELGGPMEP_02283 Outer membrane protein A		0.364802	-0.467168		0.975707	-1.01561		0.294388	-0.688439		1.09702	-1.00354	MCCOJDHE_01379;KJIJLKDN_00909;IHLJGEKH_01081;ELGGPMEP_02283	MCCOJDHE_01379	WP_001528868.1	100	350	0	0	1	350	1	350	0	746	0	porin OmpA	Escherichia coli	39	2	0	79.4	8	0	37.521	0	12.87	112370000000	57	Intensity ->	24.9524	32.667	34.7281	25.5531	24.8032	25.5831	24.5093	25.4799	25.5713
NBFEBOLO_00981 Aminomethyltransferase;MCCOJDHE_01754 Aminomethyltransferase;KJIJLKDN_01681 Aminomethyltransferase;JEMBJNCM_01592 Aminomethyltransferase;IHLJGEKH_01507 Aminomethyltransferase;ELGGPMEP_00625 Aminomethyltransferase;BJKHMIMG_00724 Aminomethyltr		2.20132	-1.25965	+	2.78623	-1.4955		0.843464	-1.18736		0.402233	-0.41179	NBFEBOLO_00981;MCCOJDHE_01754;KJIJLKDN_01681;JEMBJNCM_01592;IHLJGEKH_01507;ELGGPMEP_00625;BJKHMIMG_00724	NBFEBOLO_00981	WP_000068690.1	100	364	0	0	1	364	1	364	0	782	1	MULTISPECIES: glycine cleavage system aminomethyltransferase GcvT	Enterobacteriaceae	18	2	1	71.4	9.1	5.5	40.129	0	323.31	18498000000	117	Intensity ->	24.3168	30.4312	29.8062	28.7417	29.6043	26.7574	28.0677	28.9581	24.9714
PNPLODAB_03560 Aconitate hydratase A;OGBIEJAG_01194 Aconitate hydratase A;LEOACJHM_00879 Aconitate hydratase A;IIPAOFGN_03839 Aconitate hydratase A;FGNLLDHK_03934 Aconitate hydratase A;EDKFLJNH_04030 Aconitate hydratase A		1.16845	-0.465722		0.15794	0.10593		0.116908	-0.136004		0.24793	-0.156774	PNPLODAB_03560;OGBIEJAG_01194;LEOACJHM_00879;IIPAOFGN_03839;FGNLLDHK_03934;EDKFLJNH_04030	OGBIEJAG_01194	WP_000099491.1	100	891	0	0	1	891	1	891	0	1911	0	aconitate hydratase AcnA	Escherichia coli	49	3	1	64.9	4.5	1	97.776	0	8.2232	1416700000	22	Intensity ->	25.1771	25.2309	24.6843	24.4697	23.9477	25.1876	25.0836	25.6881	25.1155
PFBPECIA_00921 hypothetical protein;OKDCKLBA_02096 hypothetical protein;OFFKKPFB_00320 hypothetical protein;OACBGGFD_02364 hypothetical protein;NDKOGNOP_00588 hypothetical protein;MFDHIIPA_00572 hypothetical protein;MEFJKFNE_02485 hypothetical protein;MDKI		1.7249	-0.465189		0.43523	0.222935		0.85437	-0.603642		0.773247	-0.340095	PFBPECIA_00921;OKDCKLBA_02096;OFFKKPFB_00320;OACBGGFD_02364;NDKOGNOP_00588;MFDHIIPA_00572;MEFJKFNE_02485;MDKIONIE_02233;LIMOMFPF_01615;KNFHFIEF_01357;KJLMEHHG_01619;KGMELFOP_00540;KACMHCHC_01021;JLHPLACJ_02887;JIOIMHAJ_02332;JEEKBHCJ_01721;JCJOCBMM_01723;IPCPDEOA_03449;IGDEAAFK_01810;IDNDDBOJ_02798;HOMAGLGO_00054;HMIIFDGB_00994;HJOKHKII_00083;GLLDPALF_00428;GFGBHCPP_01206;GDGAFJPJ_01078;FKDCCENF_…	PFBPECIA_00921	WP_000669412.1	100	171	0	0	1	171	1	171	6.14e-110	358	1	MULTISPECIES: glycine zipper 2TM domain-containing protein	Enterobacteriaceae	3	3	3	20.5	20.5	20.5	17.602	0	5.3653	931020000	7	Intensity ->	23.9719	26.0068	25.5915	25.3263	23.6834	24.6265	23.8394	25.2701	24.5703
PNPLODAB_01089 Phosphoenolpyruvate synthase regulatory protein;PFBPECIA_00254 Phosphoenolpyruvate synthase regulatory protein;OGBIEJAG_02340 Phosphoenolpyruvate synthase regulatory protein;OFFKKPFB_00610 Phosphoenolpyruvate synthase regulatory protein;NDKO		1.2242	-0.464156		1.29192	-0.508059		4.31916	-1.54686		1.56398	-0.563735	PNPLODAB_01089;PFBPECIA_00254;OGBIEJAG_02340;OFFKKPFB_00610;NDKOGNOP_02058;NBFEBOLO_01555;MHOJBANN_01910;MGFGECDL_00170;MFDHIIPA_02173;MDKIONIE_00974;MCCOJDHE_00672;LKDNNJHI_01156;LEOACJHM_01295;KNFHFIEF_00207;KLFLFOCG_01133;KJLMEHHG_01170;KJIJLKDN_01271;KFGCNKFC_02889;KACMHCHC_01200;JPINENAK_00805;JLBHHFJN_02834;JIOIMHAJ_01877;JFLBMOKP_00165;JEMBJNCM_02521;JEEKBHCJ_00783;JCJOCBMM_00176;JBBMELNE_…	PFBPECIA_00254	WP_000368046.1	100	277	0	0	1	277	1	277	0	595	1	MULTISPECIES: posphoenolpyruvate synthetase regulatory kinase/phosphorylase PpsR	Proteobacteria	11	11	11	55.2	55.2	55.2	31.211	0	26.275	16479000000	360	Intensity ->	27.7272	27.8676	29.156	27.9421	28.4142	25.5502	28.5812	29.1554	28.7223
OACBGGFD_03641 hypothetical protein;LIMOMFPF_03429 hypothetical protein;EEODFGHF_03390 hypothetical protein;EBPBIAPD_03566 hypothetical protein		1.06875	-0.463084		0.0886071	-0.0614545		0.187606	-0.214105		0.825229	0.413774	OACBGGFD_03641;LIMOMFPF_03429;EEODFGHF_03390;EBPBIAPD_03566	OACBGGFD_03641	WP_000497656.1	100	248	0	0	1	248	1	248	1.2e-164	521	3	MULTISPECIES: hypothetical protein	Enterobacteriaceae	8	8	8	44.4	44.4	44.4	28.953	0	43.21	1684600000	30	Intensity ->	24.2411	25.2349	25.1067	23.522	24.9223	25.5048	25.6042	25.6077	25.6666
NBFEBOLO_04613 Phosphomethylpyrimidine synthase;MHOJBANN_04598 Phosphomethylpyrimidine synthase;LKDNNJHI_04606 Phosphomethylpyrimidine synthase;KLFLFOCG_04516 Phosphomethylpyrimidine synthase;JPINENAK_04465 Phosphomethylpyrimidine synthase;JLBHHFJN_04579 P		2.031	-0.97746	+	3.71242	-1.32413		1.29459	-1.27874		2.61075	-1.17578	NBFEBOLO_04613;MHOJBANN_04598;LKDNNJHI_04606;KLFLFOCG_04516;JPINENAK_04465;JLBHHFJN_04579;JFLBMOKP_04531;JAPEBFAC_04575;HBCBCJEF_04790;ELCAFCIJ_04414;EILPMHKM_04552;EHNKNDBI_04546;EFNGLFIA_04678;BJKHMIMG_04772;BABGFMBJ_04551;ALNJDDDO_04655;PNPLODAB_04456;MGPNOCHN_04406;LKOLDKAE_04429;JEMBJNCM_04345;IIPAOFGN_04611;FGNLLDHK_04620;EDKFLJNH_04566;CKAKOHDH_04386	NBFEBOLO_04613	WP_001276886.1	100	631	0	0	1	631	1	631	0	1367	0	phosphomethylpyrimidine synthase ThiC	Escherichia coli	20	20	1	45.5	45.5	2.2	70.793	0	131.65	7453600000	228	Intensity ->	24.5417	26.6755	24.6548	25.7135	28.5999	25.2345	24.0808	25.1577	26.5539
PNPLODAB_02463 Anti-sigma-E factor RseA;PFBPECIA_00991 Anti-sigma-E factor RseA;OKDCKLBA_03989 Anti-sigma-E factor RseA;OGBIEJAG_02857 Anti-sigma-E factor RseA;OFFKKPFB_00387 Anti-sigma-E factor RseA;OACBGGFD_03293 Anti-sigma-E factor RseA;NDKOGNOP_00656 A		1.01534	-0.461748		0.0250473	-0.0200854		0.355755	-0.373922		0.815513	0.415882	PNPLODAB_02463;PFBPECIA_00991;OKDCKLBA_03989;OGBIEJAG_02857;OFFKKPFB_00387;OACBGGFD_03293;NDKOGNOP_00656;NBFEBOLO_02888;MHOJBANN_02335;MGPNOCHN_04177;MFDHIIPA_00639;MEFJKFNE_03874;MDKIONIE_02300;MCCOJDHE_00016;LKOLDKAE_04066;LKDNNJHI_02020;LIMOMFPF_03285;LEOACJHM_03057;KNFHFIEF_03283;KLFLFOCG_02041;KJLMEHHG_01686;KJIJLKDN_00016;KGMELFOP_00473;KFGCNKFC_02018;KACMHCHC_01088;JPINENAK_01683;JLBHHFJN_…	PFBPECIA_00991	WP_001168459.1	100	216	0	0	1	216	1	216	2.55e-143	457	1	MULTISPECIES: anti-sigma-E factor RseA	Proteobacteria	6	6	6	63	63	63	24.349	0	10.719	4986900000	125	Intensity ->	25.2358	26.4986	24.1953	27.4077	26.052	24.5242	24.4317	24.6049	27.1663
JBBMELNE_03226 Phosphoethanolamine transferase EptC;OKDCKLBA_03882 Phosphoethanolamine transferase EptC;OACBGGFD_02507 Phosphoethanolamine transferase EptC;MEFJKFNE_03857 Phosphoethanolamine transferase EptC;LIMOMFPF_02830 Phosphoethanolamine transferase E		1.08295	-0.461238		1.55218	-0.613054		2.28568	-1.21183		3.07859	-0.909264	JBBMELNE_03226;OKDCKLBA_03882;OACBGGFD_02507;MEFJKFNE_03857;LIMOMFPF_02830;FEDOHDOA_03347;EEODFGHF_03008;EBPBIAPD_03151;BFNDCOEE_04066	JBBMELNE_03226	WP_000556309.1	100	577	0	0	1	577	1	577	0	1236	0	phosphoethanolamine transferase CptA	Escherichia coli	18	18	0	47.7	47.7	0	66.613	0	63.659	19511000000	414	Intensity ->	28.3644	29.1613	26.9557	28.3381	28.9742	27.2255	28.128	25.5945	28.1778
PFBPECIA_04040 Aldose 1-epimerase		0.858066	-0.458916		0.383121	-0.255399		0.0629594	0.0926968		0.510788	0.328306	PFBPECIA_04040	PFBPECIA_04040	WP_001522627.1	100	346	0	0	1	346	1	346	0	739	0	MULTISPECIES: galactose-1-epimerase	Enterobacteriaceae	25	1	0	76	6.4	0	38.175	0	7.311	3332600000	28	Intensity ->	24.5562	24.7208	23.8553	25.4757	25.2236	25.3976	24.2127	24.7508	24.5311
PFBPECIA_00181 Peptide methionine sulfoxide reductase MsrB;OKDCKLBA_03548 Peptide methionine sulfoxide reductase MsrB;OGBIEJAG_02268 Peptide methionine sulfoxide reductase MsrB;OFFKKPFB_00676 Peptide methionine sulfoxide reductase MsrB;OACBGGFD_03486 Pepti		1.62469	-0.457625		0.153159	0.0835565		0.0631823	0.0615856		0.143441	0.0784368	PFBPECIA_00181;OKDCKLBA_03548;OGBIEJAG_02268;OFFKKPFB_00676;OACBGGFD_03486;NDKOGNOP_02988;NBFEBOLO_01628;MHOJBANN_01983;MGPNOCHN_01002;MGFGECDL_00245;MFDHIIPA_02247;MEFJKFNE_01517;MDKIONIE_01052;MCCOJDHE_00747;LKOLDKAE_00849;LKDNNJHI_01229;LIMOMFPF_04047;LEOACJHM_01223;KNFHFIEF_00132;KLFLFOCG_01060;KJLMEHHG_01285;KJIJLKDN_01346;KGMELFOP_01240;KACMHCHC_01134;JPINENAK_00878;JLHPLACJ_00157;JLBHHFJN_…	PFBPECIA_00181	WP_001284618.1	100	137	0	0	1	137	1	137	9.36e-91	299	0	MULTISPECIES: peptide-methionine (R)-S-oxide reductase MsrB	Bacteria	6	6	1	62	62	14.6	15.451	0	281.6	33224000000	490	Intensity ->	28.0891	28.334	29.327	28.7096	29.2891	27.9201	28.7267	28.5618	28.8583
PNPLODAB_00875 Putative sulfur carrier protein YedF;PFBPECIA_00032 Putative sulfur carrier protein YedF;OKDCKLBA_01782 Putative sulfur carrier protein YedF;OGBIEJAG_02125 Putative sulfur carrier protein YedF;OFFKKPFB_00826 Putative sulfur carrier protein Y		0.837069	-0.457249		0.973578	-0.505617		0.665828	-0.694286		0.193105	-0.154971	PNPLODAB_00875;PFBPECIA_00032;OKDCKLBA_01782;OGBIEJAG_02125;OFFKKPFB_00826;OACBGGFD_01763;NDKOGNOP_02384;NBFEBOLO_03787;MHOJBANN_03760;MGPNOCHN_00859;MGFGECDL_00387;MEFJKFNE_03407;MDKIONIE_01221;MCCOJDHE_00890;LKOLDKAE_00705;LKDNNJHI_03543;LIMOMFPF_00866;LEOACJHM_01080;KNFHFIEF_03806;KLFLFOCG_03673;KJLMEHHG_02571;KJIJLKDN_01490;KFGCNKFC_02675;KACMHCHC_02016;JPINENAK_02748;JLHPLACJ_03875;JLBHHFJN_…	PFBPECIA_00032	WP_000790504.1	100	77	0	0	1	77	1	77	1.53e-45	165	0	MULTISPECIES: sulfurtransferase-like selenium metabolism protein YedF	Proteobacteria	4	4	4	90.9	90.9	90.9	8.6389	0	122.67	5321000000	121	Intensity ->	25.3886	24.2749	25.471	24.3235	27.7084	24.6855	25.1156	24.8315	27.1261
PFBPECIA_00937 Nucleoside diphosphate kinase;OKDCKLBA_04043 Nucleoside diphosphate kinase;OFFKKPFB_00333 Nucleoside diphosphate kinase;OACBGGFD_03347 Nucleoside diphosphate kinase;NDKOGNOP_00601 Nucleoside diphosphate kinase;MFDHIIPA_00585 Nucleoside dipho		1.36897	-0.454793		2.96725	-0.726993		2.3578	-1.11293		2.31058	-0.660263	PFBPECIA_00937;OKDCKLBA_04043;OFFKKPFB_00333;OACBGGFD_03347;NDKOGNOP_00601;MFDHIIPA_00585;MEFJKFNE_03928;MDKIONIE_02246;LIMOMFPF_03231;KNFHFIEF_01326;KJLMEHHG_01632;KGMELFOP_00527;KFGCNKFC_02066;KACMHCHC_01034;JIOIMHAJ_02319;JEEKBHCJ_01734;JCJOCBMM_01736;IPCPDEOA_02493;IGDEAAFK_01887;IDNDDBOJ_03563;HOMAGLGO_00041;HJOKHKII_00070;GLLDPALF_00415;GFGBHCPP_01219;GDGAFJPJ_01091;FKDCCENF_00360;FHNFNDFF_…	PFBPECIA_00937	WP_000963837.1	100	143	0	0	1	143	1	143	2.57e-91	302	1	MULTISPECIES: nucleoside-diphosphate kinase	Proteobacteria	8	8	0	65.7	65.7	0	15.463	0	238.85	126410000000	855	Intensity ->	30.6292	31.0565	30.0491	30.1245	31.9163	29.1909	29.8607	30.1169	30.6042
HOMAGLGO_00002 Phosphoribosylformylglycinamidine synthase;BGFAJFMK_00428 Phosphoribosylformylglycinamidine synthase;KJLMEHHG_01671 Phosphoribosylformylglycinamidine synthase		0.567467	-0.45478		1.24091	-0.778197		1.79512	-1.66896		1.34219	-0.861983	HOMAGLGO_00002;BGFAJFMK_00428;KJLMEHHG_01671	BGFAJFMK_00428	WP_000970117.1	100	1295	0	0	1	1295	1	1295	0	2773	0	MULTISPECIES: phosphoribosylformylglycinamidine synthase	Enterobacteriaceae	78	3	0	83.7	5.8	0	141.41	0	47.765	13119000000	145	Intensity ->	24.9746	26.1556	26.7985	28.3994	29.9296	24.6118	25.405	24.8789	28.3825
MGPNOCHN_00981 Long-chain-fatty-acid--CoA ligase;LKOLDKAE_00828 Long-chain-fatty-acid--CoA ligase;KFGCNKFC_02796 Long-chain-fatty-acid--CoA ligase;JAPEBFAC_02113 Long-chain-fatty-acid--CoA ligase;EHNKNDBI_02063 Long-chain-fatty-acid--CoA ligase;LEOACJHM_01		1.20882	-0.451825		0.307107	-0.173543		1.48503	-0.907038		0.202332	-0.122374	MGPNOCHN_00981;LKOLDKAE_00828;KFGCNKFC_02796;JAPEBFAC_02113;EHNKNDBI_02063;LEOACJHM_01202;PNPLODAB_00996;PFBPECIA_00155;OKDCKLBA_03574;OGBIEJAG_02003;OFFKKPFB_00702;OACBGGFD_03513;NDKOGNOP_03014;NBFEBOLO_01649;MHOJBANN_02004;MFDHIIPA_03024;MEFJKFNE_01491;MDKIONIE_01081;MCCOJDHE_00768;LKDNNJHI_01250;LIMOMFPF_00682;KNFHFIEF_00106;KLFLFOCG_01039;KJIJLKDN_01367;KGMELFOP_01266;KACMHCHC_01108;JPINENAK_…	IIPAOFGN_00768	WP_000955487.1	100	583	0	0	1	583	1	583	0	1249	0	long-chain-fatty-acid--CoA ligase FadD	Escherichia coli	13	13	1	45.3	45.3	4.6	64.678	0	20.594	5493800000	190	Intensity ->	27.3629	26.8264	27.6402	25.4607	27.4777	26.0679	25.8113	25.61	25.5108
HOMAGLGO_03429 2-C-methyl-D-erythritol 4-phosphate cytidylyltransferase;BGFAJFMK_03282 2-C-methyl-D-erythritol 4-phosphate cytidylyltransferase;PFBPECIA_01493 2-C-methyl-D-erythritol 4-phosphate cytidylyltransferase;OKDCKLBA_00253 2-C-methyl-D-erythritol 4		1.10293	-0.449509		0.186021	-0.117909		0.0405713	0.0500388		0.456361	-0.245598	HOMAGLGO_03429;BGFAJFMK_03282;PFBPECIA_01493;OKDCKLBA_00253;OFFKKPFB_02463;OACBGGFD_02807;NDKOGNOP_00340;MFDHIIPA_01155;MEFJKFNE_00280;MDKIONIE_00394;LIMOMFPF_00254;KNFHFIEF_02005;KGMELFOP_01562;KACMHCHC_01850;JEEKBHCJ_00130;JCJOCBMM_01325;IPCPDEOA_02195;IGDEAAFK_00596;IDNDDBOJ_01328;HJOKHKII_02219;GLLDPALF_03063;GFGBHCPP_00346;GDGAFJPJ_01594;FKDCCENF_03396;FHNFNDFF_01827;FHHODMHO_00395;FFHEABBD_…	BGFAJFMK_03282	WP_000246144.1	100	236	0	0	1	236	1	236	2.89e-158	501	0	MULTISPECIES: 2-C-methyl-D-erythritol 4-phosphate cytidylyltransferase	Enterobacteriaceae	9	9	3	69.5	69.5	30.9	25.767	0	19.414	6088700000	152	Intensity ->	27.0603	27.3796	25.3535	26.9904	27.2344	26.6963	26.2873	25.8973	27.2039
OKDCKLBA_00631 Succinate dehydrogenase flavoprotein subunit;OACBGGFD_00534 Succinate dehydrogenase flavoprotein subunit;MEFJKFNE_00658 Succinate dehydrogenase flavoprotein subunit;FEDOHDOA_01202 Succinate dehydrogenase flavoprotein subunit;EEODFGHF_00586 S		0.783096	-0.449436		0.0861769	-0.0732003		0.0377968	0.0592883		0.0105524	0.0103271	OKDCKLBA_00631;OACBGGFD_00534;MEFJKFNE_00658;FEDOHDOA_01202;EEODFGHF_00586;EBPBIAPD_00571	OKDCKLBA_00631	WP_000775539.1	100	588	0	0	1	588	1	588	0	1268	0	MULTISPECIES: succinate dehydrogenase flavoprotein subunit	Escherichia	41	2	0	84.5	4.6	0	64.405	0	2.9253	5326200000	31	Intensity ->	25.8706	24.3882	24.4113	24.6638	24.9299	24.3945	25.3713	25.9674	25.0067
NBFEBOLO_03152 Acetyl-coenzyme A synthetase;MHOJBANN_01506 Acetyl-coenzyme A synthetase;LKDNNJHI_00910 Acetyl-coenzyme A synthetase;KLFLFOCG_00755 Acetyl-coenzyme A synthetase;JPINENAK_04219 Acetyl-coenzyme A synthetase;JLBHHFJN_03247 Acetyl-coenzyme A syn		0.791745	-0.448507		0.870056	-0.482762		2.70879	-1.6628		0.19595	-0.159308	NBFEBOLO_03152;MHOJBANN_01506;LKDNNJHI_00910;KLFLFOCG_00755;JPINENAK_04219;JLBHHFJN_03247;JFLBMOKP_01618;HBCBCJEF_03337;ELCAFCIJ_02765;EILPMHKM_01424;EFNGLFIA_02728;BJKHMIMG_03118;BABGFMBJ_01685;ALNJDDDO_02512	NBFEBOLO_03152	WP_000078193.1	100	652	0	0	1	652	1	652	0	1405	0	acetate--CoA ligase	Escherichia coli	30	30	0	60.1	60.1	0	72.011	0	275.16	35045000000	754	Intensity ->	28.2161	28.6064	30.4312	29.7163	30.2317	25.2377	26.2448	30.4187	29.5687
NDKOGNOP_00581 Phosphoribosylformylglycinamidine cyclo-ligase;JCJOCBMM_01716 Phosphoribosylformylglycinamidine cyclo-ligase;IPCPDEOA_03442 Phosphoribosylformylglycinamidine cyclo-ligase;IGDEAAFK_01803 Phosphoribosylformylglycinamidine cyclo-ligase;GLLDPALF		0.945392	-0.448272		0.962429	-0.482245		1.26115	-0.953782	+	3.05146	-0.972004	NDKOGNOP_00581;JCJOCBMM_01716;IPCPDEOA_03442;IGDEAAFK_01803;GLLDPALF_00435;FHNFNDFF_00940;FHHODMHO_01001;FFHEABBD_00465;ECEBCKND_01841;BAHIFDLB_01927;PNPLODAB_02535;OKDCKLBA_02103;OFFKKPFB_00313;OACBGGFD_02371;MFDHIIPA_00565;MEFJKFNE_02478;MDKIONIE_02122;MCCOJDHE_00087;LIMOMFPF_01608;KNFHFIEF_01364;KJLMEHHG_01612;KJIJLKDN_00087;KGMELFOP_00548;KFGCNKFC_02089;KACMHCHC_01014;JLHPLACJ_02895;JIOIMHAJ_…	IPCPDEOA_03442	WP_001336050.1	100	345	0	0	1	345	1	345	0	733	0	MULTISPECIES: phosphoribosylformylglycinamidine cyclo-ligase	Enterobacteriaceae	15	15	1	62.3	62.3	10.7	36.854	0	259.66	95839000000	675	Intensity ->	30.008	30.4289	30.3105	29.0651	31.378	30.5016	28.1216	29.666	30.7844
JLBHHFJN_02191 hypothetical protein;IGDEAAFK_04402 hypothetical protein;ELGGPMEP_04515 hypothetical protein		0.925862	-0.447373		0.0856074	-0.0647205		0.187968	-0.22998		0.0672395	0.0437467	JLBHHFJN_02191;IGDEAAFK_04402;ELGGPMEP_04515	JLBHHFJN_02191	WP_000038249.1	100	144	0	0	1	144	1	144	5.58e-91	301	0	MULTISPECIES: H-NS histone family protein	Escherichia	11	11	5	61.8	61.8	26.4	16.537	0	14.213	3045300000	28	Intensity ->	25.1556	24.2211	30.2276	24.7375	29.002	25.2102	25.518	25.8795	23.6332
NBFEBOLO_04245 Dihydroxy-acid dehydratase;MHOJBANN_03987 Dihydroxy-acid dehydratase;MGPNOCHN_03504 Dihydroxy-acid dehydratase;LKOLDKAE_03338 Dihydroxy-acid dehydratase;LKDNNJHI_04129 Dihydroxy-acid dehydratase;KLFLFOCG_04047 Dihydroxy-acid dehydratase;JPIN		1.30551	-0.447151		1.42098	-0.499031		1.95641	-1.00727		1.59362	-0.529684	NBFEBOLO_04245;MHOJBANN_03987;MGPNOCHN_03504;LKOLDKAE_03338;LKDNNJHI_04129;KLFLFOCG_04047;JPINENAK_03248;JLBHHFJN_03839;JFLBMOKP_03616;JAPEBFAC_04135;HBCBCJEF_04231;ELCAFCIJ_03556;EILPMHKM_03991;EHNKNDBI_04069;EFNGLFIA_04192;BJKHMIMG_04351;BABGFMBJ_04249;ALNJDDDO_03835;PNPLODAB_03645;IIPAOFGN_03557;FGNLLDHK_04138;EDKFLJNH_03831	NBFEBOLO_04245	WP_001127372.1	100	616	0	0	1	616	1	616	0	1318	1	dihydroxy-acid dehydratase	Escherichia coli	17	17	0	47.6	47.6	0	65.543	0	33.652	9789200000	300	Intensity ->	27.1054	28.0855	27.9953	27.3025	27.4825	25.5486	28.0132	27.6903	27.5568
BEIEIFNH_04971 hypothetical protein		1.74548	-0.446882		0.820524	0.281452		0.49723	-0.277167		0.338111	0.148608	BEIEIFNH_04971	BEIEIFNH_04971	WP_000392728.1	100	468	0	0	1	468	1	468	0	995	0	MULTISPECIES: TrbI/VirB10 family protein	Enterobacteriaceae	10	10	10	37.8	37.8	37.8	50.608	0	87.907	467170000	14	Intensity ->	25.2873	26.4632	25.4511	25.2884	25.3988	26.0296	24.0951	25.4686	24.4378
JEEKBHCJ_03806 hypothetical protein;IDNDDBOJ_04160 hypothetical protein;GDGAFJPJ_03345 hypothetical protein;FKDCCENF_00847 hypothetical protein;BLOJIPFB_01585 hypothetical protein;BHDLOEDO_02594 hypothetical protein		0.802677	-0.444335		0.0694854	-0.062167		0.143855	-0.20073		0.221903	0.174362	JEEKBHCJ_03806;IDNDDBOJ_04160;GDGAFJPJ_03345;FKDCCENF_00847;BLOJIPFB_01585;BHDLOEDO_02594	JEEKBHCJ_03806	WP_000323665.1	100	561	0	0	1	561	1	561	0	1198	0	MULTISPECIES: ATP-binding protein	Enterobacteriaceae	12	12	1	33.7	33.7	3.4	61.421	0	100.52	3415400000	62	Intensity ->	24.1019	24.2288	25.5711	25.2961	24.2083	25.0654	26.1646	25.6284	24.9941
LEOACJHM_04537 Deoxyguanosinetriphosphate triphosphohydrolase-like protein;JLBHHFJN_02189 Deoxyguanosinetriphosphate triphosphohydrolase-like protein;IGDEAAFK_04404 Deoxyguanosinetriphosphate triphosphohydrolase-like protein;ELGGPMEP_04517 Deoxyguanosinetr		1.19002	-0.443977		0.0409479	-0.0259507		0.133813	0.142966		0.422642	-0.195986	LEOACJHM_04537;JLBHHFJN_02189;IGDEAAFK_04404;ELGGPMEP_04517	LEOACJHM_04537	WP_001566974.1	100	410	0	0	1	410	1	410	0	868	0	dNTP triphosphohydrolase	Escherichia coli	10	10	10	32.4	32.4	32.4	47.282	0	63.28	2523700000	29	Intensity ->	24.7796	24.3686	29.2649	25.0308	29.3471	25.2121	24.3912	25.5628	24.7517
JBBMELNE_03692 Aldose 1-epimerase		0.616153	-0.443544		1.33459	-0.758932		0.122032	0.208047		0.281801	-0.255898	JBBMELNE_03692	JBBMELNE_03692	WP_000931376.1	100	346	0	0	1	346	1	346	0	741	0	galactose-1-epimerase	Escherichia coli	25	2	1	76.9	9	2.6	38.269	0	45.407	5463000000	27	Intensity ->	22.8854	25.2876	24.931	24.4342	24.6526	24.9322	24.7729	24.3706	24.5421
PNPLODAB_00063 Maf-like protein YceF;PFBPECIA_02747 Maf-like protein YceF;OKDCKLBA_03008 Maf-like protein YceF;OGBIEJAG_03796 Maf-like protein YceF;OFFKKPFB_03571 Maf-like protein YceF;OACBGGFD_02641 Maf-like protein YceF;NDKOGNOP_02676 Maf-like protein Yc		0.8192	-0.442887		0.0285608	-0.0265248		1.02616	-0.880055		0.0384603	0.0353723	PNPLODAB_00063;PFBPECIA_02747;OKDCKLBA_03008;OGBIEJAG_03796;OFFKKPFB_03571;OACBGGFD_02641;NDKOGNOP_02676;MGPNOCHN_00654;MGFGECDL_01946;MFDHIIPA_01455;MEFJKFNE_03194;MDKIONIE_02353;LKOLDKAE_00112;LIMOMFPF_03853;LEOACJHM_00641;KNFHFIEF_02394;KJLMEHHG_02488;KGMELFOP_00035;KFGCNKFC_03820;KACMHCHC_03063;JLHPLACJ_00743;JIOIMHAJ_03535;JEMBJNCM_01277;JEEKBHCJ_02980;JCJOCBMM_03342;JBBMELNE_03982;JAPEBFAC_…	PFBPECIA_02747	WP_000974786.1	100	207	0	0	1	207	1	207	7.7e-139	443	2	MULTISPECIES: 7-methyl-GTP pyrophosphatase	Enterobacteriaceae	13	13	0	67.1	67.1	0	23.226	0	68.994	13881000000	270	Intensity ->	28.2386	27.7121	27.4179	27.6307	27.4788	27.7983	27.999	27.8994	28.1712
PNPLODAB_03866 Acetylornithine deacetylase;OGBIEJAG_03604 Acetylornithine deacetylase;MGPNOCHN_03301 Acetylornithine deacetylase;MGFGECDL_04055 Acetylornithine deacetylase;MCCOJDHE_03488 Acetylornithine deacetylase;LKOLDKAE_02367 Acetylornithine deacetylas		1.00182	-0.441606		0.0414655	0.0325626		0.220802	0.246638		0.100507	0.0735683	PNPLODAB_03866;OGBIEJAG_03604;MGPNOCHN_03301;MGFGECDL_04055;MCCOJDHE_03488;LKOLDKAE_02367;LEOACJHM_03592;KJIJLKDN_03805;JEMBJNCM_04052;IIPAOFGN_03446;IHLJGEKH_03450;FGNLLDHK_03520;ELGGPMEP_03751;EDKFLJNH_03556;OKDCKLBA_03884;OFFKKPFB_04060;OACBGGFD_02505;MFDHIIPA_04378;MEFJKFNE_03859;MDKIONIE_03744;LIMOMFPF_02832;KGMELFOP_03935;KACMHCHC_04045;JIOIMHAJ_04165;JEEKBHCJ_04040;JBBMELNE_03228;IDNDDBOJ_…	OGBIEJAG_03604	WP_001298411.1	100	383	0	0	1	383	1	383	0	825	0	MULTISPECIES: acetylornithine deacetylase	Enterobacteriaceae	10	10	0	53.8	53.8	0	42.266	0	57.984	6584400000	222	Intensity ->	27.1023	26.8585	27.5769	23.9228	24.8447	27.9226	24.9626	27.2607	23.5612
OGBIEJAG_02015 PTS system mannose-specific EIIAB component;NBFEBOLO_01661 PTS system mannose-specific EIIAB component;MHOJBANN_02016 PTS system mannose-specific EIIAB component;MGPNOCHN_00969 PTS system mannose-specific EIIAB component;LKOLDKAE_00816 PTS s		0.374121	-0.440772		0.290064	0.370536		1.04336	-1.57086		1.10479	1.00777	OGBIEJAG_02015;NBFEBOLO_01661;MHOJBANN_02016;MGPNOCHN_00969;LKOLDKAE_00816;LKDNNJHI_01262;LEOACJHM_01190;KLFLFOCG_01027;JPINENAK_00911;JLBHHFJN_04269;JFLBMOKP_00271;JEMBJNCM_01943;JAPEBFAC_02101;HBCBCJEF_00810;ELCAFCIJ_01223;EILPMHKM_00238;EHNKNDBI_02051;EFNGLFIA_00271;BJKHMIMG_01682;BABGFMBJ_00271;ALNJDDDO_00280	OGBIEJAG_02015	WP_000150538.1	100	323	0	0	1	323	1	323	0	680	0	PTS mannose transporter subunit IIAB	Escherichia coli	29	1	0	93.2	6.5	0	35.089	0	15.997	26910000000	80	Intensity ->	25.2308	28.4279	24.3023	29.8376	30.1977	25.3793	24.5381	30.4961	25.9474
FFHEABBD_03803 hypothetical protein;NDKOGNOP_03001 hypothetical protein;KNFHFIEF_00119 hypothetical protein;JCJOCBMM_00264 hypothetical protein;IPCPDEOA_02703 hypothetical protein;IGDEAAFK_02952 hypothetical protein;GLLDPALF_00716 hypothetical protein;FHNF		0.683915	-0.439125		0.848328	0.521255		1.14632	-1.08955		1.52196	0.781419	FFHEABBD_03803;NDKOGNOP_03001;KNFHFIEF_00119;JCJOCBMM_00264;IPCPDEOA_02703;IGDEAAFK_02952;GLLDPALF_00716;FHNFNDFF_00399;FHHODMHO_00263;ECEBCKND_00172;BAHIFDLB_00264	FFHEABBD_03803	WP_001338156.1	100	115	0	0	1	115	1	115	3.87e-72	244	0	MULTISPECIES: DUF488 domain-containing protein	Enterobacteriaceae	10	10	0	85.2	85.2	0	13.37	0	60.571	7190700000	140	Intensity ->	27.387	25.643	27.3885	27.7469	27.9464	25.9404	28.1201	28.461	24.075
OGBIEJAG_02219 hypothetical protein;MGPNOCHN_00764 hypothetical protein;MCCOJDHE_00985 hypothetical protein;LKOLDKAE_03819 hypothetical protein;LEOACJHM_00986 hypothetical protein;KJIJLKDN_01586 hypothetical protein;IHLJGEKH_00047 hypothetical protein;FGNL		2.20364	-1.62692	+	2.60092	-1.80483		0.466642	-0.978766		2.14703	-1.62324	OGBIEJAG_02219;MGPNOCHN_00764;MCCOJDHE_00985;LKOLDKAE_03819;LEOACJHM_00986;KJIJLKDN_01586;IHLJGEKH_00047;FGNLLDHK_04008;ELGGPMEP_01923;EDKFLJNH_03690	OGBIEJAG_02219	WP_000290498.1	100	170	0	0	1	170	1	170	8.06e-111	360	1	MULTISPECIES: colibactin self-protection protein ClbS	Enterobacteriaceae	14	14	2	68.8	68.8	10	19.65	0	196.32	49034000000	204	Intensity ->	24.1882	31.9622	32.1789	24.5795	25.3323	25.6283	25.8758	25.1378	24.2325
PNPLODAB_02069 Phosphotransferase RcsD;OGBIEJAG_00245 Phosphotransferase RcsD;NBFEBOLO_01719 Phosphotransferase RcsD;MHOJBANN_03057 Phosphotransferase RcsD;MGPNOCHN_01511 Phosphotransferase RcsD;MGFGECDL_00729 Phosphotransferase RcsD;MCCOJDHE_00332 Phospho		1.30855	-0.438327		0.415601	-0.199999		0.100793	-0.102834		0.364147	-0.183825	PNPLODAB_02069;OGBIEJAG_00245;NBFEBOLO_01719;MHOJBANN_03057;MGPNOCHN_01511;MGFGECDL_00729;MCCOJDHE_00332;LKOLDKAE_01635;LKDNNJHI_01700;LEOACJHM_01685;KLFLFOCG_01751;KJIJLKDN_00332;KFGCNKFC_02330;JPINENAK_00138;JLBHHFJN_00924;JFLBMOKP_01057;JEMBJNCM_00955;JAPEBFAC_01538;IIPAOFGN_01194;IHLJGEKH_00819;HBCBCJEF_00204;FGNLLDHK_02091;ELGGPMEP_00855;ELCAFCIJ_00198;EILPMHKM_02247;EHNKNDBI_01513;EFNGLFIA_…	OGBIEJAG_00245	WP_001249136.1	100	890	0	0	1	890	1	890	0	1899	1	MULTISPECIES: phosphotransferase RcsD	Enterobacteriaceae	11	11	1	22.7	22.7	3.3	100.36	0	30.912	3743600000	118	Intensity ->	26.579	27.4668	26.9555	26.9438	27.3718	25.5997	26.8769	27.2093	24.0206
PNPLODAB_00152 Protein GnsA;PFBPECIA_02500 Protein GnsA;OKDCKLBA_03096 Protein GnsA;OGBIEJAG_01992 Protein GnsA;OFFKKPFB_01371 Protein GnsA;OACBGGFD_02729 Protein GnsA;NDKOGNOP_01083 Protein GnsA;NBFEBOLO_00482 Protein GnsA;MHOJBANN_02134 Protein GnsA;MGPN		1.50467	-0.436271		1.0562	-0.369987		2.87476	-1.11656		0.916785	-0.315312	PNPLODAB_00152;PFBPECIA_02500;OKDCKLBA_03096;OGBIEJAG_01992;OFFKKPFB_01371;OACBGGFD_02729;NDKOGNOP_01083;NBFEBOLO_00482;MHOJBANN_02134;MGPNOCHN_00567;MGFGECDL_01859;MFDHIIPA_02293;MEFJKFNE_03283;MDKIONIE_03399;MCCOJDHE_01405;LKOLDKAE_00198;LKDNNJHI_04455;LIMOMFPF_03492;LEOACJHM_00555;KLFLFOCG_01462;KJLMEHHG_01472;KJIJLKDN_00935;KGMELFOP_00130;KFGCNKFC_00006;KACMHCHC_04070;JLHPLACJ_00653;JLBHHFJN_…	PFBPECIA_02500	WP_001019197.1	100	57	0	0	1	57	1	57	8.7e-29	116	2	MULTISPECIES: addiction module toxin, GnsA/GnsB family	Bacteria	7	7	5	86	86	64.9	6.5755	0	19.208	10199000000	238	Intensity ->	27.9251	27.4037	27.4046	27.6514	27.1502	27.3912	27.2087	27.1998	27.4787
KFGCNKFC_01029 N,N-diacetyllegionaminic acid synthase;JLHPLACJ_01889 N,N-diacetyllegionaminic acid synthase;MHOJBANN_00785 N,N-diacetyllegionaminic acid synthase;JAPEBFAC_01755 N,N-diacetyllegionaminic acid synthase;EHNKNDBI_02011 N,N-diacetyllegionam		0.346616	-0.435415		1.12628	-1.06849		0.328609	-0.726276		1.11346	-1.07042	KFGCNKFC_01029;JLHPLACJ_01889;MHOJBANN_00785;JAPEBFAC_01755;EHNKNDBI_02011	KFGCNKFC_01029	WP_000066002.1	100	346	0	0	1	346	1	346	0	734	0	MULTISPECIES: N-acetylneuraminate synthase	Bacteria	22	22	2	67.6	67.6	9.2	38.751	0	181.79	40070000000	204	Intensity ->	24.9805	24.2543	25.9226	24.55	24.968	24.1663	25.8911	24.6183	24.5839
PNPLODAB_03662 dTDP-4-amino-4,6-dideoxygalactose transaminase;PFBPECIA_03498 dTDP-4-amino-4,6-dideoxygalactose transaminase;OKDCKLBA_04118 dTDP-4-amino-4,6-dideoxygalactose transaminase;OFFKKPFB_03816 dTDP-4-amino-4,6-dideoxygalactose transaminase;OACBGGFD		1.58539	-0.43472		1.42847	-0.427871		1.53053	-0.637787		0.696095	-0.265922	PNPLODAB_03662;PFBPECIA_03498;OKDCKLBA_04118;OFFKKPFB_03816;OACBGGFD_03562;MGPNOCHN_03486;MFDHIIPA_03602;MEFJKFNE_04003;MCCOJDHE_03777;LKOLDKAE_03320;LIMOMFPF_03315;KJLMEHHG_03628;KJIJLKDN_03935;KFGCNKFC_04159;KACMHCHC_03521;JLHPLACJ_03077;JEMBJNCM_03921;JEEKBHCJ_03678;JBBMELNE_03429;IIPAOFGN_03574;IHLJGEKH_03638;GFGBHCPP_03797;GDGAFJPJ_03302;FGNLLDHK_04121;FEDOHDOA_03877;EOCOBPMN_03046;ELGGPMEP_…	PFBPECIA_03498	WP_000612044.1	100	376	0	0	1	376	1	376	0	813	1	MULTISPECIES: dTDP-4-amino-4,6-dideoxygalactose transaminase	Enterobacteriaceae	11	11	0	43.6	43.6	0	41.963	0	33.638	17018000000	378	Intensity ->	27.7831	27.0969	28.4009	27.7364	27.4891	27.7551	27.6891	25.2821	28.1621
PNPLODAB_00665 Aldo-keto reductase IolS;IIPAOFGN_01965 Aldo-keto reductase IolS;FGNLLDHK_00575 Aldo-keto reductase IolS;EDKFLJNH_03490 Aldo-keto reductase IolS		1.21365	-0.43213		0.562584	-0.258853		0.0368688	-0.0418896		0.163863	-0.0982293	PNPLODAB_00665;IIPAOFGN_01965;FGNLLDHK_00575;EDKFLJNH_03490	IIPAOFGN_01965	WP_001199808.1	100	324	0	0	1	324	1	324	0	693	0	1-deoxyxylulose-5-phosphate synthase YajO	Escherichia coli	17	2	2	75.3	7.4	7.4	36.447	0	70.379	476230000	12	Intensity ->	24.3321	26.0902	24.6715	25.2069	25.976	25.0084	24.8364	24.4488	24.6824
MHOJBANN_00664 Glycine dehydrogenase (decarboxylating);JPINENAK_02486 Glycine dehydrogenase (decarboxylating);JLBHHFJN_04210 Glycine dehydrogenase (decarboxylating);ELCAFCIJ_03195 Glycine dehydrogenase (decarboxylating)		0.402813	-0.431553		0.0405195	0.0578328		0.425691	-0.779971		0.142252	0.189844	MHOJBANN_00664;JPINENAK_02486;JLBHHFJN_04210;ELCAFCIJ_03195	MHOJBANN_00664	WP_000195013.1	100	957	0	0	1	957	1	957	0	2068	0	aminomethyl-transferring glycine dehydrogenase	Escherichia coli	54	3	0	77.3	5.5	0	104.28	0	40.983	28847000000	155	Intensity ->	29.253	23.6601	28.6041	29.7699	29.9684	25.4106	28.8164	29.8154	23.8732
MGFGECDL_01987 50S ribosomal protein L16 3-hydroxylase;PNPLODAB_00022 50S ribosomal protein L16 3-hydroxylase;OGBIEJAG_03837 50S ribosomal protein L16 3-hydroxylase;OFFKKPFB_03530 50S ribosomal protein L16 3-hydroxylase;NBFEBOLO_02577 50S ribosomal protein		0.919694	-0.430719		0.708294	0.370311		0.0967202	0.124049		0.109026	-0.0830609	MGFGECDL_01987;PNPLODAB_00022;OGBIEJAG_03837;OFFKKPFB_03530;NBFEBOLO_02577;MHOJBANN_02262;MGPNOCHN_00697;MCCOJDHE_04319;LKOLDKAE_00069;LKDNNJHI_02682;LEOACJHM_00682;KLFLFOCG_01591;KJIJLKDN_04319;KGMELFOP_04536;KFGCNKFC_03779;KACMHCHC_03104;JPINENAK_02292;JLHPLACJ_00785;JLBHHFJN_00012;JIOIMHAJ_03576;JFLBMOKP_02094;JEMBJNCM_01318;JEEKBHCJ_03021;JBBMELNE_04207;JAPEBFAC_00567;IIPAOFGN_00040;IHLJGEKH_…	OGBIEJAG_03837	WP_000933638.1	100	373	0	0	1	373	4	376	0	791	2	[50S ribosomal protein L16]-arginine 3-hydroxylase	Shigella flexneri	7	7	2	36.2	36.2	7.5	42.578	0	31.138	12535000000	250	Intensity ->	27.4942	27.2616	27.7781	24.8146	28.1499	25.5833	27.3307	27.7117	27.9472
IHLJGEKH_04004 hypothetical protein;IIPAOFGN_04779 hypothetical protein		1.01295	-0.430599		0.267138	-0.170719		0.0428391	-0.054626		0.714283	-0.36047	IHLJGEKH_04004;IIPAOFGN_04779	IHLJGEKH_04004	WP_000360286.1	100	205	0	0	1	205	1	205	1e-138	443	0	hypothetical protein	Escherichia coli	9	9	1	55.6	55.6	9.8	22.944	0	25.647	1919400000	29	Intensity ->	24.9769	25.2296	24.9639	24.2957	25.2627	23.6182	24.4738	25.554	25.4709
MCCOJDHE_02316 Aconitate hydratase A;KJIJLKDN_02456 Aconitate hydratase A;IHLJGEKH_01940 Aconitate hydratase A;ELGGPMEP_01480 Aconitate hydratase A;CKAKOHDH_03282 Aconitate hydratase A		0.816277	-0.429525		0.13448	-0.103449		0.35286	-0.40009		0.344631	0.234395	MCCOJDHE_02316;KJIJLKDN_02456;IHLJGEKH_01940;ELGGPMEP_01480;CKAKOHDH_03282	MCCOJDHE_02316	WP_000099498.1	100	891	0	0	1	891	1	891	0	1910	0	aconitate hydratase AcnA	Escherichia coli	51	8	2	65.5	9.7	1.6	97.776	0	19.837	4385900000	97	Intensity ->	24.7845	26.7488	27.3243	27.8118	27.2638	26.0702	27.4202	28.3996	25.4398
OFFKKPFB_03621 Chaperone protein YcdY;MFDHIIPA_04662 Chaperone protein YcdY;MDKIONIE_04431 Chaperone protein YcdY;KJLMEHHG_02537 Chaperone protein YcdY;KGMELFOP_00086 Chaperone protein YcdY;KACMHCHC_03013 Chaperone protein YcdY;JEEKBHCJ_02929 Chaperone pro		0.530309	-0.42748		0.189538	-0.188765		0.926865	-1.1047		0.573034	-0.474461	OFFKKPFB_03621;MFDHIIPA_04662;MDKIONIE_04431;KJLMEHHG_02537;KGMELFOP_00086;KACMHCHC_03013;JEEKBHCJ_02929;IDNDDBOJ_03250;HOMAGLGO_02643;HJOKHKII_01104;GFGBHCPP_01931;GDGAFJPJ_02844;FKDCCENF_02068;FFHEABBD_03483;EOCOBPMN_00326;BLOJIPFB_03091;BHDLOEDO_02819;BGFAJFMK_00823;AJLOPILI_01718	MFDHIIPA_04662	WP_001001906.1	100	184	0	0	1	184	1	184	1.76e-118	384	0	molecular chaperone YcdY	Escherichia coli	7	7	1	50	50	7.1	20.768	0	13.825	14451000000	143	Intensity ->	28.1189	28.2983	28.8959	27.0712	29.0904	29.185	28.3145	27.0968	28.6631
PNPLODAB_01718 Prolipoprotein diacylglyceryl transferase;PFBPECIA_02333 Prolipoprotein diacylglyceryl transferase;OKDCKLBA_00172 Prolipoprotein diacylglyceryl transferase;OGBIEJAG_01559 Prolipoprotein diacylglyceryl transferase;OFFKKPFB_02543 Prolipoprotei		1.23297	-0.42482		0.162684	-0.0916548		0.352954	-0.300844		0.747694	-0.313791	PNPLODAB_01718;PFBPECIA_02333;OKDCKLBA_00172;OGBIEJAG_01559;OFFKKPFB_02543;OACBGGFD_01027;NDKOGNOP_00419;NBFEBOLO_00922;MHOJBANN_00607;MGPNOCHN_02150;MGFGECDL_02478;MFDHIIPA_01237;MEFJKFNE_00200;MDKIONIE_00476;MCCOJDHE_01695;LKOLDKAE_03357;LKDNNJHI_03079;LIMOMFPF_00174;LEOACJHM_02571;KNFHFIEF_02516;KLFLFOCG_03292;KJLMEHHG_00870;KJIJLKDN_01740;KGMELFOP_01482;KFGCNKFC_01162;KACMHCHC_01769;JPINENAK_…	PFBPECIA_02333	WP_000204658.1	100	291	0	0	1	291	1	291	0	608	1	MULTISPECIES: prolipoprotein diacylglyceryl transferase	Proteobacteria	2	2	2	13.7	13.7	13.7	33.108	0	6.6186	2496500000	57	Intensity ->	25.2074	27.348	24.9558	26.2194	26.7754	26.8247	25.7086	26.5849	26.3288
PNPLODAB_03930 Formate dehydrogenase-O major subunit;PFBPECIA_03013 Formate dehydrogenase-O major subunit;OKDCKLBA_03821 Formate dehydrogenase-O major subunit;OGBIEJAG_03539 Formate dehydrogenase-O major subunit;OFFKKPFB_04098 Formate dehydrogenase-O major		0.885211	-0.42455		0.0370236	0.0308822		0.971079	-0.794273		0.00219833	-0.00182851	PNPLODAB_03930;PFBPECIA_03013;OKDCKLBA_03821;OGBIEJAG_03539;OFFKKPFB_04098;OACBGGFD_02608;NDKOGNOP_01419;NBFEBOLO_04105;MHOJBANN_04254;MGPNOCHN_03365;MGFGECDL_03991;MFDHIIPA_03753;MEFJKFNE_03796;MDKIONIE_03010;LKOLDKAE_02475;LKDNNJHI_03747;LIMOMFPF_02769;LEOACJHM_03656;KNFHFIEF_01842;KLFLFOCG_03785;KJLMEHHG_03523;KGMELFOP_03747;KFGCNKFC_03999;KACMHCHC_03591;JPINENAK_03829;JLHPLACJ_02258;JLBHHFJN_…	PFBPECIA_03013	WP_162761598.1	100	195	0	0	1	195	1	195	4.5e-127	422	9	molybdopterin-dependent oxidoreductase, partial	Escherichia coli	10	3	3	64.1	11.3	11.3	21.368	0	79.159	15360000000	317	Intensity ->	28.2505	27.7161	24.8848	27.699	27.1717	26.6328	27.1811	27.7295	27.6492
MCCOJDHE_02966 hypothetical protein;KJIJLKDN_02929 hypothetical protein;KFGCNKFC_01737 hypothetical protein;JEEKBHCJ_03407 hypothetical protein;IHLJGEKH_03066 hypothetical protein;GDGAFJPJ_02980 hypothetical protein;ELGGPMEP_02957 hypothetical protein;MGPN		0.963245	-0.424254		0.088966	-0.0645065		0.130107	0.155032		0.0698505	-0.051676	MCCOJDHE_02966;KJIJLKDN_02929;KFGCNKFC_01737;JEEKBHCJ_03407;IHLJGEKH_03066;GDGAFJPJ_02980;ELGGPMEP_02957;MGPNOCHN_03761;LKOLDKAE_03509;JLHPLACJ_00523;JPINENAK_03205;ELCAFCIJ_03593	MCCOJDHE_02966	WP_000819026.1	100	810	0	0	1	810	1	810	0	1728	0	DEAD/DEAH box helicase family protein	Escherichia coli	18	18	18	33.6	33.6	33.6	92.084	0	49.212	2076600000	80	Intensity ->	24.6225	25.9487	26.7523	24.4564	25.7384	25.6774	26.1721	25.6891	24.8418
MCCOJDHE_03029 Threonine synthase;KJIJLKDN_02992 Threonine synthase;KFGCNKFC_01799 Threonine synthase;IIPAOFGN_02628 Threonine synthase;IHLJGEKH_03004 Threonine synthase;FGNLLDHK_01009 Threonine synthase;ELGGPMEP_02894 Threonine synthase;EDKFLJNH_00469 Thr		1.23719	-0.423457		1.19344	-0.434419		3.42188	-1.35091		0.649577	-0.287909	MCCOJDHE_03029;KJIJLKDN_02992;KFGCNKFC_01799;IIPAOFGN_02628;IHLJGEKH_03004;FGNLLDHK_01009;ELGGPMEP_02894;EDKFLJNH_00469;PNPLODAB_02244	MCCOJDHE_03029	WP_000781042.1	100	428	0	0	1	428	1	428	0	911	0	threonine synthase	Escherichia coli	26	26	1	86.7	86.7	9.3	47.065	0	323.31	102490000000	1262	Intensity ->	29.6628	30.2635	30.3114	30.9373	31.1422	29.9537	30.2033	30.7497	30.6749
PNPLODAB_00811 Gamma-glutamyl phosphate reductase;MGFGECDL_01175 Gamma-glutamyl phosphate reductase;MCCOJDHE_03664 Gamma-glutamyl phosphate reductase;KJIJLKDN_03563 Gamma-glutamyl phosphate reductase;JEMBJNCM_03582 Gamma-glutamyl phosphate reductase;JAPEBF		0.51245	-0.422878		1.49969	-0.909083		0.359546	0.551318		0.949379	-0.673702	PNPLODAB_00811;MGFGECDL_01175;MCCOJDHE_03664;KJIJLKDN_03563;JEMBJNCM_03582;JAPEBFAC_04503;IIPAOFGN_01821;IHLJGEKH_02876;FGNLLDHK_03827;ELGGPMEP_03420;EHNKNDBI_04474;EDKFLJNH_04488	MGFGECDL_01175	WP_000893307.1	100	417	0	0	1	417	1	417	0	880	0	glutamate-5-semialdehyde dehydrogenase	Escherichia coli	21	2	0	59.2	7.4	0	44.575	0	7.0234	12488000000	161	Intensity ->	23.9378	24.4371	25.5081	25.5155	24.736	26.2846	26.2044	25.2408	27.8844
PNPLODAB_03590 Thiosulfate sulfurtransferase PspE;PFBPECIA_03873 Thiosulfate sulfurtransferase PspE;OGBIEJAG_01224 Thiosulfate sulfurtransferase PspE;OFFKKPFB_00983 Thiosulfate sulfurtransferase PspE;NDKOGNOP_01794 Thiosulfate sulfurtransferase PspE;NBFEBO		0.419782	-0.422541		0.109954	0.145259		0.625465	-0.959184		0.0263633	-0.0372193	PNPLODAB_03590;PFBPECIA_03873;OGBIEJAG_01224;OFFKKPFB_00983;NDKOGNOP_01794;NBFEBOLO_02319;MHOJBANN_02797;MGPNOCHN_02794;MGFGECDL_03511;MFDHIIPA_01658;MDKIONIE_02657;LKOLDKAE_02322;LKDNNJHI_03878;LEOACJHM_00909;KNFHFIEF_03162;KLFLFOCG_03886;KJLMEHHG_02289;KGMELFOP_02224;KACMHCHC_00442;JPINENAK_02980;JLHPLACJ_03463;JLBHHFJN_02677;JIOIMHAJ_02501;JEMBJNCM_01542;JEEKBHCJ_02845;JCJOCBMM_02795;JBBMELNE_…	PFBPECIA_03873	WP_000473128.1	100	104	0	0	1	104	1	104	1.51e-65	225	1	MULTISPECIES: thiosulfate sulfurtransferase PspE	Enterobacteriaceae	7	2	0	65.4	23.1	0	11.505	0	72.135	50367000000	297	Intensity ->	28.8989	29.9844	26.1843	30.5475	29.8483	29.6052	28.8634	30.3551	28.6548
OGBIEJAG_00900 Divalent-cation tolerance protein CutA;NBFEBOLO_03728 Divalent-cation tolerance protein CutA;MHOJBANN_01590 Divalent-cation tolerance protein CutA;MGPNOCHN_02610 Divalent-cation tolerance protein CutA;MGFGECDL_02864 Divalent-cation tolerance		1.14818	-0.422419		0.280612	0.15771		0.286781	-0.262828		0.82451	0.356685	OGBIEJAG_00900;NBFEBOLO_03728;MHOJBANN_01590;MGPNOCHN_02610;MGFGECDL_02864;MCCOJDHE_02792;LKOLDKAE_03079;LKDNNJHI_00826;LEOACJHM_02880;KLFLFOCG_00839;KJIJLKDN_03227;KFGCNKFC_01549;JPINENAK_02705;JLBHHFJN_01992;JFLBMOKP_03468;IIPAOFGN_03278;IHLJGEKH_03432;HBCBCJEF_04472;FGNLLDHK_00743;ELGGPMEP_03188;ELCAFCIJ_02977;EILPMHKM_01340;EFNGLFIA_03405;EDKFLJNH_00158;CKAKOHDH_02661;BJKHMIMG_03557;BABGFMBJ_…	OGBIEJAG_00900	WP_000883409.1	100	112	0	0	1	112	1	112	6.71e-68	233	1	MULTISPECIES: divalent cation tolerance protein CutA	Enterobacteriaceae	3	1	1	62.5	22.3	22.3	12.361	0	26.204	2022700000	59	Intensity ->	25.225	25.4857	26.4371	27.2955	25.7809	25.8679	24.9764	27.1473	24.7019
JAPEBFAC_01997 Dihydropteroate synthase;EHNKNDBI_01770 Dihydropteroate synthase		1.19539	-0.422338		0.958473	-0.388125		2.13259	-0.978999		1.58894	-0.536015	JAPEBFAC_01997;EHNKNDBI_01770	JAPEBFAC_01997	WP_045132784.1	100	282	0	0	1	282	1	282	0	605	0	dihydropteroate synthase	Escherichia coli	14	14	1	74.1	74.1	9.9	30.645	0	106.06	19543000000	415	Intensity ->	28.6634	29.8652	28.8135	28.002	27.488	25.5056	27.7896	27.9509	28.0798
GFGBHCPP_02992 Voltage-gated potassium channel Kch;PNPLODAB_03494 Voltage-gated potassium channel Kch;PFBPECIA_03296 Voltage-gated potassium channel Kch;OKDCKLBA_03364 Voltage-gated potassium channel Kch;OGBIEJAG_01168 Voltage-gated potassium channel Kch;O		0.956725	-0.422329		1.15271	-0.493226		0.0960546	-0.117762		0.796997	-0.386475	GFGBHCPP_02992;PNPLODAB_03494;PFBPECIA_03296;OKDCKLBA_03364;OGBIEJAG_01168;OFFKKPFB_01043;OACBGGFD_04552;NDKOGNOP_02895;NBFEBOLO_02375;MHOJBANN_02853;MGPNOCHN_02854;MGFGECDL_03457;MFDHIIPA_01598;MEFJKFNE_01873;MDKIONIE_04198;MCCOJDHE_02342;LKOLDKAE_02262;LKDNNJHI_04304;LIMOMFPF_04517;LEOACJHM_00853;KNFHFIEF_02316;KLFLFOCG_02983;KJLMEHHG_02349;KJIJLKDN_02482;KGMELFOP_04211;KFGCNKFC_03473;KACMHCHC_…	PFBPECIA_03296	WP_000020078.1	100	417	0	0	1	417	1	417	0	876	1	MULTISPECIES: voltage-gated potassium channel protein	Enterobacteriaceae	4	4	4	17.3	17.3	17.3	35.58	0	15.673	3412000000	112	Intensity ->	24.3168	27.2418	25.2917	25.855	27.1277	24.4759	25.2303	23.6352	26.6527
PNPLODAB_04278 Trk system potassium uptake protein TrkA;PFBPECIA_04458 Trk system potassium uptake protein TrkA;OKDCKLBA_04443 Trk system potassium uptake protein TrkA;OGBIEJAG_04574 Trk system potassium uptake protein TrkA;OFFKKPFB_04231 Trk system potass		1.21024	-0.420277		0.539334	0.248876		0.243308	0.224709		0.147731	-0.0869495	PNPLODAB_04278;PFBPECIA_04458;OKDCKLBA_04443;OGBIEJAG_04574;OFFKKPFB_04231;OACBGGFD_04534;NDKOGNOP_04006;NBFEBOLO_04550;MHOJBANN_04473;MGPNOCHN_04216;MGFGECDL_04590;MFDHIIPA_04546;MEFJKFNE_04418;MDKIONIE_03990;MCCOJDHE_04229;LKOLDKAE_04191;LKDNNJHI_04540;LIMOMFPF_04339;LEOACJHM_04452;KNFHFIEF_03577;KLFLFOCG_04400;KJLMEHHG_04367;KJIJLKDN_04215;KGMELFOP_04035;KFGCNKFC_04274;KACMHCHC_04115;JPINENAK_…	PFBPECIA_04458	WP_000691382.1	100	458	0	0	1	458	1	458	0	965	1	MULTISPECIES: Trk system potassium transporter TrkA	Proteobacteria	9	9	9	31	31	31	50.367	0	29.03	4413300000	138	Intensity ->	26.7131	25.555	27.5222	26.8323	27.231	26.5247	25.8203	26.9938	27.7025
PNPLODAB_04475 Outer membrane protein assembly factor BamE;PFBPECIA_01599 Outer membrane protein assembly factor BamE;OKDCKLBA_00383 Outer membrane protein assembly factor BamE;OGBIEJAG_04395 Outer membrane protein assembly factor BamE;OFFKKPFB_04255 Outer		0.475129	-0.418649		0.227794	0.238599		0.00857733	-0.0182738		0.529909	0.472855	PNPLODAB_04475;PFBPECIA_01599;OKDCKLBA_00383;OGBIEJAG_04395;OFFKKPFB_04255;OACBGGFD_04410;NDKOGNOP_04617;NBFEBOLO_00688;MHOJBANN_00408;MGPNOCHN_03699;MGFGECDL_02694;MFDHIIPA_01047;MEFJKFNE_00410;MDKIONIE_03719;MCCOJDHE_01497;LKOLDKAE_03567;LKDNNJHI_02058;LIMOMFPF_03682;LEOACJHM_04282;KNFHFIEF_01906;KLFLFOCG_02238;KJLMEHHG_04334;KJIJLKDN_01937;KGMELFOP_03660;KFGCNKFC_01335;KACMHCHC_04187;JPINENAK_…	PFBPECIA_01599	WP_001203438.1	100	113	0	0	1	113	1	113	2.06e-71	242	4	MULTISPECIES: outer membrane protein assembly factor BamE	Escherichia	3	3	3	50.4	50.4	50.4	12.302	0	22.832	21429000000	124	Intensity ->	28.1479	26.0586	24.69	28.434	29.56	24.4789	28.3787	28.2954	28.4857
CKAKOHDH_00262 D-serine dehydratase		0.819402	-0.417957		1.48529	-0.638993		0.221397	-0.267527		1.24561	-0.585716	CKAKOHDH_00262	CKAKOHDH_00262	WP_000426395.1	100	442	0	0	1	442	1	442	0	944	0	D-serine ammonia-lyase	Escherichia coli	21	1	0	63.3	5.4	0	47.855	0	26.601	5602100000	40	Intensity ->	26.5266	29.7385	25.5256	25.2706	24.2947	24.9726	26.6794	24.5084	25.352
JEMBJNCM_03614 hypothetical protein		1.07564	-0.416159		1.08771	-0.436689		0.0713619	-0.0783174		0.0595491	-0.0416099	JEMBJNCM_03614	JEMBJNCM_03614	WP_000001808.1	97.517	725	18	0	41	765	1	725	0	1459	0	autotransporter outer membrane beta-barrel domain-containing protein, partial	Escherichia coli	15	9	2	33.6	18	4.1	79.282	0	68.348	1169700000	33	Intensity ->	24.3243	27.9917	24.1662	24.1891	23.7975	25.6951	24.6749	25.0815	24.0731
KFGCNKFC_00619 Beta-galactosidase;JEMBJNCM_03647 Beta-galactosidase		0.923197	-0.416041		0.0136935	-0.0111588		0.0377712	0.0496287		0.13142	0.095427	KFGCNKFC_00619;JEMBJNCM_03647	KFGCNKFC_00619	WP_000177878.1	100	1024	0	0	1	1024	1	1024	0	2199	0	beta-galactosidase	Escherichia coli	66	3	3	79.4	5.5	5.5	116.47	0	27.452	3212500000	9	Intensity ->	24.8871	30.725	24.6209	25.299	25.1941	25.5981	24.4612	25.0045	25.4863
PNPLODAB_00952 KHG/KDPG aldolase;PFBPECIA_00109 KHG/KDPG aldolase;OKDCKLBA_01859 KHG/KDPG aldolase;OGBIEJAG_02048 KHG/KDPG aldolase;OFFKKPFB_00749 KHG/KDPG aldolase;OACBGGFD_01686 KHG/KDPG aldolase;NDKOGNOP_03059 KHG/KDPG aldolase;MGPNOCHN_00937 KHG/KDPG a		0.98261	-0.416035		0.831063	-0.375221		1.37322	-0.870398		1.88484	-0.621398	PNPLODAB_00952;PFBPECIA_00109;OKDCKLBA_01859;OGBIEJAG_02048;OFFKKPFB_00749;OACBGGFD_01686;NDKOGNOP_03059;MGPNOCHN_00937;MGFGECDL_00311;MFDHIIPA_03070;MEFJKFNE_03484;MDKIONIE_01128;MCCOJDHE_00813;LKOLDKAE_00783;LIMOMFPF_00731;LEOACJHM_01158;KNFHFIEF_00060;KJLMEHHG_02649;KJIJLKDN_01412;KGMELFOP_01313;KFGCNKFC_02752;KACMHCHC_02093;JLHPLACJ_00086;JIOIMHAJ_01679;JEEKBHCJ_03564;JCJOCBMM_00322;JBBMELNE_…	PFBPECIA_00109	WP_000800512.1	100	213	0	0	1	213	1	213	6.8e-139	445	0	MULTISPECIES: bifunctional 4-hydroxy-2-oxoglutarate aldolase/2-dehydro-3-deoxy-phosphogluconate aldolase	Proteobacteria	14	1	0	85.9	4.7	0	22.284	0.0001657	2.5975	5450100000	146	Intensity ->	27.0501	26.0554	22.9091	24.5159	24.2663	23.8396	25.0554	25.4679	26.3534
JCJOCBMM_04187 Outer membrane protein slp;FHNFNDFF_03564 Outer membrane protein slp;FHHODMHO_03893 Outer membrane protein slp;ECEBCKND_04175 Outer membrane protein slp;BAHIFDLB_04138 Outer membrane protein slp;PNPLODAB_03039 Outer membrane protein slp;OKDC		0.456647	-0.41573		1.12552	-0.832951		0.210768	-0.391282		0.540791	-0.497034	JCJOCBMM_04187;FHNFNDFF_03564;FHHODMHO_03893;ECEBCKND_04175;BAHIFDLB_04138;PNPLODAB_03039;OKDCKLBA_01568;OGBIEJAG_04090;OACBGGFD_01093;NDKOGNOP_04114;NBFEBOLO_03259;MHOJBANN_03615;MGPNOCHN_03122;MGFGECDL_03762;MFDHIIPA_02519;MEFJKFNE_02894;MDKIONIE_03648;MCCOJDHE_03296;LKOLDKAE_02139;LKDNNJHI_02592;LIMOMFPF_01879;LEOACJHM_03262;KNFHFIEF_03681;KLFLFOCG_02644;KJLMEHHG_01714;KJIJLKDN_03326;KFGCNKFC_…	ECEBCKND_04175	WP_024176392.1	100	188	0	0	1	188	1	188	3.2e-125	403	0	MULTISPECIES: outer membrane lipoprotein Slp	Enterobacteriaceae	11	11	2	81.4	81.4	21.8	20.947	0	323.31	529350000000	1075	Intensity ->	27.5394	32.3294	33.5822	33.3256	32.5559	31.6681	33.9041	32.9657	32.8508
OGBIEJAG_03304 Chaperone protein FimC;MHOJBANN_01418 Chaperone protein FimC;MGPNOCHN_03788 Chaperone protein FimC;MGFGECDL_03016 Chaperone protein FimC;MCCOJDHE_02938 Chaperone protein FimC;LKOLDKAE_03536 Chaperone protein FimC;LEOACJHM_02415 Chaperone pro		1.73045	-1.23152	+	3.37237	-1.85489		2.00387	-2.33683	+	3.67478	-1.98684	OGBIEJAG_03304;MHOJBANN_01418;MGPNOCHN_03788;MGFGECDL_03016;MCCOJDHE_02938;LKOLDKAE_03536;LEOACJHM_02415;KJIJLKDN_02901;JLBHHFJN_02223;JIOIMHAJ_04124;JEMBJNCM_02339;JAPEBFAC_00685;IHLJGEKH_03094;FGNLLDHK_00903;ELGGPMEP_02986;EHNKNDBI_00676;EDKFLJNH_00364	OGBIEJAG_03304	WP_000066559.1	100	241	0	0	1	241	1	241	1.11e-162	515	0	MULTISPECIES: type 1 fimbria chaperone FimC	Enterobacteriaceae	15	15	2	70.5	70.5	11.6	26.629	0	102.03	30867000000	424	Intensity ->	29.52	29.2247	26.0768	25.2156	30.5452	25.3771	25.2588	25.2454	28.0652
PNPLODAB_03829 6-phosphogluconate dehydrogenase, decarboxylating;IIPAOFGN_01423 6-phosphogluconate dehydrogenase, decarboxylating		1.00804	-0.413503		0.160841	0.10521		0.0634192	-0.0754506		0.012872	-0.00965205	PNPLODAB_03829;IIPAOFGN_01423	IIPAOFGN_01423	WP_000043444.1	100	468	0	0	1	468	1	468	0	990	1	MULTISPECIES: NADP-dependent phosphogluconate dehydrogenase	Enterobacteriaceae	49	2	2	84.2	9.6	9.6	51.482	0	5.996	1566900000	7	Intensity ->	24.9557	25.4797	24.1067	25.529	24.5159	25.5946	24.3063	23.7469	25.0487
JLHPLACJ_03785 Trans-aconitate 2-methyltransferase;HMIIFDGB_00431 Trans-aconitate 2-methyltransferase;DEDMECEF_04324 Trans-aconitate 2-methyltransferase;CEJHCKJO_01946 Trans-aconitate 2-methyltransferase;BFNDCOEE_04363 Trans-aconitate 2-methyltransferase;B		1.33888	-0.41304		0.0257606	0.0157115		0.198133	0.148826		0.00603975	0.0038412	JLHPLACJ_03785;HMIIFDGB_00431;DEDMECEF_04324;CEJHCKJO_01946;BFNDCOEE_04363;BEIEIFNH_04581;PFBPECIA_02695	HMIIFDGB_00431	WP_022645705.1	100	252	0	0	1	252	1	252	3.78e-169	535	0	MULTISPECIES: trans-aconitate 2-methyltransferase	Enterobacteriaceae	4	2	2	31	19.4	19.4	29.041	0	6.1549	1576400000	13	Intensity ->	24.3115	25.6468	24.7311	24.3448	24.2035	25.4129	24.7889	24.889	25.4631
PNPLODAB_04484 tRNA (guanine-N(1)-)-methyltransferase;PFBPECIA_01608 tRNA (guanine-N(1)-)-methyltransferase;OKDCKLBA_00392 tRNA (guanine-N(1)-)-methyltransferase;OGBIEJAG_04386 tRNA (guanine-N(1)-)-methyltransferase;OFFKKPFB_04264 tRNA (guanine-N(1)-)-meth		1.06397	-0.4127		0.0604732	-0.0406235		0.458027	-0.395277		0.0551924	-0.0372992	PNPLODAB_04484;PFBPECIA_01608;OKDCKLBA_00392;OGBIEJAG_04386;OFFKKPFB_04264;OACBGGFD_04401;NDKOGNOP_04608;NBFEBOLO_00679;MHOJBANN_00399;MGPNOCHN_03708;MGFGECDL_02703;MFDHIIPA_01038;MEFJKFNE_00419;MDKIONIE_03709;MCCOJDHE_01488;LKOLDKAE_03558;LKDNNJHI_02049;LIMOMFPF_03673;LEOACJHM_04273;KNFHFIEF_01897;KLFLFOCG_02247;KJLMEHHG_04343;KJIJLKDN_01946;KGMELFOP_03669;KFGCNKFC_01344;KACMHCHC_04178;JPINENAK_…	PFBPECIA_01608	WP_000264781.1	100	255	0	0	1	255	1	255	1.28e-172	544	0	MULTISPECIES: tRNA (guanosine(37)-N1)-methyltransferase TrmD	Enterobacteriaceae	4	4	4	25.5	25.5	25.5	28.422	0	42.459	3200600000	151	Intensity ->	23.6135	26.6777	24.8987	24.7802	24.5202	24.2536	25.7854	26.2029	26.9124
NBFEBOLO_04677 hypothetical protein;MGPNOCHN_04473 hypothetical protein;LEOACJHM_04178 hypothetical protein;JLHPLACJ_04549 hypothetical protein;FHHODMHO_02339 hypothetical protein;BJKHMIMG_04602 hypothetical protein;BGFAJFMK_03671 hypothetical protein		1.63106	-0.412524		0.667504	-0.239112		0.0777433	-0.0672655		0.561202	0.213744	NBFEBOLO_04677;MGPNOCHN_04473;LEOACJHM_04178;JLHPLACJ_04549;FHHODMHO_02339;BJKHMIMG_04602;BGFAJFMK_03671	NBFEBOLO_04677	WP_000239529.1	100	91	0	0	1	91	1	91	1.68e-53	189	9	MULTISPECIES: hypothetical protein	Enterobacterales	3	3	3	47.3	47.3	47.3	10.06	0	10.751	463250000	15	Intensity ->	23.7802	26.1721	25.2304	24.4629	24.7893	25.9902	25.917	25.4426	25.5475
PNPLODAB_00679 S-adenosylmethionine:tRNA ribosyltransferase-isomerase;PFBPECIA_04835 S-adenosylmethionine:tRNA ribosyltransferase-isomerase;OKDCKLBA_02032 S-adenosylmethionine:tRNA ribosyltransferase-isomerase;OGBIEJAG_02912 S-adenosylmethionine:tRNA ribos		0.840517	-0.411752		0.876703	-0.426184		0.645132	-0.60072		0.676308	-0.365827	PNPLODAB_00679;PFBPECIA_04835;OKDCKLBA_02032;OGBIEJAG_02912;OFFKKPFB_02787;OACBGGFD_00741;NDKOGNOP_00940;NBFEBOLO_02174;MHOJBANN_03374;MGPNOCHN_00037;MGFGECDL_01284;MFDHIIPA_02921;MEFJKFNE_02146;MDKIONIE_01455;MCCOJDHE_03353;LKOLDKAE_02551;LKDNNJHI_01496;LIMOMFPF_01062;LEOACJHM_00037;KNFHFIEF_01713;KLFLFOCG_00481;KJLMEHHG_00583;KJIJLKDN_03754;KGMELFOP_02160;KFGCNKFC_00573;KACMHCHC_02253;JPINENAK_…	PFBPECIA_04835	WP_020233446.1	100	356	0	0	1	356	1	356	0	756	1	tRNA preQ1(34) S-adenosylmethionine ribosyltransferase-isomerase QueA	Escherichia coli	2	2	2	15.7	15.7	15.7	39.412	0	19.473	7786200000	103	Intensity ->	27.8724	28.1218	27.1138	27.1927	28.0407	25.5788	25.4291	24.9107	23.8198
IDNDDBOJ_04165 hypothetical protein;FKDCCENF_00852 hypothetical protein		1.351	-0.411615		0.659484	0.267828		0.0339557	-0.0344141		1.35769	0.429877	IDNDDBOJ_04165;FKDCCENF_00852	FKDCCENF_00852	WP_001605113.1	100	517	0	0	1	517	1	517	0	1100	1	hypothetical protein	Escherichia coli	9	9	4	27.9	27.9	18	58.167	0	7.9844	1098400000	16	Intensity ->	25.4049	25.4397	26.7083	25.437	24.6699	25.9283	25.7516	24.8085	25.8412
PNPLODAB_01203 Anaerobic dimethyl sulfoxide reductase chain B;OKDCKLBA_02874 Anaerobic dimethyl sulfoxide reductase chain B;OGBIEJAG_02455 Anaerobic dimethyl sulfoxide reductase chain B;OFFKKPFB_00493 Anaerobic dimethyl sulfoxide reductase chain B;OACBGGFD		0.483138	-0.411035		0.0780858	0.0897463		0.179758	0.322811		0.169585	-0.18325	PNPLODAB_01203;OKDCKLBA_02874;OGBIEJAG_02455;OFFKKPFB_00493;OACBGGFD_02227;NDKOGNOP_03492;NBFEBOLO_01440;MHOJBANN_01795;MFDHIIPA_02057;MEFJKFNE_01707;MDKIONIE_00549;MCCOJDHE_00557;LKDNNJHI_01040;LIMOMFPF_04208;LEOACJHM_01410;KNFHFIEF_00325;KLFLFOCG_01249;KJLMEHHG_01051;KJIJLKDN_01156;KGMELFOP_02875;KACMHCHC_01318;JPINENAK_00689;JLHPLACJ_03578;JLBHHFJN_02950;JIOIMHAJ_01994;JFLBMOKP_00049;JEMBJNCM_…	OKDCKLBA_02874	WP_000213028.1	100	205	0	0	1	205	1	205	2.47e-139	444	1	MULTISPECIES: dimethylsulfoxide reductase subunit B	Enterobacteriaceae	11	7	0	52.2	33.2	0	22.752	0	49.537	12928000000	217	Intensity ->	28.3339	28.0935	27.8531	24.6169	23.9551	28.3822	25.2769	25.335	25.8248
PNPLODAB_03462 Protein YchN;PFBPECIA_03266 Protein YchN;OKDCKLBA_03394 Protein YchN;OGBIEJAG_01136 Protein YchN;OACBGGFD_03206 Protein YchN;NBFEBOLO_02413 Protein YchN;MHOJBANN_02891 Protein YchN;MGPNOCHN_02886 Protein YchN;MGFGECDL_03425 Protein YchN;MEFJ		0.99314	-0.410552		0.683398	-0.336001		4.52977	-1.75316		0.357037	-0.20523	PNPLODAB_03462;PFBPECIA_03266;OKDCKLBA_03394;OGBIEJAG_01136;OACBGGFD_03206;NBFEBOLO_02413;MHOJBANN_02891;MGPNOCHN_02886;MGFGECDL_03425;MEFJKFNE_01842;MCCOJDHE_02380;LKOLDKAE_02230;LKDNNJHI_04267;LIMOMFPF_03040;LEOACJHM_00821;KLFLFOCG_03020;KJIJLKDN_02520;KFGCNKFC_03440;JPINENAK_03106;JLBHHFJN_02583;JFLBMOKP_03045;JEMBJNCM_01453;JAPEBFAC_03127;IIPAOFGN_03927;IHLJGEKH_02004;HMIIFDGB_03852;HBCBCJEF_…	PFBPECIA_03266	WP_001169659.1	100	117	0	0	1	117	1	117	4.49e-73	247	1	MULTISPECIES: DsrE/F sulfur relay family protein YchN	Enterobacteriaceae	6	6	2	65	65	12.8	12.732	0	55.733	34973000000	391	Intensity ->	30.2695	28.6078	29.4137	29.3099	28.4556	30.0982	29.2944	29.2247	29.9803
MHOJBANN_00784 N-acylneuraminate cytidylyltransferase;JAPEBFAC_01754 N-acylneuraminate cytidylyltransferase;EHNKNDBI_02012 N-acylneuraminate cytidylyltransferase		0.518683	-0.410313		1.08205	-0.725405		0.0837805	-0.154543		0.599517	-0.483839	MHOJBANN_00784;JAPEBFAC_01754;EHNKNDBI_02012	MHOJBANN_00784	WP_001525622.1	100	418	0	0	1	418	1	418	0	882	1	N-acylneuraminate cytidylyltransferase	Escherichia coli	17	17	2	47.8	47.8	8.1	48.647	0	35.37	7034800000	85	Intensity ->	24.9176	26.4474	25.7163	24.3613	25.0686	25.2334	24.2449	25.2721	24.2253
NBFEBOLO_00824 Sulfite reductase [NADPH] flavoprotein alpha-component;MHOJBANN_00516 Sulfite reductase [NADPH] flavoprotein alpha-component;MGFGECDL_02573 Sulfite reductase [NADPH] flavoprotein alpha-component;LKDNNJHI_02167 Sulfite reductase [NADPH] flavo		0.654896	-0.408793		0.162978	-0.141545		0.562712	-0.635645		0.569747	0.376796	NBFEBOLO_00824;MHOJBANN_00516;MGFGECDL_02573;LKDNNJHI_02167;KLFLFOCG_02129;KFGCNKFC_01226;JPINENAK_01985;JLBHHFJN_01848;JFLBMOKP_02250;HBCBCJEF_02814;ELCAFCIJ_01909;EILPMHKM_02685;EFNGLFIA_02245;BJKHMIMG_00882;BABGFMBJ_02897;ALNJDDDO_02849;PNPLODAB_01812;MGPNOCHN_02057;LKOLDKAE_02933;IIPAOFGN_03049;FGNLLDHK_01399;EDKFLJNH_01216;CKAKOHDH_01934	NBFEBOLO_00824	WP_000211915.1	100	599	0	0	1	599	1	599	0	1266	0	NADPH-dependent assimilatory sulfite reductase flavoprotein subunit	Escherichia coli	13	13	2	31.9	31.9	4.5	66.397	0	59.064	8700800000	195	Intensity ->	25.8904	27.7276	23.8103	27.6303	27.5727	24.7954	27.8715	26.8306	24.665
OFFKKPFB_01618 Lipoate-protein ligase A;NDKOGNOP_02947 Lipoate-protein ligase A;KACMHCHC_00213 Lipoate-protein ligase A;IDNDDBOJ_00700 Lipoate-protein ligase A;HOMAGLGO_04219 Lipoate-protein ligase A;FKDCCENF_00939 Lipoate-protein ligase A;FFHEABBD_01013 L		0.667444	-0.40383		0.0757946	-0.0664955		0.0746862	0.111197		0.392847	0.286832	OFFKKPFB_01618;NDKOGNOP_02947;KACMHCHC_00213;IDNDDBOJ_00700;HOMAGLGO_04219;FKDCCENF_00939;FFHEABBD_01013;BGFAJFMK_03489;BHDLOEDO_03427;MFDHIIPA_00855;MDKIONIE_02807;KJLMEHHG_03825;JEEKBHCJ_03357;HMIIFDGB_04185;HJOKHKII_03325;GFGBHCPP_00211;EOCOBPMN_02204;BLOJIPFB_01492;BDBEODDP_03838;JCJOCBMM_03444;FHNFNDFF_03261;FHHODMHO_03245;ECEBCKND_03622;BFNDCOEE_00909;BEIEIFNH_04383;BAHIFDLB_03488;GDGAFJPJ_…	FKDCCENF_00939	WP_000105889.1	100	338	0	0	1	338	1	338	0	722	1	MULTISPECIES: lipoate--protein ligase LplA	Enterobacteriaceae	8	8	3	33.7	33.7	13.3	37.909	0	121.07	7308800000	147	Intensity ->	25.7568	27.6726	25.914	27.6444	25.4855	24.9678	27.759	27.6124	27.2062
PNPLODAB_02319 Catabolite repressor/activator;PFBPECIA_00770 Catabolite repressor/activator;OKDCKLBA_00929 Catabolite repressor/activator;OGBIEJAG_02637 Catabolite repressor/activator;OFFKKPFB_01524 Catabolite repressor/activator;OACBGGFD_00119 Catabolite		1.74804	-0.403626		0.132854	-0.0618706		5.89376	-1.24164		0.934427	-0.28466	PNPLODAB_02319;PFBPECIA_00770;OKDCKLBA_00929;OGBIEJAG_02637;OFFKKPFB_01524;OACBGGFD_00119;NDKOGNOP_00791;NBFEBOLO_01263;MHOJBANN_01235;MGPNOCHN_02394;MGFGECDL_03241;MFDHIIPA_00762;MEFJKFNE_00947;MDKIONIE_00072;MCCOJDHE_03106;LKOLDKAE_02660;LKDNNJHI_00554;LIMOMFPF_00466;LEOACJHM_02254;KNFHFIEF_01011;KLFLFOCG_02261;KJLMEHHG_02876;KJIJLKDN_03069;KGMELFOP_01736;KFGCNKFC_01873;KACMHCHC_00119;JPINENAK_…	PFBPECIA_00770	WP_000762401.1	100	334	0	0	1	334	1	334	0	708	2	MULTISPECIES: catabolite repressor/activator	Bacteria	12	12	1	60.2	60.2	7.8	37.999	0	251.38	30522000000	421	Intensity ->	29.1321	29.1599	29.3883	29.1892	29.0822	28.5394	29.1003	28.9883	28.9165
OKDCKLBA_00280 Formate hydrogenlyase subunit 5;OACBGGFD_02834 Formate hydrogenlyase subunit 5;MEFJKFNE_00307 Formate hydrogenlyase subunit 5;LIMOMFPF_00281 Formate hydrogenlyase subunit 5;FEDOHDOA_02018 Formate hydrogenlyase subunit 5;EBPBIAPD_00278 Format		0.456587	-0.359283		0.504185	-0.413626		0.0463151	-0.0806114	+	3.46247	-1.40083	OKDCKLBA_00280;OACBGGFD_02834;MEFJKFNE_00307;LIMOMFPF_00281;FEDOHDOA_02018;EBPBIAPD_00278;EEODFGHF_03243	OKDCKLBA_00280	WP_001288125.1	100	569	0	0	1	569	1	569	0	1225	0	MULTISPECIES: formate hydrogenlyase subunit HycE	Escherichia	28	28	1	61.2	61.2	2.8	65.011	0	187.12	93459000000	1250	Intensity ->	30.2924	30.2447	29.8633	29.5955	30.4276	31.2673	30.1327	28.2531	30.1995
PFBPECIA_00323 Glutathione S-transferase GstA;OKDCKLBA_02827 Glutathione S-transferase GstA;OACBGGFD_02258 Glutathione S-transferase GstA;MEFJKFNE_01660 Glutathione S-transferase GstA;LIMOMFPF_02450 Glutathione S-transferase GstA;JIOIMHAJ_01947 Glutathione		0.531813	-0.401756		1.70329	-0.896346		0.0991057	-0.171087		0.218795	0.208579	PFBPECIA_00323;OKDCKLBA_02827;OACBGGFD_02258;MEFJKFNE_01660;LIMOMFPF_02450;JIOIMHAJ_01947;JAPEBFAC_02329;HMIIFDGB_00511;FEDOHDOA_00443;EHNKNDBI_02279;EEODFGHF_00061;EBPBIAPD_01346;DEDMECEF_00970;BFNDCOEE_02016;BEIEIFNH_01919;JLHPLACJ_00305	PFBPECIA_00323	WP_000765742.1	100	201	0	0	1	201	1	201	1.74e-134	430	1	MULTISPECIES: glutathione transferase GstA	Enterobacteriaceae	17	2	2	93.5	9.5	9.5	22.854	0	18.653	5389600000	52	Intensity ->	24.264	24.7526	24.9011	25.4417	24.6348	25.8439	25.326	24.7126	24.1375
HMIIFDGB_00463 Putative dimethyl sulfoxide reductase chain YnfE;DEDMECEF_01018 Putative dimethyl sulfoxide reductase chain YnfE;BFNDCOEE_02065 Putative dimethyl sulfoxide reductase chain YnfE;BEIEIFNH_01967 Putative dimethyl sulfoxide reductase chain YnfE;		0.699086	-0.401392		0.554884	-0.347351		0.633911	-0.614712		0.813589	-0.472322	HMIIFDGB_00463;DEDMECEF_01018;BFNDCOEE_02065;BEIEIFNH_01967;JLHPLACJ_03580;OKDCKLBA_02876;OACBGGFD_02225;MEFJKFNE_01709;LIMOMFPF_04206;FEDOHDOA_00492;EEODFGHF_00011;EBPBIAPD_01395;CEJHCKJO_01905	HMIIFDGB_00463	WP_022645727.1	100	808	0	0	1	808	1	808	0	1748	0	MULTISPECIES: dimethyl sulfoxide reductase subunit A	Enterobacteriaceae	29	23	0	48.4	43.9	0	89.527	0	64.718	6878300000	269	Intensity ->	28.6058	27.7506	26.8743	25.4214	24.7412	25.0053	25.1353	25.2277	24.3962
MGPNOCHN_00866 hypothetical protein;LKOLDKAE_00712 hypothetical protein;KFGCNKFC_02682 hypothetical protein		0.697999	-0.401246		0.104386	0.0889624		0.307504	-0.37929		0.0622937	0.0554853	MGPNOCHN_00866;LKOLDKAE_00712;KFGCNKFC_02682	MGPNOCHN_00866	WP_000079710.1	100	555	0	0	1	555	1	555	0	1118	0	flagellin FliC	Escherichia coli	41	16	15	86.3	42.3	39.3	56.624	0	262.69	22418000000	78	Intensity ->	22.6453	24.8886	24.2696	24.9157	26.1567	26.1352	26.458	25.7365	23.7871
MEFJKFNE_04136 6-phosphogluconate dehydrogenase, decarboxylating		0.406395	-0.401149		1.60501	-1.10512		0.888743	-1.2343		1.89213	-1.16041	MEFJKFNE_04136	MEFJKFNE_04136	WP_000043472.1	100	468	0	0	1	468	1	468	0	989	0	MULTISPECIES: NADP-dependent phosphogluconate dehydrogenase	Enterobacteriaceae	50	3	0	84.2	6.4	0	51.451	0	7.1945	12398000000	58	Intensity ->	25.4615	30.5925	24.9824	25.5694	25.492	25.6955	24.6013	25.0411	25.7351
IDNDDBOJ_04163 hypothetical protein;FKDCCENF_00850 hypothetical protein		0.793568	-0.400927		0.423408	-0.26401		0.0818774	-0.109119		0.310019	0.208913	IDNDDBOJ_04163;FKDCCENF_00850	FKDCCENF_00850	WP_001365304.1	100	1428	0	0	1	1428	1	1428	0	3019	0	MULTISPECIES: hypothetical protein	Escherichia	31	31	1	35.4	35.4	1.3	161.23	0	45.818	3361500000	98	Intensity ->	24.0066	25.2367	24.9887	24.4705	24.6305	24.6313	26.0793	24.3869	23.9575
KNFHFIEF_00865 Magnesium-transporting ATPase, P-type 1;IGDEAAFK_03701 Magnesium-transporting ATPase, P-type 1;GLLDPALF_03346 Magnesium-transporting ATPase, P-type 1		1.48297	-0.399752		0.87819	0.297746		0.100521	0.0870958		0.196599	0.0919732	KNFHFIEF_00865;IGDEAAFK_03701;GLLDPALF_03346	KNFHFIEF_00865	WP_000471885.1	100	898	0	0	1	898	1	898	0	1927	0	MULTISPECIES: magnesium-translocating P-type ATPase	Enterobacteriaceae	11	1	1	22.4	2.4	2.4	99.446	0.0041806	1.5957	108850000	0	Intensity ->	22.9036	25.4858	24.8165	25.5783	25.717	26.0103	23.9804	24.0297	25.4068
NDKOGNOP_03777 Glucans biosynthesis protein D;KNFHFIEF_03414 Glucans biosynthesis protein D;JCJOCBMM_03648 Glucans biosynthesis protein D;IPCPDEOA_04285 Glucans biosynthesis protein D;IGDEAAFK_03537 Glucans biosynthesis protein D;HOMAGLGO_04774 Glucans bio		0.832057	-0.398779		1.32427	-0.579172		1.0125	-0.807572		0.419311	-0.259965	NDKOGNOP_03777;KNFHFIEF_03414;JCJOCBMM_03648;IPCPDEOA_04285;IGDEAAFK_03537;HOMAGLGO_04774;GLLDPALF_03662;FHNFNDFF_03007;FHHODMHO_04084;ECEBCKND_03782;BGFAJFMK_04526;BAHIFDLB_03551;OKDCKLBA_03178;OFFKKPFB_00902;OACBGGFD_01622;MFDHIIPA_01740;MEFJKFNE_01990;MDKIONIE_02932;LIMOMFPF_03805;KJLMEHHG_04308;KGMELFOP_02304;KACMHCHC_00361;JLHPLACJ_02875;JIOIMHAJ_04415;JEEKBHCJ_02763;JBBMELNE_04071;IDNDDBOJ_…	KNFHFIEF_03414	WP_063123354.1	100	539	0	0	1	539	13	551	0	1164	2	glucan biosynthesis protein OpgD	Escherichia coli	22	22	1	59.4	59.4	3.5	61.307	0	81.681	10421000000	284	Intensity ->	26.94	27.6747	27.8778	27.2544	27.8361	25.5769	28.0827	28.281	27.4058
PNPLODAB_03497 putative acyl-CoA thioester hydrolase;PFBPECIA_03299 putative acyl-CoA thioester hydrolase;OKDCKLBA_03361 putative acyl-CoA thioester hydrolase;OGBIEJAG_01171 putative acyl-CoA thioester hydrolase;OFFKKPFB_01040 putative acyl-CoA thioester h		1.31701	-0.397759		0.618496	-0.252375		1.04154	-0.57116		0.0416736	-0.0243922	PNPLODAB_03497;PFBPECIA_03299;OKDCKLBA_03361;OGBIEJAG_01171;OFFKKPFB_01040;OACBGGFD_04549;NDKOGNOP_02898;MGPNOCHN_02851;MGFGECDL_03460;MFDHIIPA_01601;MEFJKFNE_01876;MDKIONIE_02600;MCCOJDHE_02339;LKOLDKAE_02265;LIMOMFPF_04520;LEOACJHM_00856;KNFHFIEF_02319;KJLMEHHG_02346;KJIJLKDN_02479;KGMELFOP_04208;KFGCNKFC_03476;KACMHCHC_00499;JLHPLACJ_04441;JIOIMHAJ_04054;JEMBJNCM_01488;JEEKBHCJ_02902;JCJOCBMM_…	PFBPECIA_03299	WP_000108160.1	100	132	0	0	1	132	1	132	1.57e-85	284	3	MULTISPECIES: acyl-CoA thioester hydrolase YciA	Proteobacteria	3	1	1	26.5	10.6	10.6	14.23	0.00016556	2.5946	1588700000	84	Intensity ->	23.6652	24.9262	25.7068	24.6646	24.9565	25.6297	24.873	23.7296	24.663
OFFKKPFB_03740 Cytosine deaminase;MFDHIIPA_02863 Cytosine deaminase;MDKIONIE_04046 Cytosine deaminase;KJLMEHHG_00643 Cytosine deaminase;KACMHCHC_03248 Cytosine deaminase;JEEKBHCJ_01167 Cytosine deaminase;JBBMELNE_01133 Cytosine deaminase;IDNDDBOJ_00522 Cyt		0.578905	-0.39655		0.931019	-0.585315		0.0984316	0.1597		2.55343	-1.06538	OFFKKPFB_03740;MFDHIIPA_02863;MDKIONIE_04046;KJLMEHHG_00643;KACMHCHC_03248;JEEKBHCJ_01167;JBBMELNE_01133;IDNDDBOJ_00522;HJOKHKII_01997;GFGBHCPP_03572;GDGAFJPJ_03405;FKDCCENF_03626;BLOJIPFB_01886;BHDLOEDO_04366;AJLOPILI_02461;KGMELFOP_03597;OKDCKLBA_02093;OACBGGFD_00680;MEFJKFNE_02085;LIMOMFPF_01001;FEDOHDOA_01949;EEODFGHF_02835;EBPBIAPD_02069;MGPNOCHN_03808;LKOLDKAE_04384;HMIIFDGB_01168;DEDMECEF_…	MFDHIIPA_02863	WP_001299008.1	100	427	0	0	1	427	1	427	0	923	0	MULTISPECIES: cytosine/isoguanine deaminase	Enterobacteriaceae	17	17	0	50.8	50.8	0	47.609	0	124.79	30400000000	633	Intensity ->	29.4205	28.0175	25.1918	27.7007	26.6836	25.5057	25.1471	27.31	29.2693
JLHPLACJ_00426 Carbamoyl-phosphate synthase small chain;JIOIMHAJ_00958 Carbamoyl-phosphate synthase small chain;DEDMECEF_01518 Carbamoyl-phosphate synthase small chain;OKDCKLBA_00882 Carbamoyl-phosphate synthase small chain;OACBGGFD_00166 Carbamoyl-phospha		1.18434	-0.396438		0.619083	-0.268097		0.0724593	-0.0748504		1.7275	-0.528892	JLHPLACJ_00426;JIOIMHAJ_00958;DEDMECEF_01518;OKDCKLBA_00882;OACBGGFD_00166;MEFJKFNE_00994;LIMOMFPF_00513;FEDOHDOA_00151;EEODFGHF_00914;EBPBIAPD_00746	OKDCKLBA_00882	WP_001309937.1	100	382	0	0	1	382	1	382	0	823	0	MULTISPECIES: glutamine-hydrolyzing carbamoyl-phosphate synthase small subunit	Escherichia	21	21	0	90.6	90.6	0	41.475	0	239.62	67986000000	695	Intensity ->	29.1684	30.0213	28.1621	29.7769	30.4686	29.5498	29.3428	27.564	30.0012
PNPLODAB_00404 Dihydrolipoyllysine-residue succinyltransferase component of 2-oxoglutarate dehydrogenase complex;IIPAOFGN_00423 Dihydrolipoyllysine-residue succinyltransferase component of 2-oxoglutarate dehydrogenase complex;FGNLLDHK_00313 Dihydrolipoylly		0.559712	-0.395758		0.787192	-0.489512		0.248873	0.369837		0.557708	-0.418656	PNPLODAB_00404;IIPAOFGN_00423;FGNLLDHK_00313;EDKFLJNH_02520;CKAKOHDH_03127	IIPAOFGN_00423	WP_096842619.1	100	405	0	0	1	405	1	405	0	851	1	2-oxoglutarate dehydrogenase complex dihydrolipoyllysine-residue succinyltransferase	Escherichia coli	33	2	2	78.3	5.4	5.4	44.037	0	142.27	5423700000	23	Intensity ->	24.0477	24.3646	25.3848	25.0898	25.3793	24.1769	24.9233	25.1218	23.691
MHOJBANN_00783 Polysialic acid biosynthesis protein P7;JAPEBFAC_01753 Polysialic acid biosynthesis protein P7;EHNKNDBI_02013 Polysialic acid biosynthesis protein P7		0.46437	-0.395653		0.472096	-0.417046		0.483428	-0.71158		0.102834	-0.118503	MHOJBANN_00783;JAPEBFAC_01753;EHNKNDBI_02013	MHOJBANN_00783	WP_137504363.1	100	369	0	0	1	369	8	376	0	786	1	UDP-N-acetylglucosamine 2-epimerase (hydrolyzing)	Escherichia coli	15	15	3	46.9	46.9	6.8	41.688	0	48.951	8953800000	95	Intensity ->	25.2311	24.1448	25.5265	25.2447	24.6426	25.6455	26.3617	25.1147	24.9685
OKDCKLBA_00582 Molybdate-binding protein ModA;OGBIEJAG_01744 Molybdate-binding protein ModA;OACBGGFD_00485 Molybdate-binding protein ModA;NBFEBOLO_00209 Molybdate-binding protein ModA;MHOJBANN_00238 Molybdate-binding protein ModA;MGPNOCHN_00345 Molybdate-b		0.619208	-0.394778		0.596099	-0.4099		0.828037	-0.853653		0.418966	0.299743	OKDCKLBA_00582;OGBIEJAG_01744;OACBGGFD_00485;NBFEBOLO_00209;MHOJBANN_00238;MGPNOCHN_00345;MGFGECDL_01605;MFDHIIPA_04239;MEFJKFNE_00609;MDKIONIE_02737;MCCOJDHE_01195;LKOLDKAE_00420;LKDNNJHI_00238;LIMOMFPF_01659;LEOACJHM_00345;KLFLFOCG_00144;KJIJLKDN_00724;KFGCNKFC_00261;JPINENAK_01163;JLBHHFJN_00349;JFLBMOKP_02703;JEMBJNCM_00282;JEEKBHCJ_03277;JBBMELNE_03685;JAPEBFAC_00229;IIPAOFGN_00387;IHLJGEKH_…	OKDCKLBA_00582	WP_000101994.1	100	257	0	0	1	257	1	257	4.32e-169	535	0	MULTISPECIES: molybdate ABC transporter substrate-binding protein	Enterobacteriaceae	14	14	1	71.2	71.2	4.7	27.398	0	77.653	15581000000	350	Intensity ->	28.5922	28.2577	28.4176	28.0947	28.6383	27.6978	28.0377	28.2597	24.5468
PNPLODAB_02346 Nicotinate-nucleotide pyrophosphorylase [carboxylating];PFBPECIA_00742 Nicotinate-nucleotide pyrophosphorylase [carboxylating];OKDCKLBA_00956 Nicotinate-nucleotide pyrophosphorylase [carboxylating];OGBIEJAG_02610 Nicotinate-nucleotide pyroph		0.799308	-0.394674		0.454321	0.275549		0.367901	0.393967		1.6183	0.660102	PNPLODAB_02346;PFBPECIA_00742;OKDCKLBA_00956;OGBIEJAG_02610;OFFKKPFB_01497;OACBGGFD_00092;NDKOGNOP_00764;NBFEBOLO_01290;MHOJBANN_01208;MGFGECDL_03214;MFDHIIPA_00735;MEFJKFNE_00920;MDKIONIE_00099;MCCOJDHE_03939;LKDNNJHI_00581;LIMOMFPF_00439;LEOACJHM_02227;KNFHFIEF_00983;KLFLFOCG_03522;KJLMEHHG_02849;KJIJLKDN_04106;KGMELFOP_01763;KFGCNKFC_01900;KACMHCHC_00092;JPINENAK_04301;JLHPLACJ_00349;JLBHHFJN_…	PFBPECIA_00742	WP_001135153.1	100	297	0	0	1	297	1	297	0	623	0	MULTISPECIES: carboxylating nicotinate-nucleotide diphosphorylase	Enterobacteriaceae	10	10	1	51.9	51.9	5.7	32.772	0	18.167	6452600000	150	Intensity ->	25.4433	27.6796	27.2932	27.4537	27.0638	26.8662	27.7401	27.6923	27.2214
OGBIEJAG_00071 dTDP-glucose 4,6-dehydratase;LEOACJHM_01511 dTDP-glucose 4,6-dehydratase		1.58612	-0.393961		0.441614	-0.173633		0.289068	0.202389		0.225598	0.10151	OGBIEJAG_00071;LEOACJHM_01511	OGBIEJAG_00071	WP_000699425.1	100	361	0	0	1	361	1	361	0	775	0	dTDP-glucose 4,6-dehydratase	Escherichia coli	25	1	1	67	4.4	4.4	40.534	0	2.7452	253650000	6	Intensity ->	24.3567	24.8355	25.6349	23.2632	25.2546	25.4888	24.343	24.6414	25.3791
OGBIEJAG_04567 Threonylcarbamoyl-AMP synthase;LEOACJHM_04459 Threonylcarbamoyl-AMP synthase;JAPEBFAC_04382 Threonylcarbamoyl-AMP synthase;EHNKNDBI_04405 Threonylcarbamoyl-AMP synthase		1.41452	-0.392408		0.258165	0.117838		1.18305	-0.607695		0.0557846	0.0302056	OGBIEJAG_04567;LEOACJHM_04459;JAPEBFAC_04382;EHNKNDBI_04405	OGBIEJAG_04567	WP_001468260.1	100	190	0	0	1	190	1	190	6.85e-125	402	0	L-threonylcarbamoyladenylate synthase type 1 TsaC	Escherichia coli	6	6	1	72.1	72.1	8.9	20.658	0	15.369	2564600000	93	Intensity ->	23.4048	24.4814	26.2549	25.6448	26.3432	24.7566	25.3722	26.4794	25.312
GLLDPALF_04401 DNA-binding protein H-NS		0.679038	-0.391682		0.152735	0.126271		0.196175	-0.260053		0.140012	-0.116433	GLLDPALF_04401	GLLDPALF_04401	WP_020239709.1	100	134	0	0	1	134	1	134	5.71e-83	278	0	MULTISPECIES: H-NS histone family protein	Enterobacterales	11	11	5	72.4	72.4	35.1	15.25	0	323.31	5426400000	65	Intensity ->	23.9034	24.5277	26.7533	24.204	24.6707	25.7099	25.1228	28.5223	24.7847
PFBPECIA_03862 Aconitate hydratase A		1.65647	-0.391569		0.00465012	0.00237444		0.371472	-0.241934		0.218264	0.0934632	PFBPECIA_03862	PFBPECIA_03862	WP_001523121.1	100	891	0	0	1	891	1	891	0	1911	0	MULTISPECIES: aconitate hydratase AcnA	Enterobacteriaceae	49	2	0	66.2	3.4	0	97.775	0	19.938	250700000	6	Intensity ->	24.922	26.0673	25.5217	25.2476	25.9174	24.165	25.1061	24.7085	25.0477
NBFEBOLO_04480 Lactaldehyde dehydrogenase;MHOJBANN_02742 Lactaldehyde dehydrogenase;LKDNNJHI_04340 Lactaldehyde dehydrogenase;KLFLFOCG_04384 Lactaldehyde dehydrogenase;JPINENAK_03660 Lactaldehyde dehydrogenase;JLBHHFJN_04096 Lactaldehyde dehydrogenase;JFLB		0.901234	-0.390623		0.704853	-0.348878		0.631248	-0.516902		0.116023	-0.078563	NBFEBOLO_04480;MHOJBANN_02742;LKDNNJHI_04340;KLFLFOCG_04384;JPINENAK_03660;JLBHHFJN_04096;JFLBMOKP_02613;HBCBCJEF_03476;ELCAFCIJ_04052;EILPMHKM_04410;EFNGLFIA_04450;BJKHMIMG_01356;BABGFMBJ_03266;ALNJDDDO_04232	NBFEBOLO_04480	WP_000115931.1	100	479	0	0	1	479	1	479	0	1020	0	aldehyde dehydrogenase	Escherichia coli	15	15	2	42.2	42.2	4.6	52.295	0	27.82	3971200000	174	Intensity ->	24.0554	23.9765	28.2398	26.7577	26.449	25.4437	24.5326	26.1238	26.3616
OKDCKLBA_00114 Anaerobic nitric oxide reductase transcription regulator NorR;OFFKKPFB_02177 Anaerobic nitric oxide reductase transcription regulator NorR;OACBGGFD_00969 Anaerobic nitric oxide reductase transcription regulator NorR;NDKOGNOP_02340 Anaerobic		1.34061	-0.390188		0.30248	-0.139228		1.58933	-0.758071		0.480633	-0.195897	OKDCKLBA_00114;OFFKKPFB_02177;OACBGGFD_00969;NDKOGNOP_02340;MFDHIIPA_01289;MEFJKFNE_00123;MDKIONIE_01896;LIMOMFPF_00116;KNFHFIEF_02742;KJLMEHHG_00817;KGMELFOP_02762;JIOIMHAJ_02850;JEEKBHCJ_00263;JCJOCBMM_01818;JBBMELNE_00818;IPCPDEOA_03356;IDNDDBOJ_03412;HOMAGLGO_01786;HJOKHKII_02345;GLLDPALF_02864;GFGBHCPP_01148;GDGAFJPJ_01461;FKDCCENF_01348;FHHODMHO_02032;FFHEABBD_00009;FEDOHDOA_01500;EOCOBPMN_…	OKDCKLBA_00114	WP_000417804.1	100	592	0	0	1	592	1	592	0	1270	0	MULTISPECIES: sigma-54-dependent transcriptional regulator	Enterobacteriaceae	10	10	1	20.1	20.1	2.5	66.052	0	12.366	2178100000	127	Intensity ->	26.0204	25.8843	26.6954	25.5758	24.5667	25.5883	25.0096	24.4747	25.6399
JLHPLACJ_01735 hypothetical protein;HMIIFDGB_01213 hypothetical protein;DEDMECEF_01705 hypothetical protein;BFNDCOEE_02428 hypothetical protein;BEIEIFNH_02017 hypothetical protein;BDBEODDP_02994 hypothetical protein;PNPLODAB_00693 hypothetical protein;PFBP		1.07828	-0.389997		0.240418	-0.128614		0.179987	0.174073		0.123318	-0.0756693	JLHPLACJ_01735;HMIIFDGB_01213;DEDMECEF_01705;BFNDCOEE_02428;BEIEIFNH_02017;BDBEODDP_02994;PNPLODAB_00693;PFBPECIA_01173;OKDCKLBA_02047;OGBIEJAG_02898;OACBGGFD_00726;NBFEBOLO_02160;MHOJBANN_03388;MGPNOCHN_00023;MGFGECDL_01270;MEFJKFNE_02131;MCCOJDHE_03339;LKOLDKAE_02537;LKDNNJHI_01482;LIMOMFPF_01047;LEOACJHM_00023;KLFLFOCG_00495;KJIJLKDN_03768;KFGCNKFC_00587;JPINENAK_01319;JLBHHFJN_00698;JFLBMOKP_…	HMIIFDGB_01213	WP_001276410.1	100	225	0	0	1	225	1	225	6.52e-148	472	0	MULTISPECIES: AroM family protein	Enterobacteriaceae	4	4	4	28	28	28	24.885	0	5.1723	749130000	22	Intensity ->	24.7081	25.2925	25.2959	23.9259	25.7348	23.2336	24.6522	25.4555	24.5052
NBFEBOLO_04601 Bifunctional purine biosynthesis protein PurH;MHOJBANN_04610 Bifunctional purine biosynthesis protein PurH;LKDNNJHI_04618 Bifunctional purine biosynthesis protein PurH;KLFLFOCG_04504 Bifunctional purine biosynthesis protein PurH;JPINENAK_044		0.434233	-0.389366		0.277301	0.289573		0.128999	0.250012		0.508351	-0.456817	NBFEBOLO_04601;MHOJBANN_04610;LKDNNJHI_04618;KLFLFOCG_04504;JPINENAK_04453;JLBHHFJN_04591;JFLBMOKP_04543;HBCBCJEF_04778;ELCAFCIJ_04426;EILPMHKM_04540;EFNGLFIA_04690;BJKHMIMG_04784;BABGFMBJ_04539;ALNJDDDO_04643	NBFEBOLO_04601	WP_001187526.1	100	529	0	0	1	529	1	529	0	1133	0	bifunctional phosphoribosylaminoimidazolecarboxamide formyltransferase/IMP cyclohydrolase	Escherichia coli	44	2	1	88.3	9.1	3.8	57.374	0	15.513	23349000000	150	Intensity ->	28.7245	24.9669	29.1109	24.0513	24.7663	24.9746	24.0733	28.5789	29.1795
PNPLODAB_02419 UDP-3-O-(3-hydroxymyristoyl)glucosamine N-acyltransferase;KFGCNKFC_01974 UDP-3-O-(3-hydroxymyristoyl)glucosamine N-acyltransferase;IIPAOFGN_04244 UDP-3-O-(3-hydroxymyristoyl)glucosamine N-acyltransferase;FGNLLDHK_01184 UDP-3-O-(3-hydroxymyri		0.890604	-0.388131		0.13703	0.0951554		0.241265	-0.252143		0.416402	-0.23605	PNPLODAB_02419;KFGCNKFC_01974;IIPAOFGN_04244;FGNLLDHK_01184;EDKFLJNH_00644	KFGCNKFC_01974	WP_001139272.1	100	341	0	0	1	341	1	341	0	726	0	UDP-3-O-(3-hydroxymyristoyl)glucosamine N-acyltransferase	Escherichia coli	8	1	1	29.9	7.6	7.6	36.082	0	6.3823	2044700000	23	Intensity ->	25.5362	24.1355	24.7333	24.6974	25.2644	25.5945	24.3721	25.1368	24.7534
PFBPECIA_04191 Formate acetyltransferase 1;OKDCKLBA_00435 Formate acetyltransferase 1;OACBGGFD_00338 Formate acetyltransferase 1;MEFJKFNE_00462 Formate acetyltransferase 1;LIMOMFPF_02615 Formate acetyltransferase 1;JIOIMHAJ_00135 Formate acetyltransferase		0.166647	-0.386534		1.11354	-1.70336		1.37341	-3.29529		0.229272	-0.525257	PFBPECIA_04191;OKDCKLBA_00435;OACBGGFD_00338;MEFJKFNE_00462;LIMOMFPF_02615;JIOIMHAJ_00135;FEDOHDOA_02612;EEODFGHF_02966;EBPBIAPD_00375;BDBEODDP_01856	PFBPECIA_04191	WP_001292809.1	100	760	0	0	1	760	1	760	0	1640	0	MULTISPECIES: formate C-acetyltransferase	Enterobacteriaceae	103	4	0	97	5.4	0	85.299	0	33.862	199150000000	146	Intensity ->	33.2293	24.5071	25.5518	26.3584	23.3795	24.7921	25.6313	24.5548	24.4662
OKDCKLBA_02086 Beta-galactosidase;OACBGGFD_00687 Beta-galactosidase;MEFJKFNE_02092 Beta-galactosidase;LIMOMFPF_01008 Beta-galactosidase;FEDOHDOA_01942 Beta-galactosidase;EEODFGHF_02842 Beta-galactosidase;EBPBIAPD_02062 Beta-galactosidase		0.954153	-0.800873	+	3.58995	-1.82593		0.259573	-0.509512		0.994116	-0.868331	OKDCKLBA_02086;OACBGGFD_00687;MEFJKFNE_02092;LIMOMFPF_01008;FEDOHDOA_01942;EEODFGHF_02842;EBPBIAPD_02062	OKDCKLBA_02086	WP_000177868.1	100	1024	0	0	1	1024	1	1024	0	2204	0	MULTISPECIES: beta-galactosidase	Escherichia	66	5	0	73	10.4	0	116.35	0	201.59	18096000000	122	Intensity ->	25.1049	25.2642	24.7267	24.8922	24.6457	24.9682	25.2546	24.6008	24.5348
FGNLLDHK_00883 hypothetical protein		1.3824	-0.385264		0.0592608	0.0327634		0.787021	-0.457538		0.130326	-0.0671285	FGNLLDHK_00883	FGNLLDHK_00883	WP_000931915.1	100	133	0	0	1	133	1	133	2.53e-85	283	1	MULTISPECIES: protein gop	Enterobacteriaceae	3	3	3	35.3	35.3	35.3	14.905	0	10.163	114970000	5	Intensity ->	24.4296	25.9378	25.414	26.5998	24.7812	24.3512	25.5522	23.3492	26.9163
MGFGECDL_00485 putative transcriptional regulatory protein YeeN		0.984314	-0.382323		0.597173	-0.284585		0.723075	0.526652		1.39956	-0.5008	MGFGECDL_00485	MGFGECDL_00485	WP_000532919.1	100	238	0	0	1	238	1	238	3.96e-157	499	0	MULTISPECIES: YebC/PmpR family DNA-binding transcriptional regulator	Enterobacteriaceae	7	1	1	41.6	8.4	8.4	25.925	0	60.163	410530000	3	Intensity ->	23.6636	25.0838	26.314	23.3081	26.2211	25.7409	24.8555	23.8663	24.5129
EOCOBPMN_03737 Succinate-semialdehyde dehydrogenase [NADP(+)] GabD		1.42806	-0.382216		0.359153	0.151933		0.151948	-0.123211		0.140077	0.0686481	EOCOBPMN_03737	EOCOBPMN_03737	WP_000772837.1	100	482	0	0	1	482	1	482	0	1021	0	NADP-dependent succinate-semialdehyde dehydrogenase	Escherichia coli	24	1	0	66.6	6	0	51.775	0.001199	1.9822	33246000	1	Intensity ->	25.0489	26.6171	23.9347	24.4542	25.3154	24.8752	25.5365	23.6994	24.7377
ELGGPMEP_00733 Fructose-bisphosphate aldolase class 1		1.116	-0.381388		0.0403417	-0.0256045		0.0195107	0.0209078		0.155685	0.0661624	ELGGPMEP_00733	ELGGPMEP_00733	WP_000129554.1	100	350	0	0	1	350	1	350	0	747	0	class I fructose-bisphosphate aldolase	Escherichia coli	23	1	1	75.7	3.7	3.7	38.137	0.00031561	2.2695	1273300000	2	Intensity ->	24.6672	24.1266	30.4504	24.909	24.8106	25.0364	26.1108	25.328	24.5344
NBFEBOLO_03916 Glycerophosphodiester phosphodiesterase, periplasmic;MHOJBANN_03036 Glycerophosphodiester phosphodiesterase, periplasmic;LKDNNJHI_01721 Glycerophosphodiester phosphodiesterase, periplasmic;KLFLFOCG_01730 Glycerophosphodiester phosphodiestera		0.769121	-0.381167		0.0314161	-0.0257042		0.308743	-0.336968		0.224876	-0.154057	NBFEBOLO_03916;MHOJBANN_03036;LKDNNJHI_01721;KLFLFOCG_01730;JPINENAK_00117;JLBHHFJN_00903;JFLBMOKP_01036;HBCBCJEF_00225;ELCAFCIJ_00219;EILPMHKM_02226;EFNGLFIA_01149;BJKHMIMG_04133;BABGFMBJ_01180;ALNJDDDO_01634	NBFEBOLO_03916	WP_000779086.1	100	358	0	0	1	358	1	358	0	768	1	glycerophosphodiester phosphodiesterase	Escherichia coli	28	28	0	79.3	79.3	0	40.884	0	205.99	85564000000	887	Intensity ->	30.5741	30.2289	30.6686	30.3711	30.5471	29.2762	30.5119	30.7353	30.4856
PNPLODAB_04444 Transcription termination/antitermination protein NusG;OGBIEJAG_04709 Transcription termination/antitermination protein NusG;NBFEBOLO_04625 Transcription termination/antitermination protein NusG;MHOJBANN_04586 Transcription termination/antit		0.60217	-0.381099		1.00185	-0.558774		0.494492	-0.557301		0.76641	-0.468925	PNPLODAB_04444;OGBIEJAG_04709;NBFEBOLO_04625;MHOJBANN_04586;MGPNOCHN_04394;MGFGECDL_04654;MCCOJDHE_04418;LKOLDKAE_04441;LKDNNJHI_04594;LEOACJHM_04465;KLFLFOCG_04528;KJIJLKDN_04349;KFGCNKFC_04344;JPINENAK_04477;JLBHHFJN_04567;JFLBMOKP_04519;JEMBJNCM_04357;JAPEBFAC_04587;IIPAOFGN_04623;IHLJGEKH_04646;HBCBCJEF_04802;FGNLLDHK_04632;ELGGPMEP_04404;ELCAFCIJ_04402;EILPMHKM_04564;EHNKNDBI_04558;EFNGLFIA_…	OGBIEJAG_04709	WP_001287521.1	100	181	0	0	1	181	1	181	1.39e-117	381	1	MULTISPECIES: transcription termination/antitermination protein NusG	Enterobacterales	14	1	1	87.3	12.2	12.2	20.545	0	22.111	5617800000	74	Intensity ->	23.3452	25.8475	25.529	25.0987	28.4119	24.4512	25.9722	24.1201	25.8141
PNPLODAB_04298 ATPase RavA;NBFEBOLO_04262 ATPase RavA;MHOJBANN_03908 ATPase RavA;LKDNNJHI_04146 ATPase RavA;KLFLFOCG_04154 ATPase RavA;KFGCNKFC_03074 ATPase RavA;JPINENAK_03447 ATPase RavA;JLBHHFJN_01457 ATPase RavA;JFLBMOKP_03599 ATPase RavA;IIPAOFGN_0208		1.43855	-0.380902		1.31871	-0.378056		0.610026	-0.34868		0.160731	0.0774637	PNPLODAB_04298;NBFEBOLO_04262;MHOJBANN_03908;LKDNNJHI_04146;KLFLFOCG_04154;KFGCNKFC_03074;JPINENAK_03447;JLBHHFJN_01457;JFLBMOKP_03599;IIPAOFGN_02088;HBCBCJEF_02673;FGNLLDHK_02651;ELCAFCIJ_03449;EILPMHKM_04198;EFNGLFIA_04383;EDKFLJNH_02948;BJKHMIMG_04449;BABGFMBJ_01923;ALNJDDDO_02031	NBFEBOLO_04262	WP_001296585.1	100	498	0	0	1	498	1	498	0	1048	0	ATPase RavA	Escherichia coli	12	12	0	32.9	32.9	0	56.35	0	57.347	4999500000	229	Intensity ->	24.7352	26.6734	26.9611	26.1653	27.3353	25.5538	26.5327	26.6411	26.4656
PNPLODAB_03447 hypothetical protein;PFBPECIA_03969 hypothetical protein;OKDCKLBA_03409 hypothetical protein;OGBIEJAG_01121 hypothetical protein;OFFKKPFB_01088 hypothetical protein;OACBGGFD_03222 hypothetical protein;NDKOGNOP_02846 hypothetical protein;NBFE		0.760863	-0.380088		0.713563	-0.378514		1.78281	-1.11114		0.255656	0.173948	PNPLODAB_03447;PFBPECIA_03969;OKDCKLBA_03409;OGBIEJAG_01121;OFFKKPFB_01088;OACBGGFD_03222;NDKOGNOP_02846;NBFEBOLO_02428;MHOJBANN_02906;MGPNOCHN_02901;MGFGECDL_03410;MFDHIIPA_01552;MEFJKFNE_01827;MDKIONIE_03243;MCCOJDHE_02395;LKOLDKAE_02215;LKDNNJHI_04252;LIMOMFPF_03056;LEOACJHM_00806;KNFHFIEF_02266;KLFLFOCG_03035;KJLMEHHG_02393;KJIJLKDN_02535;KGMELFOP_03347;KFGCNKFC_03425;KACMHCHC_00547;JPINENAK_…	PFBPECIA_03969	WP_000823885.1	100	92	0	0	1	92	1	92	5.23e-56	196	1	MULTISPECIES: stress-induced protein YchH	Bacteria	1	1	1	10.9	10.9	10.9	10.486	0.00076535	2.095	98365000	38	Intensity ->	23.6022	23.837	25.7586	22.7997	25.3982	22.5317	24.2087	24.6219	22.0497
MFDHIIPA_04173 Modulator of FtsH protease HflK		1.11551	-0.379682		0.587978	-0.254328		1.10304	-0.645363		0.534399	-0.236723	MFDHIIPA_04173	MFDHIIPA_04173	WP_000312490.1	99.761	419	1	0	1	419	1	419	0	884	1	MULTISPECIES: FtsH protease activity modulator HflK	Enterobacteriaceae	20	1	1	57.8	4.8	4.8	45.583	0.0007684	2.1175	186150000	2	Intensity ->	26.3175	27.3651	25.6616	24.7886	25.3378	26.2765	24.6581	25.1531	23.5688
HJOKHKII_00527 Imidazole glycerol phosphate synthase subunit HisF		1.47936	-0.379395		0.255357	0.109788		0.879532	0.483106		0.0913863	0.0454148	HJOKHKII_00527	HJOKHKII_00527	WP_001572815.1	100	258	0	0	1	258	1	258	6.27e-173	546	0	imidazole glycerol phosphate synthase subunit HisF	Escherichia coli	11	2	2	55.4	13.6	13.6	28.366	0	2.7725	92321000	2	Intensity ->	24.778	24.4712	25.9734	25.9573	26.4612	26.1733	25.1523	24.5841	24.4793
NDKOGNOP_00641 Phosphoribosylformylglycinamidine synthase;JCJOCBMM_01775 Phosphoribosylformylglycinamidine synthase;IPCPDEOA_02454 Phosphoribosylformylglycinamidine synthase;IGDEAAFK_01848 Phosphoribosylformylglycinamidine synthase;GLLDPALF_00376 Phosphori		1.95679	-0.377108		1.77383	-0.375148		0.603517	-0.303175		3.47788	-0.554403	NDKOGNOP_00641;JCJOCBMM_01775;IPCPDEOA_02454;IGDEAAFK_01848;GLLDPALF_00376;FHNFNDFF_00999;FHHODMHO_01060;FFHEABBD_00406;ECEBCKND_01900;BAHIFDLB_01986	IPCPDEOA_02454	WP_000970102.1	100	1295	0	0	1	1295	1	1295	0	2773	0	MULTISPECIES: phosphoribosylformylglycinamidine synthase	Proteobacteria	79	79	1	86.6	86.6	1.7	141.4	0	323.31	310980000000	4101	Intensity ->	31.8	32.5028	32.0075	31.4881	32.68	31.9658	30.7003	31.8336	32.2566
PNPLODAB_03370 Elongation factor P--(R)-beta-lysine ligase;PFBPECIA_04232 Elongation factor P--(R)-beta-lysine ligase;OKDCKLBA_02569 Elongation factor P--(R)-beta-lysine ligase;OGBIEJAG_00880 Elongation factor P--(R)-beta-lysine ligase;OACBGGFD_02166 Elong		0.787424	-0.377078		0.266984	-0.170207		0.0629657	-0.0819283		0.708348	-0.362926	PNPLODAB_03370;PFBPECIA_04232;OKDCKLBA_02569;OGBIEJAG_00880;OACBGGFD_02166;NDKOGNOP_01257;NBFEBOLO_03708;MHOJBANN_01610;MGPNOCHN_02630;MFDHIIPA_04190;MEFJKFNE_02963;MDKIONIE_01293;MCCOJDHE_02812;LKOLDKAE_03059;LKDNNJHI_00806;LIMOMFPF_02118;LEOACJHM_02860;KNFHFIEF_00775;KLFLFOCG_00859;KJLMEHHG_03080;KJIJLKDN_03207;KFGCNKFC_01569;JPINENAK_02685;JLHPLACJ_01371;JLBHHFJN_02011;JIOIMHAJ_01418;JFLBMOKP_…	PFBPECIA_04232	WP_000004771.1	100	325	0	0	1	325	1	325	0	698	1	MULTISPECIES: elongation factor P--(R)-beta-lysine ligase	Bacteria	7	7	1	42.2	42.2	4.9	36.976	0	9.5904	4606400000	99	Intensity ->	26.5525	27.3599	25.5548	27.0428	23.7649	24.3509	25.4494	26.9308	25.7007
PNPLODAB_01316 RNase adapter protein RapZ;PFBPECIA_01411 RNase adapter protein RapZ;OKDCKLBA_01314 RNase adapter protein RapZ;OGBIEJAG_00450 RNase adapter protein RapZ;OFFKKPFB_01994 RNase adapter protein RapZ;OACBGGFD_01925 RNase adapter protein RapZ;NDKO		1.26358	-0.376094		0.814742	-0.298794		2.37737	-0.963442		0.472346	-0.196306	PNPLODAB_01316;PFBPECIA_01411;OKDCKLBA_01314;OGBIEJAG_00450;OFFKKPFB_01994;OACBGGFD_01925;NDKOGNOP_02182;NBFEBOLO_02787;MHOJBANN_01041;MGPNOCHN_01749;MGFGECDL_02083;MFDHIIPA_01806;MEFJKFNE_01407;MDKIONIE_02188;MCCOJDHE_02094;LKOLDKAE_01352;LKDNNJHI_03191;LIMOMFPF_03184;LEOACJHM_02063;KNFHFIEF_01255;KLFLFOCG_03214;KJLMEHHG_03238;KJIJLKDN_02026;KGMELFOP_00930;KFGCNKFC_00779;KACMHCHC_00813;JPINENAK_…	PFBPECIA_01411	WP_000243741.1	100	284	0	0	1	284	1	284	0	602	1	MULTISPECIES: RNase adapter RapZ	Proteobacteria	14	14	14	67.3	67.3	67.3	32.492	0	185.58	22149000000	365	Intensity ->	27.9458	28.7134	28.8719	29.316	28.245	28.214	29.0221	29.4012	28.9037
PNPLODAB_01693 Putative carbamoyltransferase YgeW;OKDCKLBA_00113 Putative carbamoyltransferase YgeW;OGBIEJAG_01599 Putative carbamoyltransferase YgeW;OFFKKPFB_02178 Putative carbamoyltransferase YgeW;OACBGGFD_00968 Putative carbamoyltransferase YgeW;NDKOGN		0.298145	-0.375915		0.0439364	-0.0708813		0.17785	0.42227		0.0948457	-0.142197	PNPLODAB_01693;OKDCKLBA_00113;OGBIEJAG_01599;OFFKKPFB_02178;OACBGGFD_00968;NDKOGNOP_02339;NBFEBOLO_00947;MHOJBANN_00632;MGPNOCHN_02186;MGFGECDL_02453;MFDHIIPA_01290;MEFJKFNE_00122;MDKIONIE_01895;MCCOJDHE_01720;LKOLDKAE_03389;LKDNNJHI_03054;LIMOMFPF_00115;LEOACJHM_02546;KNFHFIEF_02743;KLFLFOCG_03317;KJLMEHHG_00816;KJIJLKDN_01715;KGMELFOP_02763;KFGCNKFC_01137;KACMHCHC_02911;JPINENAK_02518;JLBHHFJN_…	OKDCKLBA_00113	WP_000978544.1	100	395	0	0	1	395	2	396	0	851	2	MULTISPECIES: knotted carbamoyltransferase YgeW	Enterobacteriaceae	32	32	2	80.3	80.3	5.8	44.056	0	212.88	54829000000	686	Intensity ->	29.428	30.7993	32.7623	27.5739	28.2964	23.7157	27.9832	31.7155	28.0368
PNPLODAB_02266 4-hydroxy-3-methylbut-2-enyl diphosphate reductase;MGPNOCHN_02343 4-hydroxy-3-methylbut-2-enyl diphosphate reductase;MGFGECDL_03292 4-hydroxy-3-methylbut-2-enyl diphosphate reductase;LKOLDKAE_03192 4-hydroxy-3-methylbut-2-enyl diphosphate re		1.43213	-0.375745		0.318882	0.13374		0.147026	-0.117653		1.11774	0.327217	PNPLODAB_02266;MGPNOCHN_02343;MGFGECDL_03292;LKOLDKAE_03192;IIPAOFGN_02650;FGNLLDHK_01031;EDKFLJNH_00491	MGPNOCHN_02343	WP_001166403.1	100	316	0	0	1	316	1	316	0	672	0	MULTISPECIES: 4-hydroxy-3-methylbut-2-enyl diphosphate reductase	Enterobacteriaceae	12	1	1	56.6	5.1	5.1	34.719	0	3.3059	239810000	5	Intensity ->	24.2387	25.9636	26.362	25.3262	24.8609	25.6704	25.541	26.4067	24.3073
OKDCKLBA_01060 dTDP-4-dehydrorhamnose reductase;MEFJKFNE_01152 dTDP-4-dehydrorhamnose reductase		0.719884	-0.375686		0.180655	-0.128491		0.0433147	-0.0599842		0.633358	-0.361271	OKDCKLBA_01060;MEFJKFNE_01152	OKDCKLBA_01060	WP_000547801.1	100	295	0	0	1	295	1	295	0	626	0	MULTISPECIES: dTDP-4-dehydrorhamnose reductase	Escherichia	7	7	7	47.1	47.1	47.1	32.132	0	15.956	2430200000	17	Intensity ->	24.8007	24.0224	24.2349	25.3236	23.4022	25.1721	24.8012	25.048	25.5246
OGBIEJAG_00335 Lysine/arginine/ornithine-binding periplasmic protein;MGFGECDL_00819 Lysine/arginine/ornithine-binding periplasmic protein;LEOACJHM_01776 Lysine/arginine/ornithine-binding periplasmic protein;JLHPLACJ_02615 Lysine/arginine/ornithine-binding		0.554238	-0.375222		0.181303	-0.16172		0.199713	0.293871		0.433361	0.331354	OGBIEJAG_00335;MGFGECDL_00819;LEOACJHM_01776;JLHPLACJ_02615;CKAKOHDH_00223;CEJHCKJO_01410;HMIIFDGB_01602;DEDMECEF_01216;BEIEIFNH_00315	OGBIEJAG_00335	WP_000748259.1	100	260	0	0	1	260	1	260	3.44e-170	539	0	MULTISPECIES: lysine/arginine/ornithine ABC transporter substrate-binding protein ArgT	Enterobacteriaceae	11	11	0	56.9	56.9	0	28.028	0	216.04	7786700000	217	Intensity ->	24.6835	27.601	24.2307	27.2756	27.3535	24.8628	26.2096	27.1238	24.4846
FGNLLDHK_03970 hypothetical protein;EDKFLJNH_03728 hypothetical protein		1.08951	-0.373204		0.00596108	-0.00390014		0.0980188	-0.0969859		0.13585	0.0764639	FGNLLDHK_03970;EDKFLJNH_03728	FGNLLDHK_03970	WP_000936799.1	100	95	0	0	1	95	1	95	5.51e-56	197	0	type II toxin-antitoxin system RelE/ParE family toxin	Escherichia coli	4	4	4	62.1	62.1	62.1	10.93	0	6.2232	759930000	11	Intensity ->	23.951	24.5046	26.9497	24.4946	24.835	25.6373	25.7552	24.9254	24.7526
KJLMEHHG_00778 Xaa-Pro aminopeptidase;JBBMELNE_00856 Xaa-Pro aminopeptidase;JEMBJNCM_01589 Xaa-Pro aminopeptidase;BDBEODDP_00710 Xaa-Pro aminopeptidase;KFGCNKFC_01100 Xaa-Pro aminopeptidase		0.541377	-0.371956		1.19897	-0.670152		1.25155	-1.16238		0.198145	-0.163063	KJLMEHHG_00778;JBBMELNE_00856;JEMBJNCM_01589;BDBEODDP_00710;KFGCNKFC_01100	JBBMELNE_00856	WP_001290144.1	100	441	0	0	1	441	1	441	0	946	0	Xaa-Pro aminopeptidase	Escherichia coli	22	6	0	61.5	21.8	0	49.8	0	29.599	22728000000	311	Intensity ->	28.1469	28.6147	28.702	29.0597	28.6772	24.674	28.0366	28.4715	28.1527
EDKFLJNH_01048 Fructose-bisphosphate aldolase class 2		0.779718	-0.371832		0.236508	-0.157642		0.450603	0.437418		0.261987	-0.171628	EDKFLJNH_01048	EDKFLJNH_01048	WP_000034375.1	99.721	359	1	0	1	359	1	359	0	773	0	MULTISPECIES: class II fructose-bisphosphate aldolase	Enterobacteriaceae	33	3	3	81.6	7	7	39.171	0	7.1202	7897200000	10	Intensity ->	23.2586	24.6638	25.2797	25.852	25.2529	24.868	25.9602	26.0291	25.4898
JBBMELNE_01320 D-serine dehydratase		0.515234	-0.371682		0.0466593	-0.0491178		0.908367	-0.975403		0.689433	0.485412	JBBMELNE_01320	JBBMELNE_01320	WP_000426445.1	100	442	0	0	1	442	1	442	0	945	0	D-serine ammonia-lyase	Escherichia coli	22	2	0	62.2	8.8	0	47.874	0	7.8341	7068300000	91	Intensity ->	25.3419	24.4962	26.0283	28.0454	24.7576	24.7195	25.2197	28.8818	25.2777
OFFKKPFB_00707 hypothetical protein;NDKOGNOP_03019 hypothetical protein;NBFEBOLO_01654 hypothetical protein;MHOJBANN_02009 hypothetical protein;MGPNOCHN_00976 hypothetical protein;MGFGECDL_00272 hypothetical protein;MFDHIIPA_03029 hypothetical protein;LKOL		1.33103	-0.370918		0.396962	-0.166775		0.848344	-0.466112		0.0978017	0.05121	OFFKKPFB_00707;NDKOGNOP_03019;NBFEBOLO_01654;MHOJBANN_02009;MGPNOCHN_00976;MGFGECDL_00272;MFDHIIPA_03029;LKOLDKAE_00823;LKDNNJHI_01255;KNFHFIEF_00101;KLFLFOCG_01034;KGMELFOP_01271;JPINENAK_00904;JLBHHFJN_04276;JFLBMOKP_00264;JEEKBHCJ_03606;JCJOCBMM_00282;JAPEBFAC_02108;IPCPDEOA_03889;IGDEAAFK_02970;IDNDDBOJ_00235;HOMAGLGO_01806;HBCBCJEF_00803;GLLDPALF_00734;GFGBHCPP_03434;FKDCCENF_00565;FHNFNDFF_…	NBFEBOLO_01654	WP_001111990.1	100	99	0	0	1	99	1	99	2.34e-60	210	3	DUF1889 family protein	Escherichia coli	5	1	1	69.7	18.2	18.2	10.835	0.009244	1.1193	30857000	4	Intensity ->	24.9519	25.832	25.0789	24.2837	25.0643	25.2189	24.3809	23.4386	23.5967
CEJHCKJO_02188 Quinone-dependent D-lactate dehydrogenase		1.23372	-0.370896		0.108354	-0.0581256		1.09214	-0.596606		2.37399	-0.571877	CEJHCKJO_02188	CEJHCKJO_02188	WP_000097378.1	100	571	0	0	1	571	1	571	0	1231	0	D-lactate dehydrogenase	Escherichia coli	26	26	1	55.7	55.7	1.2	64.692	0	68.107	14333000000	693	Intensity ->	28.9034	27.6859	27.8081	28.2634	28.6457	26.0626	28.1915	27.8201	28.8722
CEJHCKJO_02819 S-formylglutathione hydrolase FrmB;PFBPECIA_01201 S-formylglutathione hydrolase FrmB;OKDCKLBA_02075 S-formylglutathione hydrolase FrmB;OACBGGFD_00698 S-formylglutathione hydrolase FrmB;MEFJKFNE_02103 S-formylglutathione hydrolase FrmB;LIMOMF		1.3633	-0.370374		0.190175	0.0897717		0.096457	-0.0816358		0.726321	0.252998	CEJHCKJO_02819;PFBPECIA_01201;OKDCKLBA_02075;OACBGGFD_00698;MEFJKFNE_02103;LIMOMFPF_01019;JIOIMHAJ_02634;HMIIFDGB_01186;FEDOHDOA_01931;EEODFGHF_02853;EBPBIAPD_02051;DEDMECEF_01678;BFNDCOEE_02456;BEIEIFNH_01990;BDBEODDP_01539	CEJHCKJO_02819	WP_000419076.1	100	277	0	0	1	277	1	277	0	602	0	MULTISPECIES: S-formylglutathione hydrolase	Escherichia	3	3	1	20.2	20.2	6.1	31.38	0	6.2487	141590000	13	Intensity ->	24.2601	26.3686	24.4531	25.996	25.925	24.6101	24.36	24.2069	25.434
MDKIONIE_03869 Transcriptional repressor MprA;HJOKHKII_03925 Transcriptional repressor MprA		0.850446	-0.369215		0.214304	0.137356		2.29368	-1.2081		0.888655	0.35189	MDKIONIE_03869;HJOKHKII_03925	MDKIONIE_03869	WP_000378435.1	100	176	0	0	1	176	1	176	4.65e-114	370	0	MULTISPECIES: multidrug efflux transporter EmrAB transcriptional repressor EmrR	Enterobacteriaceae	11	11	2	80.7	80.7	17.6	20.548	0	60.677	43406000000	478	Intensity ->	29.2009	29.3276	28.8448	29.7425	29.9499	29.6835	29.2744	29.6882	29.0461
KGMELFOP_03751 Protein FdhE;KACMHCHC_03587 Protein FdhE;IDNDDBOJ_03760 Protein FdhE;HOMAGLGO_02004 Protein FdhE;FKDCCENF_03863 Protein FdhE;FFHEABBD_01120 Protein FdhE;BGFAJFMK_01883 Protein FdhE;AJLOPILI_03984 Protein FdhE		1.23017	-0.369029		2.0436	-0.533842		4.20317	-1.30167		1.15554	-0.37141	KGMELFOP_03751;KACMHCHC_03587;IDNDDBOJ_03760;HOMAGLGO_02004;FKDCCENF_03863;FFHEABBD_01120;BGFAJFMK_01883;AJLOPILI_03984	FKDCCENF_03863	WP_151324036.1	100	309	0	0	1	309	1	309	0	661	1	formate dehydrogenase accessory protein FdhE	Escherichia coli	17	17	0	60.5	60.5	0	34.688	0	46.361	18245000000	506	Intensity ->	28.3303	28.0595	28.7542	28.3232	27.5782	27.7296	27.8852	28.3854	28.0423
MCCOJDHE_00061 3-mercaptopyruvate sulfurtransferase;KJIJLKDN_00061 3-mercaptopyruvate sulfurtransferase;JBBMELNE_01461 3-mercaptopyruvate sulfurtransferase;IHLJGEKH_03724 3-mercaptopyruvate sulfurtransferase;ELGGPMEP_02736 3-mercaptopyruvate sulfurtransfer		1.40034	-0.368639		0.553483	-0.207627		0.042569	-0.0361733		0.105968	0.0507871	MCCOJDHE_00061;KJIJLKDN_00061;JBBMELNE_01461;IHLJGEKH_03724;ELGGPMEP_02736	MCCOJDHE_00061	WP_000108624.1	100	281	0	0	1	281	1	281	0	590	0	3-mercaptopyruvate sulfurtransferase	Escherichia coli	13	1	0	62.6	3.2	0	30.841	0.0042582	1.5423	987210000	8	Intensity ->	23.4143	25.3131	25.8715	24.7114	25.0139	23.7103	23.7743	25.0056	25.0516
KFGCNKFC_04217 Glyceraldehyde-3-phosphate dehydrogenase;OFFKKPFB_00909 Glyceraldehyde-3-phosphate dehydrogenase;MFDHIIPA_01733 Glyceraldehyde-3-phosphate dehydrogenase;KJLMEHHG_04315 Glyceraldehyde-3-phosphate dehydrogenase;KGMELFOP_02297 Glyceraldehyde-3-		0.284535	-0.367961		0.385117	-0.487138		0.759026	-1.33512		0.202183	0.281841	KFGCNKFC_04217;OFFKKPFB_00909;MFDHIIPA_01733;KJLMEHHG_04315;KGMELFOP_02297;KACMHCHC_00368;JEEKBHCJ_02770;IDNDDBOJ_03903;HOMAGLGO_04781;GFGBHCPP_03897;FKDCCENF_03977;FFHEABBD_02437;BLOJIPFB_02344;BGFAJFMK_04486;AJLOPILI_01395;BHDLOEDO_03276	KFGCNKFC_04217	WP_000048664.1	100	333	0	0	1	333	1	333	0	707	0	type I glyceraldehyde-3-phosphate dehydrogenase	Escherichia coli	28	27	0	75.1	72.7	0	35.749	0	280.93	95492000000	854	Intensity ->	29.8978	29.6344	30.7488	30.1762	29.7947	25.3405	30.2868	30.6039	30.7754
NDKOGNOP_02695 hypothetical protein;MDKIONIE_02338 hypothetical protein;KNFHFIEF_02375 hypothetical protein;KJLMEHHG_02507 hypothetical protein;JCJOCBMM_03845 hypothetical protein;IPCPDEOA_03181 hypothetical protein;IGDEAAFK_00883 hypothetical protein;HOMA		1.12204	-0.367503		0.0945301	0.05512		0.133587	-0.123599		0.11108	-0.0633149	NDKOGNOP_02695;MDKIONIE_02338;KNFHFIEF_02375;KJLMEHHG_02507;JCJOCBMM_03845;IPCPDEOA_03181;IGDEAAFK_00883;HOMAGLGO_02612;HJOKHKII_01135;GLLDPALF_01426;GDGAFJPJ_02813;FHNFNDFF_03359;FHHODMHO_03926;FFHEABBD_01405;ECEBCKND_03999;BHDLOEDO_02788;BGFAJFMK_00792;BAHIFDLB_03757;MFDHIIPA_01436	MDKIONIE_02338	WP_000877116.1	100	215	0	0	1	215	1	215	7.64e-141	451	0	MULTISPECIES: YceH family protein	Enterobacteriaceae	16	1	0	87.4	13.5	0	24.177	0	12.666	5230200000	45	Intensity ->	25.4916	26.3803	24.2525	25.0438	24.5614	24.4824	24.5756	25.2727	23.7022
MDKIONIE_04153 Molybdopterin synthase sulfur carrier subunit;HJOKHKII_02699 Molybdopterin synthase sulfur carrier subunit;GDGAFJPJ_03664 Molybdopterin synthase sulfur carrier subunit;PFBPECIA_04012 Molybdopterin synthase sulfur carrier subunit;OKDCKLBA_005		0.810372	-0.367049		0.0899807	-0.0648229		0.0155106	0.019489		0.0742692	0.0539165	MDKIONIE_04153;HJOKHKII_02699;GDGAFJPJ_03664;PFBPECIA_04012;OKDCKLBA_00561;OFFKKPFB_01143;OACBGGFD_00464;NDKOGNOP_03980;MFDHIIPA_04218;MEFJKFNE_00588;LIMOMFPF_01638;KNFHFIEF_00565;KJLMEHHG_03377;KGMELFOP_00378;KACMHCHC_03843;JIOIMHAJ_00259;JEEKBHCJ_03298;JCJOCBMM_00980;IPCPDEOA_02955;IGDEAAFK_02813;HOMAGLGO_02690;HMIIFDGB_02957;GLLDPALF_00084;GFGBHCPP_02072;FKDCCENF_03193;FHNFNDFF_00084;FHHODMHO_…	MDKIONIE_04153	WP_000598613.1	100	81	0	0	1	81	1	81	2.38e-45	166	0	MULTISPECIES: molybdopterin synthase sulfur carrier subunit	Enterobacteriaceae	3	3	0	74.1	74.1	0	8.7298	0	118.68	6183800000	156	Intensity ->	24.2411	28.1013	25.1726	27.7256	24.8543	26.9258	25.1973	24.7204	24.9306
GDGAFJPJ_01087 Histidine--tRNA ligase		1.29329	-0.366645		0.135187	0.0675261		0.1534	0.126654		0.224748	-0.104585	GDGAFJPJ_01087	GDGAFJPJ_01087	WP_021565366.1	100	424	0	0	1	424	1	424	0	898	0	MULTISPECIES: histidine--tRNA ligase	Enterobacteriaceae	30	1	1	76.7	6.6	6.6	47.056	0	3.3244	295250000	2	Intensity ->	25.2455	25.4535	25.5051	24.5766	24.8663	23.6889	25.1583	24.2693	24.4234
PNPLODAB_00097 hypothetical protein;OGBIEJAG_03762 hypothetical protein;NBFEBOLO_00536 hypothetical protein;MHOJBANN_02187 hypothetical protein;MGPNOCHN_00620 hypothetical protein;MGFGECDL_01912 hypothetical protein;MCCOJDHE_03825 hypothetical protein;LKOL		0.41319	-0.364828		0.0359565	0.0440758		0.410135	-0.628557		0.305691	0.298152	PNPLODAB_00097;OGBIEJAG_03762;NBFEBOLO_00536;MHOJBANN_02187;MGPNOCHN_00620;MGFGECDL_01912;MCCOJDHE_03825;LKOLDKAE_00146;LKDNNJHI_04402;LEOACJHM_00607;KLFLFOCG_01516;KJIJLKDN_00990;KFGCNKFC_03854;JPINENAK_02367;JLBHHFJN_00087;JFLBMOKP_02019;JEMBJNCM_01243;JAPEBFAC_00492;IIPAOFGN_00115;IHLJGEKH_03865;HBCBCJEF_02016;FGNLLDHK_03123;ELGGPMEP_03896;ELCAFCIJ_01322;EILPMHKM_01892;EHNKNDBI_00492;EFNGLFIA_…	OGBIEJAG_03762	WP_001295957.1	100	124	0	0	1	124	1	124	3.9e-74	252	0	MULTISPECIES: SecY/SecA suppressor protein	Enterobacteriaceae	5	2	2	61.3	30.6	30.6	14.274	0	6.512	9806800000	101	Intensity ->	24.6801	27.2008	27.9295	28.5651	27.8637	24.7133	29.0751	28.8919	25.9874
GDGAFJPJ_00999 Oxidoreductase UcpA		2.6029	-0.363853		0.0659047	-0.0231506		0.386753	0.178258		1.75751	-0.30753	GDGAFJPJ_00999	GDGAFJPJ_00999	WP_021565354.1	100	263	0	0	1	263	1	263	5.84e-176	555	0	MULTISPECIES: SDR family oxidoreductase UcpA	Enterobacteriaceae	15	15	1	63.9	63.9	3.4	27.866	0	215.61	121150000000	799	Intensity ->	31.5195	31.2727	30.957	30.1419	30.7247	29.3043	30.4563	30.5095	30.8242
FGNLLDHK_00858 hypothetical protein;EDKFLJNH_00319 hypothetical protein		0.839432	-0.362986		0.135314	-0.0849005		0.443559	0.397757		0.218386	-0.135312	FGNLLDHK_00858;EDKFLJNH_00319	FGNLLDHK_00858	WP_001555770.1	100	467	0	0	1	467	1	467	0	969	0	YfcC family protein	Escherichia coli	6	6	1	12.6	12.6	2.4	49.851	0	9.8426	1649000000	44	Intensity ->	24.2085	26.8282	26.1023	25.6688	27.197	25.0211	25.9901	24.9237	24.559
OFFKKPFB_02481 Sulfite reductase [NADPH] flavoprotein alpha-component;MFDHIIPA_01173 Sulfite reductase [NADPH] flavoprotein alpha-component;KGMELFOP_01544 Sulfite reductase [NADPH] flavoprotein alpha-component;KACMHCHC_01831 Sulfite reductase [NADPH] flavo		0.800702	-0.36225		0.31269	-0.190037		0.246583	0.255091		0.236363	-0.148638	OFFKKPFB_02481;MFDHIIPA_01173;KGMELFOP_01544;KACMHCHC_01831;IDNDDBOJ_01310;FKDCCENF_03415;AJLOPILI_03032	MFDHIIPA_01173	WP_000211954.1	100	599	0	0	1	599	1	599	0	1265	0	MULTISPECIES: NADPH-dependent assimilatory sulfite reductase flavoprotein subunit	Enterobacteriaceae	12	4	1	30.2	11.4	3.2	66.278	0	90.991	2885800000	83	Intensity ->	26.958	27.2987	24.1748	24.6422	26.5008	24.0649	24.7095	26.003	25.0123
PNPLODAB_01770 L-fucose mutarotase;PFBPECIA_02355 L-fucose mutarotase;OKDCKLBA_00195 L-fucose mutarotase;OGBIEJAG_01503 L-fucose mutarotase;OFFKKPFB_02521 L-fucose mutarotase;OACBGGFD_01049 L-fucose mutarotase;NDKOGNOP_00397 L-fucose mutarotase;NBFEBOLO_00		0.400505	-0.362042		0.702573	-0.563981		1.31816	-1.42073		2.26492	-1.22946	PNPLODAB_01770;PFBPECIA_02355;OKDCKLBA_00195;OGBIEJAG_01503;OFFKKPFB_02521;OACBGGFD_01049;NDKOGNOP_00397;NBFEBOLO_00868;MHOJBANN_00559;MGPNOCHN_02104;MGFGECDL_02526;MFDHIIPA_01215;MEFJKFNE_00222;MDKIONIE_00451;MCCOJDHE_01649;LKOLDKAE_02980;LKDNNJHI_02210;LIMOMFPF_00196;LEOACJHM_02626;KNFHFIEF_02494;KLFLFOCG_02086;KJLMEHHG_00892;KJIJLKDN_01786;KGMELFOP_01504;KFGCNKFC_01184;KACMHCHC_01791;JPINENAK_…	PFBPECIA_02355	WP_000920840.1	100	140	0	0	1	140	1	140	1.18e-89	297	3	MULTISPECIES: L-fucose mutarotase	Proteobacteria	4	4	4	45	45	45	15.473	0	15.709	54087000000	291	Intensity ->	29.645	30.3544	30.3659	29.7179	29.5718	28.8465	29.4433	30.1828	28.6478
PNPLODAB_00509 Alkyl hydroperoxide reductase C;PFBPECIA_02064 Alkyl hydroperoxide reductase C;OKDCKLBA_04371 Alkyl hydroperoxide reductase C;OGBIEJAG_03394 Alkyl hydroperoxide reductase C;OFFKKPFB_03103 Alkyl hydroperoxide reductase C;OACBGGFD_03432 Alkyl		0.675708	-0.361865		0.187782	0.141457		0.255188	0.300707		0.0616985	0.0514217	PNPLODAB_00509;PFBPECIA_02064;OKDCKLBA_04371;OGBIEJAG_03394;OFFKKPFB_03103;OACBGGFD_03432;NDKOGNOP_03276;NBFEBOLO_00053;MHOJBANN_00083;MGPNOCHN_00204;MGFGECDL_01464;MFDHIIPA_03402;MEFJKFNE_00763;MDKIONIE_03102;MCCOJDHE_01057;LKOLDKAE_00561;LKDNNJHI_00083;LIMOMFPF_01813;LEOACJHM_00203;KNFHFIEF_02035;KLFLFOCG_00301;KJIJLKDN_00584;KGMELFOP_03048;KFGCNKFC_00402;KACMHCHC_02329;JPINENAK_03569;JLHPLACJ_…	PFBPECIA_02064	WP_000052796.1	100	187	0	0	1	187	1	187	7.1e-125	401	1	MULTISPECIES: alkyl hydroperoxide reductase subunit C	Proteobacteria	22	22	11	96.3	96.3	52.9	20.761	0	323.31	3019300000000	4283	Intensity ->	36.3302	35.3121	34.8091	35.2856	35.5107	35.3667	35.1355	35.0998	35.2835
JLHPLACJ_02753 putative lipoprotein YfhM;CEJHCKJO_02463 putative lipoprotein YfhM;PFBPECIA_00939 putative lipoprotein YfhM		1.40346	-0.361226		1.43815	-0.381523		0.826718	-0.433168		0.957493	-0.285329	JLHPLACJ_02753;CEJHCKJO_02463;PFBPECIA_00939	CEJHCKJO_02463	WP_000736357.1	100	1652	0	0	1	1652	1	1652	0	3486	0	alpha2-macroglobulin	Escherichia coli	41	41	3	43	43	3.8	181.31	0	69.753	11355000000	537	Intensity ->	27.0181	27.4426	29.3215	26.8852	27.056	25.2807	27.8004	27.0131	28.023
OKDCKLBA_01896 hypothetical protein;OFFKKPFB_04407 hypothetical protein;MEFJKFNE_04353 hypothetical protein;JEEKBHCJ_03891 hypothetical protein;JCJOCBMM_02438 hypothetical protein;IIPAOFGN_02936 hypothetical protein;IHLJGEKH_03989 hypothetical protein;IGDE		0.802274	-0.360882		0.218528	-0.14174		0.452623	-0.403203		0.086479	0.0619849	OKDCKLBA_01896;OFFKKPFB_04407;MEFJKFNE_04353;JEEKBHCJ_03891;JCJOCBMM_02438;IIPAOFGN_02936;IHLJGEKH_03989;IGDEAAFK_03781;HMIIFDGB_04769;HMIIFDGB_03329;GDGAFJPJ_03023;FHNFNDFF_04101;FGNLLDHK_01287;FFHEABBD_04196;EOCOBPMN_04573;ECEBCKND_02626;DEDMECEF_03740;BJKHMIMG_03912;BFNDCOEE_03238;OFFKKPFB_02915;GFGBHCPP_05027;KACMHCHC_03688;OFFKKPFB_00015;KACMHCHC_03449;BHDLOEDO_02507;EDKFLJNH_03374;EDKFLJNH_…	OKDCKLBA_01896	WP_001547115.1	100	274	0	0	1	274	1	274	0	575	0	DUF2303 family protein	Escherichia coli	9	1	0	48.2	8.4	0	30.47	0	52.549	2970900000	39	Intensity ->	24.2772	23.5436	24.9713	25.7361	24.9111	25.6496	26.1103	26.3604	23.7293
PNPLODAB_03689 Adenosyl-chloride synthase;PFBPECIA_03474 Adenosyl-chloride synthase;NBFEBOLO_04201 Adenosyl-chloride synthase;MHOJBANN_03944 Adenosyl-chloride synthase;MGPNOCHN_03461 Adenosyl-chloride synthase;MCCOJDHE_03751 Adenosyl-chloride synthase;LKOL		0.4637	-0.360081		0.398993	-0.323718		0.61037	-0.754159		0.0595567	0.0640165	PNPLODAB_03689;PFBPECIA_03474;NBFEBOLO_04201;MHOJBANN_03944;MGPNOCHN_03461;MCCOJDHE_03751;LKOLDKAE_03295;LKDNNJHI_04086;KLFLFOCG_04090;KJIJLKDN_03961;KFGCNKFC_04134;JPINENAK_03295;JLBHHFJN_03882;JIOIMHAJ_03730;JFLBMOKP_03659;JBBMELNE_03403;IIPAOFGN_03601;IHLJGEKH_03612;HBCBCJEF_04188;FGNLLDHK_04095;ELGGPMEP_03817;ELCAFCIJ_03513;EILPMHKM_04034;EFNGLFIA_04235;EDKFLJNH_03788;CKAKOHDH_03493;CEJHCKJO_…	PFBPECIA_03474	WP_000751627.1	100	300	0	0	1	300	1	300	0	639	0	MULTISPECIES: S-adenosyl-l-methionine hydroxide adenosyltransferase family protein	Enterobacteriaceae	10	10	0	48.7	48.7	0	32.682	0	21.264	9649700000	129	Intensity ->	26.7136	27.9384	28.7594	28.2636	28.4	25.9283	28.7871	28.6174	25.0812
PFBPECIA_03169 hypothetical protein;JCJOCBMM_03522 hypothetical protein;HOMAGLGO_05430 DNA polymerase III subunit theta;DEDMECEF_04510 DNA polymerase III subunit theta;BEIEIFNH_03941 hypothetical protein;ALNJDDDO_03967 DNA polymerase III subunit theta		1.76289	-0.359715		0.000388691	-0.000186836		0.786562	-0.3874		0.648182	-0.203404	PFBPECIA_03169;JCJOCBMM_03522;HOMAGLGO_05430;DEDMECEF_04510;BEIEIFNH_03941;ALNJDDDO_03967;GFGBHCPP_02439	PFBPECIA_03169	WP_001377386.1	100	83	0	0	1	83	1	83	1.55e-49	177	1	MULTISPECIES: DNA polymerase III subunit theta	Enterobacteriaceae	3	3	3	31.3	31.3	31.3	9.6948	0	5.0054	101170000	10	Intensity ->	24.9849	25.651	25.1527	24.5266	25.2499	24.0892	24.6598	23.884	24.5377
GDGAFJPJ_03560 hypothetical protein		0.674418	-0.359615		0.254662	0.179248		0.0167535	0.024034		0.142181	0.108535	GDGAFJPJ_03560	GDGAFJPJ_03560	WP_000220867.1	100	623	0	0	1	623	1	623	0	1324	0	MULTISPECIES: DEAD/DEAH box helicase family protein	Enterobacteriaceae	29	29	29	55.2	55.2	55.2	71.439	0	109.59	5347000000	38	Intensity ->	24.9366	24.7444	24.2805	25.3838	25.5424	24.3949	25.7508	24.4087	25.6542
PNPLODAB_01311 Aerobic respiration control sensor protein ArcB;OGBIEJAG_00445 Aerobic respiration control sensor protein ArcB;NBFEBOLO_02792 Aerobic respiration control sensor protein ArcB;MHOJBANN_01046 Aerobic respiration control sensor protein ArcB;MGPN		1.53702	-0.359534		0.364073	0.136288		0.14593	-0.106253		0.218916	0.0894645	PNPLODAB_01311;OGBIEJAG_00445;NBFEBOLO_02792;MHOJBANN_01046;MGPNOCHN_01744;MGFGECDL_02078;MCCOJDHE_02099;LKOLDKAE_01357;LKDNNJHI_03196;LEOACJHM_02068;KLFLFOCG_03219;KJIJLKDN_02021;KFGCNKFC_00774;JPINENAK_00579;JLBHHFJN_01387;JFLBMOKP_03263;JEMBJNCM_03052;JAPEBFAC_02030;IIPAOFGN_01513;IHLJGEKH_02154;HBCBCJEF_03828;FGNLLDHK_03318;ELGGPMEP_00062;ELCAFCIJ_00892;EILPMHKM_03669;EHNKNDBI_01737;EFNGLFIA_…	OGBIEJAG_00445	WP_000809780.1	100	778	0	0	1	778	1	778	0	1651	0	MULTISPECIES: aerobic respiration two-component sensor histidine kinase ArcB	Enterobacteriaceae	19	1	1	35.7	1.4	1.4	88.01	0.0068036	1.2945	461040000	4	Intensity ->	24.0427	25.4006	25.4497	25.5344	25.2036	26.0189	25.5595	25.2061	24.3465
MCCOJDHE_02926 Aldehyde reductase Ahr;KJIJLKDN_03093 Aldehyde reductase Ahr;IHLJGEKH_03298 Aldehyde reductase Ahr;ELGGPMEP_03322 Aldehyde reductase Ahr		1.45084	-0.35929		0.0430761	0.0212871		1.07609	0.513171		0.185209	-0.0817688	MCCOJDHE_02926;KJIJLKDN_03093;IHLJGEKH_03298;ELGGPMEP_03322	MCCOJDHE_02926	WP_001528388.1	100	339	0	0	1	339	1	339	0	732	0	NADPH-dependent aldehyde reductase Ahr	Escherichia coli	11	1	1	40.4	3.2	3.2	36.482	0.00031516	2.2631	98060000	2	Intensity ->	25.451	25.4846	25.8191	25.3768	25.0641	24.2911	24.5262	23.6625	24.7716
PFBPECIA_02531 hypothetical protein;JIOIMHAJ_00086 hypothetical protein;GDGAFJPJ_02922 hypothetical protein;EOCOBPMN_00398 hypothetical protein;CEJHCKJO_01674 hypothetical protein;BLOJIPFB_02102 hypothetical protein;BHDLOEDO_01348 hypothetical protein;PNPL		2.00391	-0.721093	+	3.47465	-1.01847		0.0248062	0.0339887		1.57353	-0.649172	PFBPECIA_02531;JIOIMHAJ_00086;GDGAFJPJ_02922;EOCOBPMN_00398;CEJHCKJO_01674;BLOJIPFB_02102;BHDLOEDO_01348;PNPLODAB_00183;OKDCKLBA_03127;OGBIEJAG_01961;OACBGGFD_02760;MGPNOCHN_00537;MGFGECDL_01828;MEFJKFNE_03314;LKOLDKAE_00228;LIMOMFPF_03461;LEOACJHM_00524;JEMBJNCM_00098;JBBMELNE_03622;IIPAOFGN_00201;HMIIFDGB_00254;FGNLLDHK_00095;FEDOHDOA_02492;EEODFGHF_02410;EDKFLJNH_01903;EBPBIAPD_02953;DEDMECEF_…	PFBPECIA_02531	WP_000759123.1	100	187	0	0	1	187	1	187	4.7e-121	391	0	MULTISPECIES: membrane integrity-associated transporter subunit PqiC	Enterobacteriaceae	7	1	0	63.6	9.6	0	20.664	0	5.5641	4005500000	64	Intensity ->	25.6418	24.2485	27.5976	24.7428	25.4882	24.7725	24.7598	24.5556	24.2631
KFGCNKFC_00298 2-oxoglutarate dehydrogenase E1 component;JEMBJNCM_00319 2-oxoglutarate dehydrogenase E1 component		2.02267	-0.358866		3.25067	-0.498249		0.248694	-0.146843		1.77186	-0.360156	KFGCNKFC_00298;JEMBJNCM_00319	KFGCNKFC_00298	WP_001181487.1	100	933	0	0	1	933	1	933	0	2022	0	MULTISPECIES: 2-oxoglutarate dehydrogenase E1 component	Escherichia	61	61	1	71.7	71.7	1.8	105.07	0	323.31	657470000000	4722	Intensity ->	33.3415	33.418	33.4083	33.2292	33.8636	31.2335	32.8435	33.013	33.4515
JEMBJNCM_00571 Aldo-keto reductase IolS		0.973287	-0.357736		1.61339	-0.507257		0.0276496	-0.030181		0.532657	-0.236454	JEMBJNCM_00571	JEMBJNCM_00571	WP_109545253.1	100	324	0	0	1	324	1	324	0	692	0	1-deoxyxylulose-5-phosphate synthase YajO	Escherichia coli	17	3	1	75.3	9.9	2.5	36.406	0	170.74	1070200000	35	Intensity ->	24.9871	26.5393	27.7443	24.3448	25.9005	24.9058	24.779	26.4046	25.1466
PNPLODAB_02158 Histidine-binding periplasmic protein;IIPAOFGN_01104 Histidine-binding periplasmic protein		1.22757	-0.357325		1.21588	-0.371006		1.74997	-0.783661		1.10004	-0.35309	PNPLODAB_02158;IIPAOFGN_01104	IIPAOFGN_01104	WP_000737619.1	100	260	0	0	1	260	1	260	5.46e-174	549	0	histidine ABC transporter substrate-binding protein HisJ	Escherichia coli	18	18	2	77.3	77.3	8.1	28.596	0	52.572	33205000000	407	Intensity ->	28.8284	28.7062	28.8798	29.0546	29.6929	29.0795	28.468	28.611	28.9952
MCCOJDHE_02245 Pyruvate-flavodoxin oxidoreductase;KJIJLKDN_02385 Pyruvate-flavodoxin oxidoreductase;IHLJGEKH_01869 Pyruvate-flavodoxin oxidoreductase;ELGGPMEP_01551 Pyruvate-flavodoxin oxidoreductase		0.866563	-0.353747		0.775037	-0.328498		0.450948	-0.385156		0.446874	0.22141	MCCOJDHE_02245;KJIJLKDN_02385;IHLJGEKH_01869;ELGGPMEP_01551	MCCOJDHE_02245	WP_000628258.1	100	1174	0	0	1	1174	1	1174	0	2527	0	pyruvate:ferredoxin (flavodoxin) oxidoreductase	Escherichia coli	36	36	1	50	50	2.6	128.75	0	130.21	36635000000	964	Intensity ->	29.2905	29.4248	29.4008	29.2253	28.8994	29.6252	28.8653	29.8237	29.5409
OGBIEJAG_00668 Disulfide-bond oxidoreductase YghU;NDKOGNOP_03208 Disulfide-bond oxidoreductase YghU;NBFEBOLO_04413 Disulfide-bond oxidoreductase YghU;MHOJBANN_00825 Disulfide-bond oxidoreductase YghU;JPINENAK_00357 Disulfide-bond oxidoreductase YghU;JLBHHF		1.40027	-0.352546		0.114818	-0.0516117		0.0879811	-0.0704062		0.0559444	-0.0266458	OGBIEJAG_00668;NDKOGNOP_03208;NBFEBOLO_04413;MHOJBANN_00825;JPINENAK_00357;JLBHHFJN_01166;JBBMELNE_03086;JAPEBFAC_01795;IIPAOFGN_01730;HMIIFDGB_04463;FGNLLDHK_01664;ELCAFCIJ_00671;EHNKNDBI_01971;EDKFLJNH_00948;BJKHMIMG_04469;PNPLODAB_01529	OGBIEJAG_00668	WP_001331683.1	100	288	0	0	1	288	1	288	0	617	0	MULTISPECIES: glutathione-dependent disulfide-bond oxidoreductase	Enterobacteriaceae	10	2	0	30.9	9	0	32.376	0	3.4923	227270000	17	Intensity ->	22.6754	25.6455	26.0059	24.4313	25.4028	24.771	24.8403	25.5852	24.5065
OKDCKLBA_01306 Arabinose 5-phosphate isomerase KdsD;OACBGGFD_01933 Arabinose 5-phosphate isomerase KdsD;MEFJKFNE_01399 Arabinose 5-phosphate isomerase KdsD;LIMOMFPF_03192 Arabinose 5-phosphate isomerase KdsD;FEDOHDOA_02711 Arabinose 5-phosphate isomerase K		0.646919	-0.351801		0.490149	-0.303112		0.106866	-0.14036		0.348753	-0.218499	OKDCKLBA_01306;OACBGGFD_01933;MEFJKFNE_01399;LIMOMFPF_03192;FEDOHDOA_02711;EEODFGHF_01176;EBPBIAPD_01094	OKDCKLBA_01306	WP_001309787.1	100	328	0	0	1	328	1	328	0	697	1	MULTISPECIES: arabinose-5-phosphate isomerase KdsD	Escherichia	9	9	1	41.8	41.8	4.3	35.212	0	43.719	18371000000	279	Intensity ->	28.3414	27.7426	28.3616	29.0393	28.042	28.7459	24.4981	25.4498	28.419
FGNLLDHK_01155 Penicillin-binding protein 1B		0.609801	-0.351313		0.695934	-0.409694		1.46114	-1.09539		0.0571738	0.0505713	FGNLLDHK_01155	FGNLLDHK_01155	WP_000918141.1	100	844	0	0	1	844	1	844	0	1798	0	bifunctional glycosyl transferase/transpeptidase	Escherichia coli	25	25	1	44.4	44.4	2.4	94.201	0	169.58	13619000000	298	Intensity ->	27.3883	28.5707	28.523	28.0977	28.1273	27.7551	27.5362	28.2519	27.9558
MHOJBANN_04680 hypothetical protein;IGDEAAFK_02474 hypothetical protein;BDBEODDP_04588 hypothetical protein		0.682218	-0.351058		0.0984231	0.0749362		0.475385	-0.4756		0.213281	-0.142147	MHOJBANN_04680;IGDEAAFK_02474;BDBEODDP_04588	MHOJBANN_04680	WP_001518291.1	100	539	0	0	1	539	1	539	0	1153	0	type I restriction-modification system subunit M	Escherichia coli	14	14	0	37.8	37.8	0	60.628	0	74.947	2412500000	109	Intensity ->	24.3747	25.5195	25.0533	26.9242	25.3758	24.3485	26.8316	25.3418	24.1979
PNPLODAB_02441 D-glycero-beta-D-manno-heptose-1,7-bisphosphate 7-phosphatase;OGBIEJAG_02514 D-glycero-beta-D-manno-heptose-1,7-bisphosphate 7-phosphatase;NBFEBOLO_01391 D-glycero-beta-D-manno-heptose-1,7-bisphosphate 7-phosphatase;MHOJBANN_01107 D-glycero-		0.648446	-0.351041		0.0656759	0.0529352		0.241152	-0.28674		1.05986	-0.509056	PNPLODAB_02441;OGBIEJAG_02514;NBFEBOLO_01391;MHOJBANN_01107;MGPNOCHN_02517;MCCOJDHE_04673;LKOLDKAE_02783;LKDNNJHI_00682;LEOACJHM_02131;KLFLFOCG_03421;KJIJLKDN_04464;KFGCNKFC_01996;JPINENAK_03941;JLBHHFJN_02491;JFLBMOKP_04151;JEMBJNCM_03757;JAPEBFAC_02932;IIPAOFGN_04222;IHLJGEKH_04964;HBCBCJEF_01488;FGNLLDHK_01206;ELGGPMEP_04663;ELCAFCIJ_03666;EILPMHKM_01196;EHNKNDBI_02637;EFNGLFIA_01266;EDKFLJNH_…	OGBIEJAG_02514	WP_053896800.1	100	190	0	0	1	190	1	190	1.79e-128	412	2	D-glycero-beta-D-manno-heptose 1,7-bisphosphate 7-phosphatase	Escherichia coli	3	3	3	21.1	21.1	21.1	21.145	0	6.5505	6579300000	56	Intensity ->	28.1662	27.4482	24.2627	24.5072	28.2493	26.2269	24.746	27.422	28.0421
OKDCKLBA_01789 Flagellin;FEDOHDOA_00776 Flagellin;EEODFGHF_00350 Flagellin;EBPBIAPD_01729 Flagellin		0.509419	-0.350616		0.137528	-0.114523		0.044879	-0.0749133		0.470139	0.349542	OKDCKLBA_01789;FEDOHDOA_00776;EEODFGHF_00350;EBPBIAPD_01729	OKDCKLBA_01789	WP_000079726.1	100	554	0	0	1	554	1	554	0	1128	0	MULTISPECIES: FliC/FljB family flagellin	Enterobacteriaceae	30	12	11	73.5	37.7	33.4	57.243	0	323.31	6497600000	71	Intensity ->	24.0472	25.04	24.9466	24.535	25.9322	25.1065	25.3329	24.3218	24.8757
FGNLLDHK_00972 Ribosomal RNA small subunit methyltransferase C;EDKFLJNH_00432 Ribosomal RNA small subunit methyltransferase C		1.06442	-0.350504		0.200992	0.10385		0.214364	0.1836		0.157238	-0.0853135	FGNLLDHK_00972;EDKFLJNH_00432	FGNLLDHK_00972	WP_001272336.1	100	343	0	0	1	343	1	343	0	733	0	16S rRNA (guanine(1207)-N(2))-methyltransferase RsmC	Escherichia coli	16	2	2	68.2	5.5	5.5	37.664	0	3.1187	1348600000	11	Intensity ->	24.9058	25.3829	25.0961	25.7429	23.6702	24.4178	24.6633	23.906	24.1021
PNPLODAB_02740 hypothetical protein;PFBPECIA_02617 hypothetical protein;OKDCKLBA_04216 hypothetical protein;OGBIEJAG_04030 hypothetical protein;OFFKKPFB_02927 hypothetical protein;OACBGGFD_03844 hypothetical protein;NDKOGNOP_03379 hypothetical protein;NBFE		0.976652	-0.350033		1.72199	-0.534487		0.234292	-0.208811		0.0510159	-0.0321991	PNPLODAB_02740;PFBPECIA_02617;OKDCKLBA_04216;OGBIEJAG_04030;OFFKKPFB_02927;OACBGGFD_03844;NDKOGNOP_03379;NBFEBOLO_03505;MHOJBANN_02602;MGPNOCHN_03221;MGFGECDL_03940;MFDHIIPA_02851;MEFJKFNE_04215;MCCOJDHE_02642;LKOLDKAE_01914;LKDNNJHI_02884;LIMOMFPF_03605;LEOACJHM_03992;KNFHFIEF_03208;KLFLFOCG_02872;KJLMEHHG_02044;KJIJLKDN_02782;KGMELFOP_03302;KFGCNKFC_03221;KACMHCHC_04227;JPINENAK_01545;JLHPLACJ_…	PFBPECIA_02617	WP_000517100.1	100	69	0	0	1	69	1	69	2.07e-38	144	0	MULTISPECIES: hypothetical protein	Proteobacteria	8	8	8	75.4	75.4	75.4	8.0392	0	45.402	71393000000	345	Intensity ->	29.6272	29.5779	29.8463	29.7801	30.1739	28.9381	30.1781	30.5147	24.6291
PNPLODAB_02006 GTP cyclohydrolase 1;PFBPECIA_04074 GTP cyclohydrolase 1;OKDCKLBA_02422 GTP cyclohydrolase 1;OGBIEJAG_00181 GTP cyclohydrolase 1;OFFKKPFB_03266 GTP cyclohydrolase 1;OACBGGFD_01381 GTP cyclohydrolase 1;NDKOGNOP_00123 GTP cyclohydrolase 1;NBFE		0.875934	-0.34999		0.506555	-0.252622		0.0632665	0.0702457		0.478395	-0.24083	PNPLODAB_02006;PFBPECIA_04074;OKDCKLBA_02422;OGBIEJAG_00181;OFFKKPFB_03266;OACBGGFD_01381;NDKOGNOP_00123;NBFEBOLO_01782;MHOJBANN_03265;MGPNOCHN_01576;MGFGECDL_00665;MFDHIIPA_00233;MEFJKFNE_02605;MDKIONIE_00289;MCCOJDHE_00396;LKOLDKAE_01700;LKDNNJHI_01636;LIMOMFPF_01288;LEOACJHM_01621;KNFHFIEF_02185;KLFLFOCG_01814;KJLMEHHG_00154;KJIJLKDN_00396;KGMELFOP_03982;KFGCNKFC_02394;KACMHCHC_01600;JPINENAK_…	PFBPECIA_04074	WP_001139613.1	100	222	0	0	1	222	1	222	7.93e-151	479	1	MULTISPECIES: GTP cyclohydrolase I FolE	Proteobacteria	13	13	13	66.2	66.2	66.2	24.83	0	93.302	14666000000	324	Intensity ->	26.8447	27.7155	27.7289	27.6021	28.1843	24.5516	28.2161	28.0523	27.5552
MFDHIIPA_02935 Aldo-keto reductase IolS;MDKIONIE_01469 Aldo-keto reductase IolS;HJOKHKII_01923 Aldo-keto reductase IolS;GDGAFJPJ_03478 Aldo-keto reductase IolS;EOCOBPMN_02376 Aldo-keto reductase IolS;BLOJIPFB_01812 Aldo-keto reductase IolS;BHDLOEDO_01992 A		1.23692	-0.348384		0.696074	0.245523		0.551136	0.350106		0.618029	0.22906	MFDHIIPA_02935;MDKIONIE_01469;HJOKHKII_01923;GDGAFJPJ_03478;EOCOBPMN_02376;BLOJIPFB_01812;BHDLOEDO_01992;KJLMEHHG_00569	MFDHIIPA_02935	WP_001199817.1	100	324	0	0	1	324	1	324	0	693	0	MULTISPECIES: 1-deoxyxylulose-5-phosphate synthase YajO	Enterobacteriaceae	18	1	0	74.4	5.2	0	36.419	0	14.53	144330000	8	Intensity ->	24.3546	24.5183	24.6997	24.3673	25.6722	25.8988	23.9462	24.635	25.2117
OFFKKPFB_01348 Ribosomal RNA large subunit methyltransferase I;MDKIONIE_03204 Ribosomal RNA large subunit methyltransferase I;KJLMEHHG_01448 Ribosomal RNA large subunit methyltransferase I;KGMELFOP_00153 Ribosomal RNA large subunit methyltransferase I;KACM		1.02831	-0.348171		0.139386	0.0786452		0.699474	-0.46543		0.074025	-0.0438852	OFFKKPFB_01348;MDKIONIE_03204;KJLMEHHG_01448;KGMELFOP_00153;KACMHCHC_01540;IDNDDBOJ_01564;HJOKHKII_01507;GDGAFJPJ_02907;FKDCCENF_01735;EOCOBPMN_00383;AJLOPILI_02104	MDKIONIE_03204	WP_001389230.1	100	391	0	0	1	391	1	391	0	832	0	23S rRNA (cytosine(1962)-C(5))-methyltransferase RlmI	Escherichia coli	11	11	1	40.9	40.9	6.9	43.802	0	148.74	14916000000	368	Intensity ->	28.9951	27.5146	28.3019	28.0269	27.9834	25.286	28.1715	27.9297	27.6344
PFBPECIA_03515 Branched-chain-amino-acid aminotransferase;OKDCKLBA_04136 Branched-chain-amino-acid aminotransferase;OGBIEJAG_04519 Branched-chain-amino-acid aminotransferase;OFFKKPFB_03796 Branched-chain-amino-acid aminotransferase;OACBGGFD_03543 Branched-		0.910025	-0.347222		0.250943	0.123616		0.185784	0.180561		0.530485	-0.248466	PFBPECIA_03515;OKDCKLBA_04136;OGBIEJAG_04519;OFFKKPFB_03796;OACBGGFD_03543;NDKOGNOP_03149;NBFEBOLO_04246;MHOJBANN_03988;MGFGECDL_04170;MFDHIIPA_03622;MEFJKFNE_04021;MDKIONIE_02489;MCCOJDHE_03795;LKDNNJHI_04130;LIMOMFPF_03297;LEOACJHM_03797;KNFHFIEF_02971;KLFLFOCG_04046;KJLMEHHG_04405;KJIJLKDN_03917;KGMELFOP_03779;KFGCNKFC_04177;KACMHCHC_03541;JPINENAK_03247;JLHPLACJ_03057;JLBHHFJN_03838;JIOIMHAJ_…	PFBPECIA_03515	WP_000208520.1	100	309	0	0	1	309	1	309	0	666	1	MULTISPECIES: branched-chain-amino-acid transaminase	Enterobacteriaceae	9	9	9	39.8	39.8	39.8	34.093	0	70.625	33891000000	388	Intensity ->	28.9011	29.5652	29.6705	29.4995	28.9933	24.8041	29.7437	27.6657	29.3244
OKDCKLBA_01059 Glucose-1-phosphate thymidylyltransferase;MEFJKFNE_01151 Glucose-1-phosphate thymidylyltransferase		0.806836	-0.34715		0.00912964	-0.0068104		0.323203	0.304017		0.0893072	0.0610352	OKDCKLBA_01059;MEFJKFNE_01151	OKDCKLBA_01059	WP_000166786.1	100	292	0	0	1	292	1	292	0	624	0	MULTISPECIES: glucose-1-phosphate thymidylyltransferase RfbA	Escherichia	10	5	5	54.1	30.8	30.8	32.226	0	22.699	1044600000	25	Intensity ->	24.8182	24.3989	24.4873	25.1937	25.0872	25.119	23.8456	24.7624	24.4504
PNPLODAB_02892 Nitrite reductase (NADH) small subunit;PFBPECIA_01649 Nitrite reductase (NADH) small subunit;OKDCKLBA_01404 Nitrite reductase (NADH) small subunit;OGBIEJAG_03647 Nitrite reductase (NADH) small subunit;OFFKKPFB_02608 Nitrite reductase (NADH)		0.424586	-0.346879		0.33434	0.297845		1.78661	-1.61326		0.457026	-0.3842	PNPLODAB_02892;PFBPECIA_01649;OKDCKLBA_01404;OGBIEJAG_03647;OFFKKPFB_02608;OACBGGFD_01256;NDKOGNOP_01878;NBFEBOLO_03392;MHOJBANN_03482;MGPNOCHN_02986;MGFGECDL_03628;MFDHIIPA_02662;MEFJKFNE_02730;MDKIONIE_00937;MCCOJDHE_03153;LKOLDKAE_02003;LKDNNJHI_02459;LIMOMFPF_02042;LEOACJHM_03407;KNFHFIEF_01614;KLFLFOCG_02777;KJLMEHHG_01857;KJIJLKDN_03469;KGMELFOP_01882;KFGCNKFC_03604;KACMHCHC_03885;JPINENAK_…	PFBPECIA_01649	WP_000084762.1	100	108	0	0	1	108	1	108	7.99e-68	231	0	MULTISPECIES: nitrite reductase small subunit NirD	Enterobacteriaceae	3	3	3	30.6	30.6	30.6	12.27	0	8.5919	12115000000	177	Intensity ->	27.3542	27.9417	25.5085	27.0934	25.123	25.3306	27.2415	24.1481	27.8596
BFNDCOEE_00627 Transcriptional repressor MprA		1.08898	-0.346074		0.0881042	0.0498042		0.0763986	0.0709983		0.252863	-0.122161	BFNDCOEE_00627	BFNDCOEE_00627	WP_115195148.1	99.432	176	1	0	1	176	1	176	4.05e-113	367	2	multidrug efflux transporter EmrAB transcriptional repressor EmrR	Escherichia coli	10	1	1	80.7	9.1	9.1	20.51	0	3.0404	358870000	4	Intensity ->	24.251	25.1669	25.0119	23.3983	25.1261	25.8661	25.098	25.0316	25.188
PNPLODAB_02325 UDP-N-acetylmuramoyl-tripeptide--D-alanyl-D-alanine ligase;MGFGECDL_03235 UDP-N-acetylmuramoyl-tripeptide--D-alanyl-D-alanine ligase;LKDNNJHI_00560 UDP-N-acetylmuramoyl-tripeptide--D-alanyl-D-alanine ligase;KLFLFOCG_03543 UDP-N-acetylmuramoy		0.883657	-0.34559		0.0335764	-0.0218864		0.481936	-0.393928		0.0329533	-0.0223644	PNPLODAB_02325;MGFGECDL_03235;LKDNNJHI_00560;KLFLFOCG_03543;KFGCNKFC_01879;JPINENAK_04322;JLBHHFJN_02369;JFLBMOKP_01288;JAPEBFAC_02812;IIPAOFGN_02709;HBCBCJEF_01610;FGNLLDHK_01090;ELCAFCIJ_03810;EILPMHKM_01074;EHNKNDBI_02757;EFNGLFIA_01388;EDKFLJNH_00550;CKAKOHDH_02873;BABGFMBJ_01481;ALNJDDDO_01108;NBFEBOLO_01269;MHOJBANN_01229;BJKHMIMG_02712;MCCOJDHE_03112;KJIJLKDN_03075;IHLJGEKH_02921;ELGGPMEP_…	MGFGECDL_03235	WP_000626679.1	100	452	0	0	1	452	1	452	0	954	0	MULTISPECIES: UDP-N-acetylmuramoyl-tripeptide--D-alanyl-D-alanine ligase	Enterobacteriaceae	15	15	0	59.1	59.1	0	47.353	0	52.023	16359000000	344	Intensity ->	28.5958	28.6522	28.4243	28.3061	28.1144	28.1128	28.5857	28.2604	28.5411
MCCOJDHE_03240 Glycerophosphodiester phosphodiesterase, cytoplasmic;KJIJLKDN_03382 Glycerophosphodiester phosphodiesterase, cytoplasmic;IHLJGEKH_03180 Glycerophosphodiester phosphodiesterase, cytoplasmic;ELGGPMEP_03109 Glycerophosphodiester phosphodiestera		0.66088	-0.345429		0.0372122	0.029838		0.127426	0.139839		0.0266905	0.0224029	MCCOJDHE_03240;KJIJLKDN_03382;IHLJGEKH_03180;ELGGPMEP_03109;HMIIFDGB_02315;DEDMECEF_02878;CKAKOHDH_01059;BEIEIFNH_02640	MCCOJDHE_03240	WP_000073572.1	100	247	0	0	1	247	1	247	4.51e-165	522	0	glycerophosphodiester phosphodiesterase	Escherichia coli	9	9	0	50.2	50.2	0	27.304	0	14.05	8401800000	178	Intensity ->	27.0269	24.7786	27.2252	28.3417	27.9588	26.5936	27.4587	27.2782	27.4764
OFFKKPFB_03595 Dihydroorotase;MFDHIIPA_01431 Dihydroorotase;MDKIONIE_02333 Dihydroorotase;KGMELFOP_00060 Dihydroorotase;KACMHCHC_03039 Dihydroorotase;JEEKBHCJ_02956 Dihydroorotase;IDNDDBOJ_03276 Dihydroorotase;HJOKHKII_01130 Dihydroorotase;GFGBHCPP_01905 D		1.06529	-0.344157		0.248575	0.121071		1.16739	0.63568		0.178825	0.0932625	OFFKKPFB_03595;MFDHIIPA_01431;MDKIONIE_02333;KGMELFOP_00060;KACMHCHC_03039;JEEKBHCJ_02956;IDNDDBOJ_03276;HJOKHKII_01130;GFGBHCPP_01905;FKDCCENF_02042;EOCOBPMN_00300;BLOJIPFB_03117;BHDLOEDO_02793;AJLOPILI_01692	MFDHIIPA_01431	WP_000126556.1	100	348	0	0	1	348	1	348	0	753	1	MULTISPECIES: dihydroorotase	Enterobacteriaceae	20	1	0	71.8	8.6	0	38.826	0	5.1125	2687200000	39	Intensity ->	25.5163	25.469	25.5881	24.584	23.6787	25.0553	24.8183	24.7301	25.5547
IGDEAAFK_04628 putative protein		1.34656	-0.344028		1.51844	0.390936		0.236983	0.168318		1.17978	0.326221	IGDEAAFK_04628	IGDEAAFK_04628	WP_000977392.1	100	263	0	0	1	263	1	263	0	569	1	DUF4198 domain-containing protein	Escherichia coli	6	1	1	33.8	12.2	12.2	29.312	0.0030013	1.7355	69417000	1	Intensity ->	25.0404	25.011	24.6039	24.1418	25.4067	24.656	25.0595	24.0866	25.5069
PNPLODAB_00052 Thymidylate kinase;OKDCKLBA_02997 Thymidylate kinase;OFFKKPFB_03560 Thymidylate kinase;OACBGGFD_04167 Thymidylate kinase;NDKOGNOP_02665 Thymidylate kinase;NBFEBOLO_00581 Thymidylate kinase;MHOJBANN_02232 Thymidylate kinase;MGPNOCHN_00665 Thy		0.82949	-0.343457		0.270432	-0.152051		0.457216	-0.381779		0.320216	-0.175902	PNPLODAB_00052;OKDCKLBA_02997;OFFKKPFB_03560;OACBGGFD_04167;NDKOGNOP_02665;NBFEBOLO_00581;MHOJBANN_02232;MGPNOCHN_00665;MGFGECDL_01957;MFDHIIPA_01466;MEFJKFNE_03183;MDKIONIE_02364;MCCOJDHE_03870;LKOLDKAE_00101;LKDNNJHI_02652;LIMOMFPF_04088;KNFHFIEF_02405;KLFLFOCG_01561;KJLMEHHG_02477;KJIJLKDN_01035;KGMELFOP_00024;KACMHCHC_03074;JPINENAK_02322;JLBHHFJN_00042;JIOIMHAJ_03546;JFLBMOKP_02064;JEMBJNCM_…	OKDCKLBA_02997	WP_001257002.1	100	213	0	0	1	213	1	213	7.72e-139	445	0	MULTISPECIES: dTMP kinase	Enterobacteriaceae	6	6	1	48.8	48.8	8.9	23.702	0	21.741	3635700000	103	Intensity ->	24.6504	26.6831	26.8455	25.4559	26.8203	25.1799	26.7925	26.0821	26.1091
LIMOMFPF_02865 Aconitate hydratase A		0.97365	-0.342		0.178206	0.0992035		0.654195	-0.453494		0.282292	-0.14421	LIMOMFPF_02865	LIMOMFPF_02865	WP_113621740.1	100	891	0	0	1	891	1	891	0	1912	0	aconitate hydratase AcnA	Escherichia coli	49	1	1	65.2	3.1	3.1	97.892	0.0021821	1.8237	492390000	3	Intensity ->	24.3818	24.4758	25.4893	25.1786	24.9535	23.941	25.0852	24.6696	24.9805
PFBPECIA_03726 Aminomethyltransferase;OFFKKPFB_02213 Aminomethyltransferase;NDKOGNOP_02304 Aminomethyltransferase;MFDHIIPA_01325 Aminomethyltransferase;MDKIONIE_01860 Aminomethyltransferase;KNFHFIEF_02778 Aminomethyltransferase;KJLMEHHG_00781 Aminomethyltr		2.84446	-0.402358	+	5.08854	-0.566057		1.37377	-0.458285		1.42749	-0.281792	PFBPECIA_03726;OFFKKPFB_02213;NDKOGNOP_02304;MFDHIIPA_01325;MDKIONIE_01860;KNFHFIEF_02778;KJLMEHHG_00781;KGMELFOP_02798;KACMHCHC_02946;JIOIMHAJ_02815;JEEKBHCJ_00299;JCJOCBMM_01854;JBBMELNE_00853;IPCPDEOA_03320;IGDEAAFK_02212;IDNDDBOJ_03376;HOMAGLGO_01750;HMIIFDGB_03173;HJOKHKII_02381;GLLDPALF_02900;GFGBHCPP_01112;GDGAFJPJ_01425;FKDCCENF_01312;FHNFNDFF_02674;FHHODMHO_01996;FFHEABBD_00045;EOCOBPMN_…	PFBPECIA_03726	WP_000068701.1	100	364	0	0	1	364	1	364	0	781	2	MULTISPECIES: glycine cleavage system aminomethyltransferase GcvT	Proteobacteria	19	19	0	70.6	70.6	0	40.146	0	323.31	309040000000	1865	Intensity ->	32.1064	32.9481	32.688	32.2791	32.3632	31.7584	31.5415	32.2064	30.2992
JLHPLACJ_01792 Fructose-bisphosphate aldolase class 1		1.0846	-0.340805		0.232911	0.111329		0.591187	0.386943		0.41626	0.182342	JLHPLACJ_01792	JLHPLACJ_01792	WP_000129542.1	100	350	0	0	1	350	1	350	0	747	0	class I fructose-bisphosphate aldolase	Escherichia coli	22	1	1	75.7	5.4	5.4	38.095	0	3.0046	528510000	6	Intensity ->	25.2824	24.9213	25.0408	24.8693	24.8792	25.4357	25.8093	24.3261	24.3975
PNPLODAB_04561 hypothetical protein;NBFEBOLO_01394 hypothetical protein;MHOJBANN_01749 hypothetical protein;MGPNOCHN_04451 hypothetical protein;MGFGECDL_00003 hypothetical protein;MCCOJDHE_00503 hypothetical protein;LKOLDKAE_04549 hypothetical protein;LKDN		0.513501	-0.340803		2.17455	-0.949812		1.74819	-1.31945		0.602067	-0.386027	PNPLODAB_04561;NBFEBOLO_01394;MHOJBANN_01749;MGPNOCHN_04451;MGFGECDL_00003;MCCOJDHE_00503;LKOLDKAE_04549;LKDNNJHI_00994;KLFLFOCG_01295;KJIJLKDN_01101;KFGCNKFC_03062;JPINENAK_00643;JLBHHFJN_04858;JFLBMOKP_00003;IIPAOFGN_01031;HBCBCJEF_00542;FGNLLDHK_02636;ELGGPMEP_00996;ELCAFCIJ_00955;EILPMHKM_00506;EFNGLFIA_00003;EDKFLJNH_04136;BJKHMIMG_01415;BABGFMBJ_00003;ALNJDDDO_00003	NBFEBOLO_01394	WP_116967636.1	100	559	0	0	1	559	1	559	0	1199	1	sulfatase-like hydrolase/transferase, partial	Escherichia coli	32	32	0	68.6	68.6	0	62.842	0	323.31	91758000000	1264	Intensity ->	30.9066	30.7994	30.4235	30.6778	30.9073	27.4412	30.0064	31.0531	30.6375
OFFKKPFB_00228 DNA ligase;MFDHIIPA_00482 DNA ligase;MDKIONIE_02028 DNA ligase;KJLMEHHG_01528 DNA ligase;KGMELFOP_00634 DNA ligase;KACMHCHC_00929 DNA ligase;JEEKBHCJ_01627 DNA ligase;IDNDDBOJ_02890 DNA ligase;HJOKHKII_00173 DNA ligase;GFGBHCPP_03103 DNA lig		1.42014	-0.340676		0.458282	0.164389		0.119326	0.0884553		0.0224153	0.0109594	OFFKKPFB_00228;MFDHIIPA_00482;MDKIONIE_02028;KJLMEHHG_01528;KGMELFOP_00634;KACMHCHC_00929;JEEKBHCJ_01627;IDNDDBOJ_02890;HJOKHKII_00173;GFGBHCPP_03103;GDGAFJPJ_00985;FKDCCENF_00255;EOCOBPMN_00783;BLOJIPFB_00905;BHDLOEDO_00162;AJLOPILI_01168;OKDCKLBA_02182;OACBGGFD_02450;MEFJKFNE_02399;LIMOMFPF_01529;FEDOHDOA_03135;EEODFGHF_01389;EBPBIAPD_01493	MFDHIIPA_00482	WP_000443665.1	100	671	0	0	1	671	1	671	0	1416	1	MULTISPECIES: NAD-dependent DNA ligase LigA	Enterobacteriaceae	17	1	1	39.6	2.2	2.2	73.663	0	18.238	192690000	13	Intensity ->	25.4013	26.6682	24.8571	24.5638	25.6505	24.8112	25.8436	24.161	25.2496
PNPLODAB_03464 Nitrate/nitrite response regulator protein NarL;PFBPECIA_03268 Nitrate/nitrite response regulator protein NarL;OKDCKLBA_03392 Nitrate/nitrite response regulator protein NarL;OGBIEJAG_01138 Nitrate/nitrite response regulator protein NarL;OFFK		1.06007	-0.340545		0.551697	-0.230043		0.539594	-0.373227		0.179495	-0.0927786	PNPLODAB_03464;PFBPECIA_03268;OKDCKLBA_03392;OGBIEJAG_01138;OFFKKPFB_01070;OACBGGFD_03204;NDKOGNOP_02864;NBFEBOLO_02411;MHOJBANN_02889;MGPNOCHN_02884;MGFGECDL_03427;MFDHIIPA_01569;MEFJKFNE_01844;MDKIONIE_04321;MCCOJDHE_02378;LKOLDKAE_02232;LKDNNJHI_04269;LIMOMFPF_03038;LEOACJHM_00823;KNFHFIEF_02285;KLFLFOCG_03018;KJLMEHHG_02376;KJIJLKDN_02518;KGMELFOP_03365;KFGCNKFC_03442;KACMHCHC_00529;JPINENAK_…	PFBPECIA_03268	WP_000070491.1	100	216	0	0	1	216	1	216	5.05e-141	451	1	MULTISPECIES: two-component system response regulator NarL	Bacteria	9	9	9	53.2	53.2	53.2	23.927	0	93.589	48895000000	544	Intensity ->	29.49	29.881	29.6388	27.679	29.2963	25.51	29.7334	29.3937	29.6499
JBBMELNE_02538 High-affinity zinc uptake system protein ZnuA		0.782514	-0.340219		0.0847119	0.058697		1.81941	-1.02066		1.15561	0.470138	JBBMELNE_02538	JBBMELNE_02538	WP_024186182.1	100	310	0	0	19	328	1	310	0	662	0	zinc ABC transporter substrate-binding protein ZnuA	Escherichia coli	8	1	0	33.8	4.3	0	36.031	0.0086273	1.1987	741540	2	Intensity ->	24.357	25.7341	24.9662	24.3413	25.1103	26.1896	25.0738	24.5198	24.0911
PFBPECIA_02239 Glutamine--fructose-6-phosphate aminotransferase [isomerizing];OKDCKLBA_03921 Glutamine--fructose-6-phosphate aminotransferase [isomerizing];OGBIEJAG_03932 Glutamine--fructose-6-phosphate aminotransferase [isomerizing];OACBGGFD_03064 Glutami		1.66888	-0.339035		1.71149	-0.369342		2.06149	-0.685916		2.6992	-0.482499	PFBPECIA_02239;OKDCKLBA_03921;OGBIEJAG_03932;OACBGGFD_03064;NBFEBOLO_04279;MHOJBANN_03891;MGPNOCHN_03539;MGFGECDL_03809;MEFJKFNE_03638;LKOLDKAE_01771;LKDNNJHI_04163;LIMOMFPF_02997;LEOACJHM_04061;KLFLFOCG_04171;KFGCNKFC_03091;JPINENAK_03430;JLHPLACJ_03427;JLBHHFJN_01474;JIOIMHAJ_02223;JFLBMOKP_03582;JBBMELNE_02481;JAPEBFAC_02660;HBCBCJEF_02656;FGNLLDHK_02668;FEDOHDOA_03308;ELCAFCIJ_03432;EILPMHKM_…	PFBPECIA_02239	WP_000334086.1	100	609	0	0	1	609	1	609	0	1294	0	MULTISPECIES: glutamine--fructose-6-phosphate transaminase (isomerizing)	Enterobacteriaceae	56	56	0	79.8	79.8	0	66.865	0	323.31	883300000000	5363	Intensity ->	33.5255	33.1039	33.6114	33.2289	32.8086	33.5513	33.1329	33.021	32.8949
MGPNOCHN_01834 PFL-like enzyme TdcE;LKOLDKAE_01266 PFL-like enzyme TdcE		0.600622	-0.338877		0.499233	0.243208		0.392689	0.43272		0.0338014	-0.0291639	MGPNOCHN_01834;LKOLDKAE_01266	MGPNOCHN_01834	WP_000861713.1	100	764	0	0	1	764	1	764	0	1644	0	2-ketobutyrate formate-lyase/pyruvate formate-lyase	Escherichia coli	61	1	1	76.2	4.3	4.3	86.013	0	13.793	7784700000	27	Intensity ->	24.561	24.8967	24.5946	25.5643	26.2175	26.2144	25.1126	25.6453	25.076
OKDCKLBA_01679 Mannose-1-phosphate guanylyltransferase 1;FEDOHDOA_00886 Mannose-1-phosphate guanylyltransferase 1;EBPBIAPD_01839 Mannose-1-phosphate guanylyltransferase 1;BFNDCOEE_03801 Mannose-1-phosphate guanylyltransferase 1		0.544199	-0.338693		1.61646	-0.748059		0.124189	-0.175399		0.246059	-0.193255	OKDCKLBA_01679;FEDOHDOA_00886;EBPBIAPD_01839;BFNDCOEE_03801	OKDCKLBA_01679	WP_000586529.1	100	471	0	0	1	471	1	471	0	1015	0	mannose-1-phosphate guanylyltransferase/mannose-6-phosphate isomerase	Escherichia coli	17	14	14	46.9	37.8	37.8	53.134	0	30.388	3566700000	53	Intensity ->	24.4155	24.5329	24.8039	24.3541	25.9796	25.6604	24.3879	25.5794	25.1385
JLHPLACJ_04173 putative protein YgaU		0.905851	-0.338674		0.010787	-0.00718637		0.410222	-0.334541		1.39275	0.466313	JLHPLACJ_04173	JLHPLACJ_04173	WP_000522420.1	100	149	0	0	1	149	1	149	7.52e-95	313	0	potassium binding protein Kbp	Escherichia coli	22	2	2	99.3	20.1	20.1	16.121	0	2.7061	1113000000	2	Intensity ->	24.632	25.8264	25.5002	25.6406	26.3774	25.3039	26.1325	25.8388	25.3259
JLHPLACJ_04077 Quinone-dependent D-lactate dehydrogenase		0.831649	-0.338208		0.343934	-0.179939		1.04444	-0.686406		0.359867	0.19398	JLHPLACJ_04077	JLHPLACJ_04077	WP_024190524.1	100	568	0	0	1	568	4	571	0	1223	1	D-lactate dehydrogenase	Escherichia coli	26	2	1	57	4.8	2.5	64.387	0	2.963	1182100000	31	Intensity ->	23.5951	24.7141	25.4457	24.9165	24.6248	25.5495	25.4417	25.1775	23.6683
PNPLODAB_01206 putative protein YnfD;OGBIEJAG_02458 putative protein YnfD;MGPNOCHN_01191 putative protein YnfD;MGFGECDL_00052 putative protein YnfD;MCCOJDHE_00554 putative protein YnfD;LKOLDKAE_01038 putative protein YnfD;LEOACJHM_01413 putative protein Yn		1.02147	-0.338071		1.09582	-0.358067		0.11291	-0.102232		2.12448	-0.536945	PNPLODAB_01206;OGBIEJAG_02458;MGPNOCHN_01191;MGFGECDL_00052;MCCOJDHE_00554;LKOLDKAE_01038;LEOACJHM_01413;KJIJLKDN_01152;KFGCNKFC_03003;JEMBJNCM_02404;IIPAOFGN_00980;IHLJGEKH_00479;FGNLLDHK_02585;ELGGPMEP_01047;EDKFLJNH_04085;CKAKOHDH_00864	OGBIEJAG_02458	WP_000778146.1	100	101	0	0	1	101	1	101	3.12e-61	212	0	MULTISPECIES: DUF1161 domain-containing protein	Enterobacteriaceae	3	1	1	67.3	21.8	21.8	10.548	0	5.751	1098700000	31	Intensity ->	25.2906	25.8673	27.1799	24.7883	25.6875	25.7859	24.4119	24.7805	25.5582
OACBGGFD_00877 dITP/XTP pyrophosphatase;LIMOMFPF_00024 dITP/XTP pyrophosphatase;JLHPLACJ_02451 dITP/XTP pyrophosphatase;EEODFGHF_01673 dITP/XTP pyrophosphatase;EBPBIAPD_00021 dITP/XTP pyrophosphatase;BDBEODDP_00757 dITP/XTP pyrophosphatase		0.999623	-0.337988		1.48587	0.445544		0.471808	0.349048		0.770976	0.299466	OACBGGFD_00877;LIMOMFPF_00024;JLHPLACJ_02451;EEODFGHF_01673;EBPBIAPD_00021;BDBEODDP_00757	OACBGGFD_00877	WP_001174736.1	100	197	0	0	1	197	1	197	4.91e-129	415	0	XTP/dITP diphosphatase	Escherichia coli	9	2	2	67	16.8	16.8	20.997	0	3.5382	652470000	10	Intensity ->	24.9426	24.3932	25.9325	24.7231	25.5396	25.3843	26.4381	25.5567	24.5334
NBFEBOLO_02679 scyllo-inositol 2-dehydrogenase (NADP(+)) IolU;MHOJBANN_00933 scyllo-inositol 2-dehydrogenase (NADP(+)) IolU;LKDNNJHI_02410 scyllo-inositol 2-dehydrogenase (NADP(+)) IolU;KLFLFOCG_02602 scyllo-inositol 2-dehydrogenase (NADP(+)) IolU;JPINENAK		0.601353	-0.337242		0.000683075	-0.000606635		1.17598	-0.936315		0.513539	0.318331	NBFEBOLO_02679;MHOJBANN_00933;LKDNNJHI_02410;KLFLFOCG_02602;JPINENAK_00466;JLBHHFJN_01274;JFLBMOKP_03735;JAPEBFAC_01917;HMIIFDGB_03389;HBCBCJEF_02906;ELCAFCIJ_00779;EILPMHKM_02777;EHNKNDBI_01850;EFNGLFIA_02980;DEDMECEF_02485;BJKHMIMG_02391;BEIEIFNH_02847;BABGFMBJ_02648;ALNJDDDO_02062	NBFEBOLO_02679	WP_001385498.1	100	328	0	0	1	328	1	328	0	705	0	MULTISPECIES: Gfo/Idh/MocA family oxidoreductase	Enterobacteriaceae	11	11	1	37.2	37.2	7.3	36.347	0	76.088	9677000000	228	Intensity ->	28.1132	27.388	27.5035	27.9756	27.5914	25.4639	26.9826	28.0392	25.37
KFGCNKFC_00093 Lipid A export ATP-binding/permease protein MsbA		1.23997	-0.337071		0.408883	-0.162362		0.0329238	-0.0285232		1.10912	-0.326468	KFGCNKFC_00093	KFGCNKFC_00093	WP_001202196.1	100	573	0	0	1	573	1	573	0	1188	0	cysteine/glutathione ABC transporter ATP-binding protein/permease CydC	Escherichia coli	7	1	1	20.8	4.4	4.4	62.852	0.0019092	1.876	119980000	2	Intensity ->	24.1085	24.7846	24.9368	24.6196	25.2189	24.8588	24.7405	24.7713	23.953
KNFHFIEF_00762 hypothetical protein;IGDEAAFK_03198 hypothetical protein;GLLDPALF_03506 hypothetical protein		0.708582	-0.336527		0.827697	0.39523		0.0825194	0.100324		0.127064	0.0896679	KNFHFIEF_00762;IGDEAAFK_03198;GLLDPALF_03506	KNFHFIEF_00762	WP_001352283.1	100	117	0	0	1	117	1	117	2.79e-72	245	0	MULTISPECIES: DUF4156 domain-containing protein	Enterobacteriaceae	4	1	1	63.2	32.5	32.5	11.928	0	33.449	3157500000	11	Intensity ->	25.6763	25.2907	24.8071	24.5514	24.36	24.74	24.424	24.8636	24.6298
BEIEIFNH_04953 Putative toxin HigB2		0.983883	-0.335731		0.954198	0.344073		0.619299	-0.375166		0.350106	0.164557	BEIEIFNH_04953	BEIEIFNH_04953	WP_000269927.1	100	116	0	0	1	116	1	116	6.78e-73	247	1	MULTISPECIES: toxin RelE	Enterobacteriaceae	3	3	3	43.1	43.1	43.1	13.771	0	11.89	351530000	5	Intensity ->	24.8074	25.2074	26.124	25.6274	24.35	25.1726	24.0926	25.6293	24.5706
OFFKKPFB_00411 Trans-aconitate 2-methyltransferase;KNFHFIEF_03076 Trans-aconitate 2-methyltransferase;KGMELFOP_03477 Trans-aconitate 2-methyltransferase;KACMHCHC_04012 Trans-aconitate 2-methyltransferase;JCJOCBMM_00024 Trans-aconitate 2-methyltransferase;I		0.993789	-0.335564		0.841344	0.312062		0.335644	0.260831		0.468841	0.207254	OFFKKPFB_00411;KNFHFIEF_03076;KGMELFOP_03477;KACMHCHC_04012;JCJOCBMM_00024;IPCPDEOA_04061;IGDEAAFK_00463;IDNDDBOJ_03925;HOMAGLGO_03667;GLLDPALF_01639;FKDCCENF_03936;FHNFNDFF_00640;FFHEABBD_03401;ECEBCKND_00413;BGFAJFMK_03435;BAHIFDLB_00024;AJLOPILI_00500;NDKOGNOP_04450;JAPEBFAC_02403;EHNKNDBI_02353	KNFHFIEF_03076	WP_001286597.1	100	252	0	0	1	252	1	252	2.61e-169	535	0	MULTISPECIES: trans-aconitate 2-methyltransferase	Proteobacteria	3	1	0	21.8	10.3	0	28.96	0	26.942	826570000	35	Intensity ->	25.5205	24.434	24.5644	24.3454	25.5691	24.7906	24.1905	25.2768	24.2442
PNPLODAB_02129 NADH-quinone oxidoreductase subunit I;PFBPECIA_00483 NADH-quinone oxidoreductase subunit I;OKDCKLBA_02296 NADH-quinone oxidoreductase subunit I;OGBIEJAG_00305 NADH-quinone oxidoreductase subunit I;OFFKKPFB_00109 NADH-quinone oxidoreductase s		1.81496	-0.335125		3.00843	-0.471162		1.78012	-0.471254		1.2536	-0.281525	PNPLODAB_02129;PFBPECIA_00483;OKDCKLBA_02296;OGBIEJAG_00305;OFFKKPFB_00109;OACBGGFD_03160;NDKOGNOP_03626;NBFEBOLO_03956;MHOJBANN_02996;MGPNOCHN_01450;MGFGECDL_00789;MFDHIIPA_00365;MEFJKFNE_02285;MDKIONIE_03033;MCCOJDHE_00272;LKOLDKAE_01574;LKDNNJHI_01761;LIMOMFPF_01415;LEOACJHM_01746;KNFHFIEF_02863;KLFLFOCG_01690;KJLMEHHG_00268;KJIJLKDN_00272;KGMELFOP_00748;KFGCNKFC_02268;KACMHCHC_02822;JPINENAK_…	PFBPECIA_00483	WP_000172749.1	100	180	0	0	1	180	1	180	3.11e-119	385	4	MULTISPECIES: NADH-quinone oxidoreductase subunit NuoI	Bacteria	11	11	11	81.7	81.7	81.7	20.538	0	103.15	17346000000	473	Intensity ->	27.844	27.633	28.079	28.3679	28.2544	26.3099	27.7916	27.8957	28.2406
EDKFLJNH_00279 hypothetical protein		1.03197	-0.335072		0.139324	-0.075279		0.334047	0.256769		1.73735	-0.489853	EDKFLJNH_00279	EDKFLJNH_00279	WP_024169082.1	100	135	0	0	1	135	2	136	2.11e-84	282	1	type II toxin-antitoxin system death-on-curing family toxin	Escherichia coli	1	1	1	17	17	17	14.971	0	7.0573	178430000	1	Intensity ->	24.2404	24.9695	24.8248	25.6239	25.2963	24.4123	25.1424	24.629	25.1116
MGFGECDL_04629 Bifunctional purine biosynthesis protein PurH		0.610742	-0.333948		0.0866914	-0.0669852		0.48213	0.492143		0.224892	-0.161275	MGFGECDL_04629	MGFGECDL_04629	WP_001187554.1	100	529	0	0	1	529	1	529	0	1131	0	MULTISPECIES: bifunctional phosphoribosylaminoimidazolecarboxamide formyltransferase/IMP cyclohydrolase	Escherichia	42	2	0	89	6.8	0	57.314	0	49.382	1971900000	18	Intensity ->	24.2401	24.3106	24.7503	23.2173	26.114	24.7083	24.7919	24.6879	26.3679
OFFKKPFB_02435 NAD(P)H-quinone oxidoreductase subunit I, chloroplastic;MFDHIIPA_01123 NAD(P)H-quinone oxidoreductase subunit I, chloroplastic;MDKIONIE_00362 NAD(P)H-quinone oxidoreductase subunit I, chloroplastic;KJLMEHHG_00974 NAD(P)H-quinone oxidoreducta		0.705625	-0.333803		0.127802	-0.088402		0.402263	0.382779		2.21195	-0.742545	OFFKKPFB_02435;MFDHIIPA_01123;MDKIONIE_00362;KJLMEHHG_00974;KGMELFOP_01590;KACMHCHC_01878;JEEKBHCJ_00098;IDNDDBOJ_01356;HJOKHKII_03964;GFGBHCPP_00314;GDGAFJPJ_01626;FKDCCENF_03368;BLOJIPFB_01409;AJLOPILI_03078;PNPLODAB_01852;PFBPECIA_01526;NBFEBOLO_00783;MHOJBANN_00474;MGPNOCHN_03631;MGFGECDL_02614;MCCOJDHE_01569;LKOLDKAE_03635;LKDNNJHI_02126;KNFHFIEF_01977;KLFLFOCG_02170;KJIJLKDN_01866;KFGCNKFC_…	MFDHIIPA_01123	WP_000493777.1	100	180	0	0	1	180	1	180	6.86e-119	384	0	MULTISPECIES: formate hydrogenlyase subunit HycF	Enterobacteriaceae	13	13	1	58.9	58.9	3.9	20.329	0	52.063	9487800000	337	Intensity ->	27.5732	27.7734	27.2811	26.0543	27.8246	28.4648	25.6089	25.539	27.0363
PNPLODAB_02553 Protein YffB;MCCOJDHE_00105 Protein YffB;KJIJLKDN_00105 Protein YffB;IIPAOFGN_02430 Protein YffB;IHLJGEKH_00593 Protein YffB;FGNLLDHK_03409 Protein YffB;ELGGPMEP_02692 Protein YffB;EDKFLJNH_02828 Protein YffB;CKAKOHDH_00354 Protein YffB;OGBI		0.402519	-0.333573		0.0557802	-0.0602614		0.220937	-0.354959		0.105238	0.112613	PNPLODAB_02553;MCCOJDHE_00105;KJIJLKDN_00105;IIPAOFGN_02430;IHLJGEKH_00593;FGNLLDHK_03409;ELGGPMEP_02692;EDKFLJNH_02828;CKAKOHDH_00354;OGBIEJAG_02764;NBFEBOLO_02977;MHOJBANN_02425;MGPNOCHN_01286;MGFGECDL_00953;LKOLDKAE_02895;LKDNNJHI_01931;LEOACJHM_03150;KLFLFOCG_01952;KFGCNKFC_02107;JPINENAK_01772;JLHPLACJ_02926;JLBHHFJN_03361;JFLBMOKP_01793;JEMBJNCM_00729;JBBMELNE_01415;JAPEBFAC_03307;HMIIFDGB_…	MCCOJDHE_00105	WP_000258233.1	100	118	0	0	1	118	1	118	9.78e-76	255	0	ArsC family reductase	Escherichia coli	6	6	3	76.3	76.3	60.2	13.585	0	53.345	10561000000	134	Intensity ->	27.8045	28.7672	28.4389	28.2801	29.0502	26.712	24.943	29.437	24.754
LEOACJHM_01087 Flagellin		0.936795	-0.333335		0.248609	0.128552		0.00704644	0.0074849		0.537811	0.235416	LEOACJHM_01087	LEOACJHM_01087	WP_021562874.1	100	436	0	0	1	436	1	436	0	886	0	FliC/FljB family flagellin	Escherichia coli	35	1	1	95.4	10.3	10.3	45.474	0	17.404	2597500000	4	Intensity ->	24.2404	25.3911	24.4338	26.1587	23.9901	25.516	25.9	26.2683	24.4333
NBFEBOLO_03873 L-arabinose-binding periplasmic protein;MHOJBANN_03673 L-arabinose-binding periplasmic protein;MGFGECDL_00358 L-arabinose-binding periplasmic protein;LKDNNJHI_03456 L-arabinose-binding periplasmic protein;KLFLFOCG_03586 L-arabinose-binding p		0.442092	-0.333299		0.863103	-0.522479		1.8246	-1.48712		0.272796	-0.237231	NBFEBOLO_03873;MHOJBANN_03673;MGFGECDL_00358;LKDNNJHI_03456;KLFLFOCG_03586;JPINENAK_02836;JLBHHFJN_03492;JFLBMOKP_00354;JEMBJNCM_02023;HBCBCJEF_00892;ELCAFCIJ_02572;EILPMHKM_00156;EFNGLFIA_00353;CKAKOHDH_00558;BJKHMIMG_03833;BABGFMBJ_00353;ALNJDDDO_00362;MCCOJDHE_00861;KJIJLKDN_01461;IHLJGEKH_00171;ELGGPMEP_02047	NBFEBOLO_03873	WP_001576790.1	100	329	0	0	1	329	1	329	0	697	0	arabinose ABC transporter substrate-binding protein AraF	Escherichia coli	16	16	0	59.9	59.9	0	35.47	0	39.851	15938000000	267	Intensity ->	27.9757	27.6212	29.5967	27.3001	26.5603	27.5882	25.6744	28.956	27.6291
OGBIEJAG_00061 UDP-2,3-diacetamido-2,3-dideoxy-D-glucuronate 2-epimerase;LEOACJHM_01501 UDP-2,3-diacetamido-2,3-dideoxy-D-glucuronate 2-epimerase		0.609975	-0.333247		0.539764	-0.320973		0.805488	-0.594302		0.244217	-0.170961	OGBIEJAG_00061;LEOACJHM_01501	OGBIEJAG_00061	WP_000734424.1	100	376	0	0	1	376	1	376	0	809	0	UDP-N-acetylglucosamine 2-epimerase (non-hydrolyzing)	Escherichia coli	22	2	2	72.1	12.2	12.2	42.809	0	10.283	5679000000	11	Intensity ->	25.1704	24.5949	25.0251	24.7394	25.264	25.0609	25.8942	25.9745	25.1596
JEMBJNCM_04332 Bifunctional purine biosynthesis protein PurH;JAPEBFAC_04562 Bifunctional purine biosynthesis protein PurH;EHNKNDBI_04533 Bifunctional purine biosynthesis protein PurH		1.34052	-0.332387		1.07282	-0.316687		0.170181	-0.128701		2.7891	-0.563742	JEMBJNCM_04332;JAPEBFAC_04562;EHNKNDBI_04533	JEMBJNCM_04332	WP_001528096.1	100	529	0	0	1	529	1	529	0	1133	0	bifunctional phosphoribosylaminoimidazolecarboxamide formyltransferase/IMP cyclohydrolase	Escherichia coli	45	45	1	89.2	89.2	5.3	57.355	0	323.31	228670000000	2037	Intensity ->	31.471	31.611	31.0089	31.1339	32.0465	31.7087	28.9315	30.8244	31.3425
KFGCNKFC_01665 Ornithine carbamoyltransferase;FGNLLDHK_00859 Ornithine carbamoyltransferase;EDKFLJNH_00320 Ornithine carbamoyltransferase;CKAKOHDH_02774 Ornithine carbamoyltransferase		0.44045	-0.331703		0.713413	-0.44625		0.240668	0.359203		0.893641	-0.585132	KFGCNKFC_01665;FGNLLDHK_00859;EDKFLJNH_00320;CKAKOHDH_02774	KFGCNKFC_01665	WP_000235829.1	100	334	0	0	1	334	1	334	0	722	0	ornithine carbamoyltransferase	Escherichia coli	16	3	3	55.7	13.8	13.8	37.129	0	289.54	11683000000	45	Intensity ->	24.4379	25.8794	24.8513	24.9798	24.1526	26.397	24.8043	25.5188	25.084
MGFGECDL_01098 Clamp-binding protein CrfC		0.537045	-0.331242		0.620674	-0.330985		0.190877	0.25288		0.529509	-0.288131	MGFGECDL_01098	MGFGECDL_01098	WP_021573865.1	99.875	798	1	0	1	798	1	798	0	1690	0	hypothetical protein	Escherichia coli	45	45	5	61.2	61.2	8	90.27	0	323.31	7108500000	101	Intensity ->	24.3505	25.1418	31.7816	25.2924	26.4335	25.5132	25.9355	24.4041	24.0287
NBFEBOLO_04765 hypothetical protein		0.843023	-0.330842		0.0169919	-0.0113769		0.573486	-0.438918		1.64885	0.508664	NBFEBOLO_04765	NBFEBOLO_04765	WP_042854662.1	100	79	0	0	1	79	1	79	1.64e-44	163	0	hypothetical protein	Escherichia coli	4	4	4	73.4	73.4	73.4	9.0872	0	14.774	794470000	10	Intensity ->	24.4219	24.9683	26.5759	26.0169	24.7643	24.8372	25.7691	26.3047	24.3801
OGBIEJAG_04759 Ascorbate-specific PTS system EIIA component;MGPNOCHN_04505 Ascorbate-specific PTS system EIIA component;MGFGECDL_01134 Ascorbate-specific PTS system EIIA component;MCCOJDHE_04304 Ascorbate-specific PTS system EIIA component;LKOLDKAE_04602 A		0.895292	-0.330138		0.0393893	0.023353		0.277751	0.232857		0.4335	-0.208762	OGBIEJAG_04759;MGPNOCHN_04505;MGFGECDL_01134;MCCOJDHE_04304;LKOLDKAE_04602;KJIJLKDN_03521;JBBMELNE_04190;IHLJGEKH_04586;ELGGPMEP_03462;JEMBJNCM_03122	OGBIEJAG_04759	WP_000916811.1	100	147	0	0	1	147	1	147	3.48e-95	313	1	MULTISPECIES: PTS sugar transporter subunit IIA	Enterobacteriaceae	5	5	3	30.6	30.6	22.4	16.136	0	6.7004	1054500000	20	Intensity ->	23.8487	25.3516	25.2178	25.2014	25.582	25.2667	24.7088	25.736	25.9361
FKDCCENF_02350 Maltodextrin phosphorylase		1.03056	-0.329917		0.407138	0.18044		0.147739	-0.128013		0.291037	0.134224	FKDCCENF_02350	FKDCCENF_02350	WP_000081909.1	99.875	797	1	0	1	797	1	797	0	1706	0	MULTISPECIES: maltodextrin phosphorylase	Proteobacteria	75	1	1	81.7	3.3	3.3	90.593	0.0041952	1.6101	239820000	3	Intensity ->	24.5363	25.662	25.7907	24.8199	24.3925	25.5518	24.6441	25.1305	23.8818
PFBPECIA_03973 Outer-membrane lipoprotein LolB;OKDCKLBA_03405 Outer-membrane lipoprotein LolB;OFFKKPFB_01084 Outer-membrane lipoprotein LolB;OACBGGFD_03218 Outer-membrane lipoprotein LolB;NDKOGNOP_02850 Outer-membrane lipoprotein LolB;NBFEBOLO_02424 Outer-		1.34245	-0.28386	+	4.84245	-0.608814		5.08171	-1.02286		2.96304	-0.477569	PFBPECIA_03973;OKDCKLBA_03405;OFFKKPFB_01084;OACBGGFD_03218;NDKOGNOP_02850;NBFEBOLO_02424;MHOJBANN_02902;MFDHIIPA_01556;MEFJKFNE_01831;MDKIONIE_03239;LKDNNJHI_04256;LIMOMFPF_03052;KNFHFIEF_02270;KLFLFOCG_03031;KJLMEHHG_02389;KGMELFOP_03351;KACMHCHC_00543;JPINENAK_03095;JLBHHFJN_02572;JIOIMHAJ_03839;JFLBMOKP_03056;JEMBJNCM_01443;JEEKBHCJ_03079;JCJOCBMM_02176;IPCPDEOA_02746;IGDEAAFK_00763;IDNDDBOJ_…	PFBPECIA_03973	WP_001130692.1	100	207	0	0	1	207	1	207	1.32e-137	440	2	MULTISPECIES: lipoprotein localization protein LolB	Proteobacteria	12	12	0	68.1	68.1	0	23.55	0	29.173	10156000000	333	Intensity ->	26.9955	27.6308	27.7262	25.607	26.9846	27.5993	26.5735	26.8837	26.9893
GDGAFJPJ_04377 Carboxylesterase A		1.13154	-0.329754		1.13045	-0.347305		0.423793	0.288278		0.092883	-0.0468553	GDGAFJPJ_04377	GDGAFJPJ_04377	WP_072170627.1	100	495	0	0	5	499	1	495	0	1063	1	MULTISPECIES: alpha/beta hydrolase	Enterobacteriaceae	5	5	3	13.8	13.8	8.8	55.68	0	3.5917	146780000	7	Intensity ->	24.7739	24.7537	25.2848	25.028	24.7707	24.7345	24.5533	25.8295	25.0061
PNPLODAB_03889 Met repressor;PFBPECIA_03915 Met repressor;OKDCKLBA_03864 Met repressor;OGBIEJAG_03581 Met repressor;OFFKKPFB_04042 Met repressor;OACBGGFD_02525 Met repressor;NDKOGNOP_01502 Met repressor;NBFEBOLO_04065 Met repressor;MHOJBANN_04307 Met repre		0.707739	-0.329506		0.371071	-0.208122		4.9239	-1.67186		0.847556	-0.388264	PNPLODAB_03889;PFBPECIA_03915;OKDCKLBA_03864;OGBIEJAG_03581;OFFKKPFB_04042;OACBGGFD_02525;NDKOGNOP_01502;NBFEBOLO_04065;MHOJBANN_04307;MGPNOCHN_03325;MGFGECDL_04032;MFDHIIPA_04360;MEFJKFNE_03839;MDKIONIE_04410;MCCOJDHE_03511;LKOLDKAE_02391;LKDNNJHI_03788;LIMOMFPF_02812;LEOACJHM_03615;KNFHFIEF_01799;KLFLFOCG_03745;KJLMEHHG_04019;KJIJLKDN_03828;KGMELFOP_03917;KFGCNKFC_04041;KACMHCHC_04063;JPINENAK_…	PFBPECIA_03915	WP_000852812.1	100	105	0	0	1	105	1	105	3.54e-66	226	0	MULTISPECIES: met regulon transcriptional regulator MetJ	Proteobacteria	8	8	8	62.9	62.9	62.9	12.141	0	77.418	25882000000	420	Intensity ->	28.6123	28.6651	28.6857	28.9225	28.6778	29.3011	28.8844	29.0354	29.268
KJLMEHHG_00036 Chain length determinant protein;FKDCCENF_02476 Chain length determinant protein;AJLOPILI_04033 Chain length determinant protein		1.51037	-0.329214		0.267749	-0.0981665		0.255779	-0.159198		0.122257	-0.0508194	KJLMEHHG_00036;FKDCCENF_02476;AJLOPILI_04033	FKDCCENF_02476	WP_001362980.1	100	325	0	0	1	325	1	325	0	683	0	MULTISPECIES: LPS O-antigen chain length determinant protein WzzB	Enterobacteriaceae	6	1	1	36.9	6.2	6.2	36.276	0.0092452	1.1206	12255000	1	Intensity ->	25.1363	24.9468	24.7917	22.9408	26.0695	25.4364	24.902	25.3158	24.7102
BGFAJFMK_03617 Succinate--CoA ligase [ADP-forming] subunit alpha;PNPLODAB_00402 Succinate--CoA ligase [ADP-forming] subunit alpha;PFBPECIA_03343 Succinate--CoA ligase [ADP-forming] subunit alpha;OKDCKLBA_00626 Succinate--CoA ligase [ADP-forming] subunit al		0.877685	-0.328947		1.6754	-0.52461		0.175392	-0.167983		2.36202	-0.656504	BGFAJFMK_03617;PNPLODAB_00402;PFBPECIA_03343;OKDCKLBA_00626;OGBIEJAG_01710;OFFKKPFB_03397;OACBGGFD_00529;NDKOGNOP_03324;NBFEBOLO_00173;MHOJBANN_00204;MGPNOCHN_00311;MGFGECDL_01571;MFDHIIPA_04405;MEFJKFNE_00653;MDKIONIE_02702;MCCOJDHE_01163;LKOLDKAE_00454;LKDNNJHI_00203;LIMOMFPF_01703;LEOACJHM_00311;KNFHFIEF_00621;KLFLFOCG_00180;KJLMEHHG_03321;KJIJLKDN_00690;KGMELFOP_00434;KFGCNKFC_00295;KACMHCHC_…	PFBPECIA_03343	WP_000025458.1	100	289	0	0	1	289	1	289	0	601	1	MULTISPECIES: succinate--CoA ligase subunit alpha	Proteobacteria	24	24	3	77.2	77.2	11.1	29.777	0	323.31	468280000000	2451	Intensity ->	32.8521	32.7467	32.8664	32.279	33.5337	28.9373	31.9213	32.091	33.1011
PNPLODAB_03475 Formyltetrahydrofolate deformylase;PFBPECIA_03278 Formyltetrahydrofolate deformylase;OKDCKLBA_03382 Formyltetrahydrofolate deformylase;OGBIEJAG_01149 Formyltetrahydrofolate deformylase;OFFKKPFB_01061 Formyltetrahydrofolate deformylase;OACBGG		1.03708	-0.327859		0.577489	0.201595		0.519321	-0.352332		0.618764	0.204626	PNPLODAB_03475;PFBPECIA_03278;OKDCKLBA_03382;OGBIEJAG_01149;OFFKKPFB_01061;OACBGGFD_03194;NBFEBOLO_02394;MHOJBANN_02872;MGPNOCHN_02873;MGFGECDL_03438;MFDHIIPA_01580;MEFJKFNE_01855;MCCOJDHE_02361;LKOLDKAE_02243;LKDNNJHI_04285;LIMOMFPF_03028;LEOACJHM_00834;KLFLFOCG_03002;KJLMEHHG_02366;KJIJLKDN_02501;KGMELFOP_03374;KFGCNKFC_03454;KACMHCHC_00520;JPINENAK_03125;JLHPLACJ_03403;JLBHHFJN_02602;JIOIMHAJ_…	PFBPECIA_03278	WP_000555849.1	100	280	0	0	1	280	1	280	0	599	1	MULTISPECIES: formyltetrahydrofolate deformylase	Enterobacteriaceae	12	12	2	61.8	61.8	7.1	31.92	0	283.91	33491000000	460	Intensity ->	29.1031	27.6984	28.3043	30.0878	29.0808	28.9208	29.9523	29.4048	28.7814
PNPLODAB_04468 Phosphoribosylamine--glycine ligase;OGBIEJAG_04685 Phosphoribosylamine--glycine ligase;MCCOJDHE_04394 Phosphoribosylamine--glycine ligase;LEOACJHM_04489 Phosphoribosylamine--glycine ligase;KJIJLKDN_04325 Phosphoribosylamine--glycine ligase;K		0.32068	-0.327447		0.273879	-0.296982		0.268224	-0.499477		0.404418	-0.414558	PNPLODAB_04468;OGBIEJAG_04685;MCCOJDHE_04394;LEOACJHM_04489;KJIJLKDN_04325;KFGCNKFC_04368;IIPAOFGN_04599;IHLJGEKH_04622;FGNLLDHK_04608;ELGGPMEP_04380;EDKFLJNH_04554;CKAKOHDH_04397	OGBIEJAG_04685	WP_000866837.1	100	429	0	0	1	429	1	429	0	911	0	phosphoribosylamine--glycine ligase	Escherichia coli	22	6	0	59.7	19.3	0	45.946	0	76.074	16521000000	147	Intensity ->	25.9904	24.4153	28.7282	28.5951	29.5001	24.7754	27.7345	25.3456	24.783
MGPNOCHN_04617 Inducible lysine decarboxylase;LKOLDKAE_04735 Inducible lysine decarboxylase		0.611748	-0.326351		0.459128	0.251924		0.749269	-0.65247		0.129065	-0.0978607	MGPNOCHN_04617;LKOLDKAE_04735	MGPNOCHN_04617	WP_001092279.1	100	708	0	0	1	708	1	708	0	1533	0	lysine decarboxylase LdcC	Escherichia coli	26	23	22	53.4	50	47.7	79.877	0	166.52	3375800000	42	Intensity ->	24.4842	25.327	24.5103	25.099	24.6231	25.712	25.348	25.2721	25.9424
[truncated: 7,418 more rows]
[truncated: 70 more columns]
