# Supplementary material for: Exploring antimicrobial resistance to beta-lactams, aminoglycosides and fluoroquinolones in E. coli and K. pneumoniae using proteogenomics
Source: Sci Rep. 2021 Jun 14;11:12472. doi: 10.1038/s41598-021-91905-w (PMC8203672; doi:10.1038/s41598-021-91905-w)
Supplement: Supplementary file 2 — Supplementary Information 2. [file 41598_2021_91905_MOESM2_ESM.xlsx]

## Sheet: 1924_DDA_MQ_k.pneu_cefta
Fasta headers - Prokka annotations	Significant correlation to cephalosporin resistance	p-value log10	Fold change (log2)	Significant correlation to meropenem resistance	p-value log10	Fold change (log2)	Significant correlation to aminoglycoside esistance	p-value log10	Fold change (log2)	Significant correlation to ciprofloxacin resistance	p-value log10	Fold change (log2)	Protein IDs	qseqid	sseqid	pident	length	mismatch	gapopen	qstart	qend	sstart	send	evalue	bitscore	with_same_pident	protein description - RefSeq	taxonomy	Peptides	Razor + unique peptides	Unique peptides	Sequence coverage [%]	Unique + razor sequence coverage [%]	Unique sequence coverage [%]	Mol. weight [kDa]	Q-value	Score	Intensity	MS/MS count	Isolates ->	21	30	93	94	95	96	97	98	99
BOOKNNFC_04341 Outer membrane protein YedS;HNMBFMDJ_03358 Outer membrane protein YedS;PGGPIPGL_01363 Outer membrane protein YedS;PPLOJMMN_00940 Outer membrane protein YedS;JLFCAHLI_03653 Outer membrane protein YedS;JGNKHNGP_00964 Outer membrane protein Yed	+	9.90171	-2.83102	+	14.073	-2.99528	+	6.1883	-2.07734	+	15.0067	-3.23725	BOOKNNFC_04341;HNMBFMDJ_03358;PGGPIPGL_01363;PPLOJMMN_00940;JLFCAHLI_03653;JGNKHNGP_00964;MMBPMBEH_00953;IHIMMCCN_02463;ABBHDKBN_04123;AKLPFMOP_04745;BBOICAOD_02479;BIJIKNOD_02619;CILGFONI_00657;CJCECFGL_03459;CNGOPJHG_04686;COKEOJOB_02961;CPNDFLLE_00487;DFEHMONI_02072;DGGDKHHH_03312;DLHAIOGB_03894;DPOGEKJJ_01746;EHOGFMGO_01405;GPMMLBAB_03980;PDHOICOE_02044;IFJFPDBC_02678;PDCEEBFL_02545;NOHKOBHI_…	BOOKNNFC_04341	WP_016529535.1	100	359	0	0	1	359	1	359	0	744	0	porin OmpK35	Klebsiella pneumoniae	15	15	2	70.2	70.2	9.2	39.509	0	39.713	21576000000	340	Intensity ->	28.3867	23.8112	25.5079	24.5549	23.0547	24.3427	25.7169	25.4564	25.1056
CJCECFGL_02433 Oxygen-insensitive NAD(P)H nitroreductase;HCDJKCEB_00924 Oxygen-insensitive NAD(P)H nitroreductase;GFENDMHA_00876 Oxygen-insensitive NAD(P)H nitroreductase;FKMLNFIO_00910 Oxygen-insensitive NAD(P)H nitroreductase;DFEHMONI_03838 Oxygen-insens	+	4.20395	-2.26734	+	9.79931	-3.29192	+	3.43787	-1.86359	+	6.03655	-2.62831	CJCECFGL_02433;HCDJKCEB_00924;GFENDMHA_00876;FKMLNFIO_00910;DFEHMONI_03838;FFEFNEEE_00278;FAFFAFNI_00198;EMJPEEDP_01112;AKECAJDH_04705;BOOKNNFC_02360;NAOIOOGN_01037;LBACGIHD_00462;PLHOMEHO_00935;ELBEMKON_00010;DPOGEKJJ_00522;DLHAIOGB_00777;LAMNHLIM_02286;MLHAEAGN_02223;LDAFADHK_01891;NIDIMMPG_01564;NNNPJDNC_01313;LDEOJMPC_00567;NJABOMKP_01816;PDHOICOE_00316;COKEOJOB_03412;GKKJMJPB_03387;HCJAAKCC_…	CJCECFGL_02433	WP_004178896.1	100	217	0	0	1	217	1	217	3.51e-145	462	1	MULTISPECIES: oxygen-insensitive NAD(P)H nitroreductase	Enterobacteriaceae	20	20	0	72.4	72.4	0	23.926	0	58.097	102560000000	890	Intensity ->	30.0301	30.1907	26.1633	26.1169	25.672	29.8845	26.0839	27.7332	25.5741
HCJAAKCC_00419 hypothetical protein;GBJBBMAD_00114 hypothetical protein	+	2.53743	-1.91797	+	3.08621	-2.08445		1.30787	-1.1795		1.34276	-1.28293	HCJAAKCC_00419;GBJBBMAD_00114	HCJAAKCC_00419	WP_020802352.1	100	202	0	0	1	202	1	202	7.53e-129	416	0	MULTISPECIES: type 3 fimbria major subunit MrkA	Klebsiella	10	10	3	66.3	66.3	11.9	20.762	0	126.11	281240000000	897	Intensity ->	30.539	32.4775	32.374	29.9912	26.1844	31.9608	24.175	27.9132	28.2416
AKECAJDH_03782 Formate dehydrogenase H;EHOGFMGO_02647 Formate dehydrogenase H;MDFLOMJF_04105 Formate dehydrogenase H;FAAJJJPM_01903 Formate dehydrogenase H;BOOKNNFC_00978 Formate dehydrogenase H;CJCECFGL_03902 Formate dehydrogenase H;CNGOPJHG_03838 Formate	+	2.65877	-1.83807	+	3.34261	-2.00239		2.18962	-1.51262		2.32127	-1.63964	AKECAJDH_03782;EHOGFMGO_02647;MDFLOMJF_04105;FAAJJJPM_01903;BOOKNNFC_00978;CJCECFGL_03902;CNGOPJHG_03838;DAPHJGNK_04097;GFENDMHA_03210;MGNOKNHM_01730;MCLKNHFK_02673;GKKJMJPB_04149;HBOELNEG_03673;IFMLMCEN_04116;JDODKMIM_04185;JLCIPNGE_02904;JODBNEFA_02890;CILGFONI_01092;PLHOMEHO_04118;NNNPJDNC_03945;MOJHFLHB_03812;POANJPPA_04120;PGGPIPGL_02150;NOHKOBHI_04062;OHHEJDIF_03621;GNOCNACA_03521;HLDGGNCB_…	AKECAJDH_03782	WP_077598921.1	100	559	0	0	1	559	157	715	0	1211	8	formate dehydrogenase subunit alpha	Klebsiella pneumoniae	28	28	0	62.4	62.4	0	62.465	0	139.29	144320000000	1692	Intensity ->	25.9058	31.5877	25.7247	27.6249	25.0995	28.4198	32.3504	31.953	27.3101
NOHKOBHI_03279 Ribonuclease E;JLFCAHLI_03535 Ribonuclease E;JGAACPEG_02771 Ribonuclease E;HCKAPHMK_02569 Ribonuclease E;GLDDMOCL_03571 Ribonuclease E;FFEFNEEE_03462 Ribonuclease E;FAFFAFNI_03292 Ribonuclease E		2.64342	1.45897	+	6.33794	2.24907	+	5.37811	1.98233	+	3.03464	1.53026	NOHKOBHI_03279;JLFCAHLI_03535;JGAACPEG_02771;HCKAPHMK_02569;GLDDMOCL_03571;FFEFNEEE_03462;FAFFAFNI_03292	NOHKOBHI_03279	WP_032432884.1	100	1077	0	0	1	1077	1	1077	0	2241	0	ribonuclease E	Klebsiella pneumoniae	58	4	2	57.1	3.1	1.3	119.18	0	8.6275	19785000000	149	Intensity ->	23.8737	24.1168	28.5681	23.9344	28.4707	29.2082	28.6335	24.9241	28.5539
OJHEIEBF_05197 hypothetical protein;NOHKOBHI_05065 hypothetical protein;NHOBAAIO_05200 hypothetical protein;NANGKDPO_04906 hypothetical protein;MLJPOPCO_04982 hypothetical protein;LBAFEENC_05055 hypothetical protein;KNIGJBDP_04989 hypothetical protein;KNDI		2.5041	1.52698	+	5.23645	2.23252		2.24803	1.30755	+	2.94359	1.63241	OJHEIEBF_05197;NOHKOBHI_05065;NHOBAAIO_05200;NANGKDPO_04906;MLJPOPCO_04982;LBAFEENC_05055;KNIGJBDP_04989;KNDIJLHM_04973;JGAACPEG_05227;IONIJJIE_05057;IFMLMCEN_04832;IBBGFBOE_04877;HHBCICDJ_05198;HBOELNEG_05053;GLDDMOCL_05170;GKOGJPOJ_04873;FFGKNOLL_04966;FAFFAFNI_05218;FAAJJJPM_05016;DKMKOKFA_05200;AKLPFMOP_04771	OJHEIEBF_05197	WP_004152343.1	100	1085	0	0	1	1085	1	1085	0	2331	9	MULTISPECIES: type I restriction endonuclease subunit R	Enterobacterales	45	45	3	55.7	55.7	5.3	121.86	0	103	28252000000	591	Intensity ->	23.4138	24.3289	24.9564	29.7421	24.5781	28.7932	24.68	24.5316	24.3205
ABBHDKBN_00734 hypothetical protein;MIFODHDK_01861 hypothetical protein;OBPAEDDO_02872 hypothetical protein;PPLOJMMN_03929 hypothetical protein;POANJPPA_01919 hypothetical protein;PLHOMEHO_01786 hypothetical protein;PHFOGIIG_02731 hypothetical protein;PGGP		2.25938	1.48385	+	3.99147	2.02596	+	3.13674	1.66039	+	2.89034	1.69422	ABBHDKBN_00734;MIFODHDK_01861;OBPAEDDO_02872;PPLOJMMN_03929;POANJPPA_01919;PLHOMEHO_01786;PHFOGIIG_02731;PGGPIPGL_03288;PDHOICOE_02546;PDCEEBFL_04260;OJHEIEBF_02228;MLHAEAGN_01647;NOHKOBHI_03778;IONIJJIE_02269;NNNPJDNC_03736;NJABOMKP_01149;NIDIMMPG_03911;NHOBAAIO_02158;NEHPHFBI_01426;MOMKEPDA_01836;MOJHFLHB_03317;MMBPMBEH_02266;MLJPOPCO_00029;OHHEJDIF_02254;MGNOKNHM_02721;JGNKHNGP_03834;LBAFEENC_…	ABBHDKBN_00734	WP_004177540.1	100	181	0	0	1	181	1	181	4.05e-115	374	1	MULTISPECIES: porin	Enterobacteriaceae	7	7	1	55.2	55.2	11	18.601	0	10.695	57878000000	388	Intensity ->	25.1252	24.3445	31.9965	31.5272	24.7505	25.9732	24.7443	29.0539	24.5504
PHFOGIIG_02255 Trigger factor;OJHEIEBF_02013 Trigger factor;OBPAEDDO_02730 Trigger factor;NHOBAAIO_01943 Trigger factor;MFLHIALH_02264 Trigger factor;LICHAJAM_02524 Trigger factor;LBAFEENC_01428 Trigger factor;KIPKJAPL_02396 Trigger factor;KGDHKPMH_02404 T	+	2.88091	1.76819	+	6.35605	2.65737		2.12742	1.34171	+	3.15787	1.81849	PHFOGIIG_02255;OJHEIEBF_02013;OBPAEDDO_02730;NHOBAAIO_01943;MFLHIALH_02264;LICHAJAM_02524;LBAFEENC_01428;KIPKJAPL_02396;KGDHKPMH_02404;IONIJJIE_01460;IBBGFBOE_01549;HHBCICDJ_01942;GKOGJPOJ_01324;FFGKNOLL_01720;DKMKOKFA_02079;DIBEHLKB_02523;DGGDKHHH_01365;DCDFFNPL_02602;CKBPPGBK_02852;BNJIIODC_02324;AKBENCOC_02730	PHFOGIIG_02255	WP_004151337.1	100	432	0	0	1	432	1	432	0	890	0	MULTISPECIES: trigger factor	Enterobacteriaceae	54	2	0	77.3	3	0	48.126	0	7.5169	31659000000	72	Intensity ->	24.8222	24.8003	30.5197	25.7686	24.7662	26.1635	30.8387	25.4385	24.0453
POANJPPA_00061 hypothetical protein;IFMLMCEN_02422 hypothetical protein;OJHEIEBF_01543 hypothetical protein;OBPAEDDO_01943 hypothetical protein;NNNPJDNC_03080 hypothetical protein;NHOBAAIO_01183 hypothetical protein;MFLHIALH_05276 hypothetical protein;MDFL	+	2.59325	1.78094	+	4.17723	2.23941		2.41945	1.56868	+	3.18291	1.94676	POANJPPA_00061;IFMLMCEN_02422;OJHEIEBF_01543;OBPAEDDO_01943;NNNPJDNC_03080;NHOBAAIO_01183;MFLHIALH_05276;MDFLOMJF_00061;LICHAJAM_02014;LBAFEENC_05128;LBACGIHD_04786;KIPKJAPL_01597;KGDHKPMH_04419;JLFCAHLI_03172;JLCIPNGE_05097;JDODKMIM_04382;AKBENCOC_01943;IONIJJIE_05129;IBBGFBOE_02052;PHFOGIIG_01443;HHBCICDJ_00879;HBOELNEG_03533;GPMMLBAB_04089;GKOGJPOJ_04432;GFENDMHA_01275;FFGKNOLL_01521;EIGBNDKD_…	POANJPPA_00061	WP_116992984.1	100	225	0	0	1	225	1	225	2.51e-148	473	0	hypothetical protein	Klebsiella pneumoniae	15	15	15	68.4	68.4	68.4	23.858	0	22.481	55029000000	439	Intensity ->	22.8754	24.6376	30.2796	24.9197	23.5032	24.5496	30.3884	25.6019	24.4856
POANJPPA_05177 ATP-dependent Clp protease ATP-binding subunit ClpC;PLHOMEHO_04811 ATP-dependent Clp protease ATP-binding subunit ClpC;NHOBAAIO_04684 ATP-dependent Clp protease ATP-binding subunit ClpC;MLJPOPCO_04789 ATP-dependent Clp protease ATP-binding s	+	2.68502	2.00156	+	2.74561	1.93851		1.20613	1.12895	+	2.71112	1.95929	POANJPPA_05177;PLHOMEHO_04811;NHOBAAIO_04684;MLJPOPCO_04789;PHFOGIIG_04872;PDHOICOE_04632;OJHEIEBF_04553;OBPAEDDO_04773;NNNPJDNC_04641;NIDIMMPG_05028;MIFODHDK_04641;KIACFNHB_05514;KGDHKPMH_04771;MDFLOMJF_05416;MCLKNHFK_05070;LICHAJAM_05306;LEHBAPKF_04681;LBAFEENC_04789;KIPKJAPL_04748;KAKJGGOB_04608;JPKDPIEF_04685;JLCIPNGE_04998;GFENDMHA_04616;FKMLNFIO_05368;IONIJJIE_04733;IBBGFBOE_04498;HHBCICDJ_…	POANJPPA_05177	WP_009483783.1	100	931	0	0	1	931	19	949	0	1936	9	heat shock survival AAA family ATPase ClpK	Klebsiella pneumoniae	97	4	0	85.5	5.7	0	102.41	0	7.9814	75590000000	220	Intensity ->	25.1307	30.3853	24.5831	24.9971	30.5008	30.9873	30.4042	29.9746	26.2965
ABBHDKBN_03641 Outer membrane protein assembly factor BamE;MIFODHDK_04470 Outer membrane protein assembly factor BamE;PPLOJMMN_01983 Outer membrane protein assembly factor BamE;POANJPPA_00025 Outer membrane protein assembly factor BamE;PLHOMEHO_01722 Outer	+	3.668	1.49434	+	7.0634	2.06558		1.53891	0.81769		2.79137	1.1994	ABBHDKBN_03641;MIFODHDK_04470;PPLOJMMN_01983;POANJPPA_00025;PLHOMEHO_01722;PHFOGIIG_02679;PGGPIPGL_04840;PDHOICOE_04556;PDCEEBFL_01318;OJHEIEBF_00025;OHHEJDIF_01523;OBPAEDDO_00025;NOHKOBHI_01789;MGNOKNHM_04902;MFLHIALH_05028;NIDIMMPG_00892;NHOBAAIO_00440;NEHPHFBI_01113;NDKMCODD_00884;NAOIOOGN_04896;NANGKDPO_00972;MOMKEPDA_00759;MOJHFLHB_03462;MMBPMBEH_03913;MLJPOPCO_03739;MLHAEAGN_03998;NJABOMKP_…	ABBHDKBN_03641	WP_002914160.1	100	113	0	0	1	113	1	113	1.51e-71	242	1	MULTISPECIES: outer membrane protein assembly factor BamE	Enterobacteriaceae	2	2	2	42.5	42.5	42.5	12.413	0	4.8128	53186000000	399	Intensity ->	28.5608	29.731	29.0224	29.0844	29.1275	28.1786	29.1	29.3829	28.643
PLHOMEHO_00904 Inhibitor of vertebrate lysozyme;NNNPJDNC_01344 Inhibitor of vertebrate lysozyme;MOJHFLHB_04135 Inhibitor of vertebrate lysozyme;LDEOJMPC_00530 Inhibitor of vertebrate lysozyme;FKMLNFIO_00872 Inhibitor of vertebrate lysozyme;CPNDFLLE_00115 I	+	3.75841	1.93768	+	5.59598	2.28133	+	2.75897	1.50095	+	3.98998	1.97778	PLHOMEHO_00904;NNNPJDNC_01344;MOJHFLHB_04135;LDEOJMPC_00530;FKMLNFIO_00872;CPNDFLLE_00115;CNGOPJHG_04444	PLHOMEHO_00904	WP_071603220.1	100	148	0	0	1	148	28	175	1.36e-94	315	2	MULTISPECIES: C-lysozyme inhibitor	Klebsiella	10	3	0	70.9	23	0	15.792	0	106.35	30249000000	192	Intensity ->	25.1495	23.2327	29.3471	24.3892	24.8362	26.517	29.856	24.6918	26.0781
BBOICAOD_03524 Pyridoxine 4-dehydrogenase;BIJIKNOD_01818 Pyridoxine 4-dehydrogenase;NJABOMKP_02440 Pyridoxine 4-dehydrogenase;NEHPHFBI_00800 Pyridoxine 4-dehydrogenase;MIFODHDK_01745 Pyridoxine 4-dehydrogenase;LIHPPEIE_02874 Pyridoxine 4-dehydrogenase;LDGH	+	3.18371	1.60617	+	5.80168	2.09123	+	2.96931	1.41965	+	5.31512	1.98898	BBOICAOD_03524;BIJIKNOD_01818;NJABOMKP_02440;NEHPHFBI_00800;MIFODHDK_01745;LIHPPEIE_02874;LDGHKELH_01989;LAMNHLIM_00707;KAKJGGOB_00245;HCDJKCEB_02070;GGJBMBGO_01049;MLJPOPCO_03533;JGAACPEG_02411;LBACGIHD_03606;LDAFADHK_01360;PPLOJMMN_01635;LEHBAPKF_00976;POANJPPA_00393;PHFOGIIG_00565;PGGPIPGL_02809;PDHOICOE_03167;PDCEEBFL_01626;OJHEIEBF_00326;OHHEJDIF_01224;OBPAEDDO_00326;NOHKOBHI_01480;NIDIMMPG_…	BBOICAOD_03524	WP_004181205.1	100	292	0	0	1	292	1	292	0	616	0	MULTISPECIES: aldo/keto reductase family oxidoreductase	Klebsiella	13	13	2	71.9	71.9	11.6	31.415	0	46.704	42535000000	444	Intensity ->	26.3417	30.0077	29.1558	27.7764	31.9735	25.9185	25.7809	28.3343	31.1995
ABBHDKBN_00015 LPS-assembly lipoprotein LptE;MDFLOMJF_01374 LPS-assembly lipoprotein LptE;POANJPPA_01491 LPS-assembly lipoprotein LptE;PLHOMEHO_03820 LPS-assembly lipoprotein LptE;PHFOGIIG_01959 LPS-assembly lipoprotein LptE;PGGPIPGL_03486 LPS-assembly lip	+	4.14018	1.82506	+	4.97305	1.93336		2.53149	1.2818	+	5.43287	2.0443	ABBHDKBN_00015;MDFLOMJF_01374;POANJPPA_01491;PLHOMEHO_03820;PHFOGIIG_01959;PGGPIPGL_03486;OJHEIEBF_02589;OHHEJDIF_03090;OBPAEDDO_02156;NOHKOBHI_00402;NJABOMKP_01521;NNNPJDNC_04033;NHOBAAIO_02519;NEHPHFBI_00255;NAOIOOGN_00902;MOJHFLHB_03900;MMBPMBEH_01248;MLJPOPCO_00574;MLHAEAGN_04175;MIFODHDK_00198;MGNOKNHM_03271;MFLHIALH_01696;MCLKNHFK_03258;IFMLMCEN_00625;LKKPCFJO_00465;LKHBKNGK_01091;LIHPPEIE_…	ABBHDKBN_00015	WP_002894693.1	100	196	0	0	1	196	1	196	3.27e-131	420	1	MULTISPECIES: LPS assembly lipoprotein LptE	Enterobacteriaceae	12	1	1	79.1	16.3	16.3	21.425	0.00041841	3.0335	53243000000	306	Intensity ->	28.8672	29.8678	28.8651	25.3852	29.2718	29.8372	29.3356	24.6691	27.2135
OJHEIEBF_05199 hypothetical protein;NOHKOBHI_05063 hypothetical protein;NHOBAAIO_05202 hypothetical protein;NANGKDPO_04908 hypothetical protein;MLJPOPCO_04980 hypothetical protein;LBAFEENC_05057 hypothetical protein;KNIGJBDP_04987 hypothetical protein;KNDI		1.93304	1.48438	+	4.25386	2.2431		1.32992	1.06875		2.36815	1.63824	OJHEIEBF_05199;NOHKOBHI_05063;NHOBAAIO_05202;NANGKDPO_04908;MLJPOPCO_04980;LBAFEENC_05057;KNIGJBDP_04987;KNDIJLHM_04971;JGAACPEG_05229;IONIJJIE_05059;IFMLMCEN_04830;IBBGFBOE_04879;HHBCICDJ_05200;HBOELNEG_05055;GLDDMOCL_05172;GKOGJPOJ_04875;FFGKNOLL_04968;FAFFAFNI_05216;FAAJJJPM_05018;DKMKOKFA_05198;AKLPFMOP_04769	OJHEIEBF_05199	WP_004152345.1	100	675	0	0	1	675	1	675	0	1434	9	MULTISPECIES: SAM-dependent DNA methyltransferase	Enterobacterales	46	46	0	78.8	78.8	0	76.289	0	104.17	65172000000	846	Intensity ->	24.7081	25.5782	24.9635	31.1924	25.6589	27.5248	25.4554	25.6193	25.3313
AKECAJDH_05105 Aminoglycoside 3-phosphotransferase;KNDIJLHM_05228 Aminoglycoside 3-phosphotransferase;PLHOMEHO_05065 Aminoglycoside 3-phosphotransferase;PDHOICOE_04997 Aminoglycoside 3-phosphotransferase;NOHKOBHI_05112 Aminoglycoside 3-phosphotransfer	+	4.52107	2.51141		0.804214	0.855611	+	3.81149	2.1201	+	3.67184	2.16685	AKECAJDH_05105;KNDIJLHM_05228;PLHOMEHO_05065;PDHOICOE_04997;NOHKOBHI_05112;NNNPJDNC_05119;NJABOMKP_05231;MOJHFLHB_04928;MMBPMBEH_04958;MDFLOMJF_05653;LKKPCFJO_04871;LDEOJMPC_05243;KNIGJBDP_05237;LAMNHLIM_04315;JPKDPIEF_05083;GFENDMHA_05112;BIJIKNOD_04850;BNJIIODC_05172;CJCECFGL_05023;CNGOPJHG_05540;JGAACPEG_05271;CPNDFLLE_05243;GKKJMJPB_05178;GPMMLBAB_05097;HCDJKCEB_05205;JDODKMIM_05331;MGNOKNHM_…	AKECAJDH_05105	WP_001082319.1	100	267	0	0	1	267	1	267	3.85e-177	559	9	MULTISPECIES: aminoglycoside O-phosphotransferase APH(3'')-Ib	Bacteria	19	19	3	86.1	86.1	10.5	29.586	0	47.575	71568000000	499	Intensity ->	24.3738	24.9683	24.1561	32.468	31.5044	30.0375	25.9815	24.3447	31.8919
NJABOMKP_05278 Metallo-beta-lactamase type 2;NEHPHFBI_05242 Metallo-beta-lactamase type 2;NANGKDPO_05306 Metallo-beta-lactamase type 2;MLJPOPCO_05209 Metallo-beta-lactamase type 2;MFLHIALH_05285 Metallo-beta-lactamase type 2;LIHPPEIE_05373 Metallo-beta-lac	+	2.61374	2.09237	+	4.56142	2.86682	+	3.22173	2.13414	+	3.10533	2.2598	NJABOMKP_05278;NEHPHFBI_05242;NANGKDPO_05306;MLJPOPCO_05209;MFLHIALH_05285;LIHPPEIE_05373;KNIGJBDP_02871;KNDIJLHM_04829;KIACFNHB_05344;KAKJGGOB_05286;HCKAPHMK_05204;GGJBMBGO_05227;EHOGFMGO_05231;DGGDKHHH_05148;DCDFFNPL_05341;BNJIIODC_05103;AKLPFMOP_05102;AKECAJDH_05100	NJABOMKP_05278	WP_004201164.1	100	270	0	0	1	270	1	270	0	577	9	MULTISPECIES: subclass B1 metallo-beta-lactamase NDM-1	Bacteria	13	13	13	68.1	68.1	68.1	28.499	0	67.546	159850000000	763	Intensity ->	25.1003	25.2112	32.4736	33.4564	31.7645	33.8109	33.0588	33.1253	32.7935
BIJIKNOD_05203 SPBc2 prophage-derived aminoglycoside N(3)-acetyltransferase-like protein YokD;JODBNEFA_05407 SPBc2 prophage-derived aminoglycoside N(3)-acetyltransferase-like protein YokD;PLHOMEHO_05081 SPBc2 prophage-derived aminoglycoside N(3)-acetylt	+	4.24343	2.52361		0.960189	0.989243	+	5.32638	2.59596	+	3.77327	2.30383	BIJIKNOD_05203;JODBNEFA_05407;PLHOMEHO_05081;PGGPIPGL_05348;NANGKDPO_05317;MOJHFLHB_04963;MMBPMBEH_04983;MGNOKNHM_05440;MDFLOMJF_05661;LIHPPEIE_05534;LDGHKELH_05328;LDEOJMPC_05259;JPKDPIEF_05125;JLCIPNGE_05307;JDODKMIM_05318;IFMLMCEN_05059;HCDJKCEB_05282;HBOELNEG_05309;GPMMLBAB_05118;GKKJMJPB_05203;EHOGFMGO_05306;DAPHJGNK_05331;CPNDFLLE_05259;CNGOPJHG_05530;CJCECFGL_05066;BNJIIODC_05269;GGJBMBGO_…	BIJIKNOD_05203	WP_000557452.1	100	286	0	0	1	286	1	286	0	608	9	MULTISPECIES: aminoglycoside N-acetyltransferase AAC(3)-IIa	Bacteria	19	19	9	79.7	79.7	36	30.608	0	40.546	79551000000	555	Intensity ->	24.465	25.7228	25.0211	25.1055	31.9611	29.8196	31.0382	23.9386	31.6294
LDAFADHK_05575 Beta-lactamase SHV-2;OJHEIEBF_05306 Beta-lactamase SHV-2;NHOBAAIO_05301 Beta-lactamase SHV-2;HHBCICDJ_05304 Beta-lactamase SHV-2;DKMKOKFA_05307 Beta-lactamase SHV-2;CKBPPGBK_04848 Beta-lactamase SHV-2;OHHEJDIF_00890 Beta-lactamase SHV-1	+	4.00511	2.93212	+	4.47978	3.12688	+	2.37313	2.0186	+	2.67564	2.30481	LDAFADHK_05575;OJHEIEBF_05306;NHOBAAIO_05301;HHBCICDJ_05304;DKMKOKFA_05307;CKBPPGBK_04848;OHHEJDIF_00890	LDAFADHK_05575	WP_011117369.1	100	286	0	0	1	286	1	286	0	602	4	MULTISPECIES: class A extended-spectrum beta-lactamase SHV-5	Gammaproteobacteria	24	23	2	65.4	65.4	6.3	31.253	0	65.055	191600000000	712	Intensity ->	24.9239	24.5365	32.1236	23.8082	34.0671	25.7471	32.7795	25.738	34.0052
GKKJMJPB_00354 Efflux pump periplasmic linker BepF		2.02678	1.48002	+	2.51516	1.68151		1.47826	1.14715	+	4.65963	2.33284	GKKJMJPB_00354	GKKJMJPB_00354	WP_073901188.1	100	391	0	0	1	391	1	391	0	826	0	multidrug efflux RND transporter periplasmic adaptor subunit OqxA	Klebsiella pneumoniae	32	32	1	71.9	71.9	4.3	42.375	0	133.86	51802000000	632	Intensity ->	24.087	31.9142	32.6589	24.2658	24.693	24.8005	29.2929	24.239	25.5663
PHFOGIIG_04818 hypothetical protein;OJHEIEBF_04949 hypothetical protein;OBPAEDDO_05118 hypothetical protein;NHOBAAIO_04980 hypothetical protein;LICHAJAM_05140 hypothetical protein;LBAFEENC_05212 hypothetical protein;KIPKJAPL_05007 hypothetical protein;KGDH	+	2.82379	2.47307	+	5.57877	3.60617		1.41686	1.48357	+	3.03222	2.51235	PHFOGIIG_04818;OJHEIEBF_04949;OBPAEDDO_05118;NHOBAAIO_04980;LICHAJAM_05140;LBAFEENC_05212;KIPKJAPL_05007;KGDHKPMH_05116;IONIJJIE_05244;IBBGFBOE_05005;HHBCICDJ_04980;GLDDMOCL_04879;GKOGJPOJ_05134;FFGKNOLL_05179;FAAJJJPM_04676;DKMKOKFA_04962;DIBEHLKB_05125;CKBPPGBK_05041;AKBENCOC_05137	PHFOGIIG_04818	WP_004152400.1	100	119	0	0	1	119	1	119	1.48e-73	249	9	MULTISPECIES: DUF305 domain-containing protein	Enterobacterales	10	10	10	73.9	73.9	73.9	13.263	0	66.799	331720000000	914	Intensity ->	24.5814	23.8075	25.0341	24.5212	25.3144	25.7932	25.5251	25.9746	24.8958
PHFOGIIG_05361 Aminoglycoside 3-phosphotransferase;FAAJJJPM_05328 Aminoglycoside 3-phosphotransferase;OJHEIEBF_05348 Aminoglycoside 3-phosphotransferase;OBPAEDDO_05402 Aminoglycoside 3-phosphotransferase;NHOBAAIO_05353 Aminoglycoside 3-phosphotransfer	+	4.57388	2.61577	+	8.23923	3.45565	+	3.15719	1.94788	+	5.30625	2.74155	PHFOGIIG_05361;FAAJJJPM_05328;OJHEIEBF_05348;OBPAEDDO_05402;NHOBAAIO_05353;MLJPOPCO_05392;MGNOKNHM_05463;LICHAJAM_05463;LBAFEENC_05425;PGGPIPGL_05368;KNDIJLHM_05259;KIPKJAPL_05296;KIACFNHB_05624;KGDHKPMH_05404;JPKDPIEF_05152;JODBNEFA_05452;IONIJJIE_05424;IBBGFBOE_05408;HNMBFMDJ_05365;HHBCICDJ_05348;HCKAPHMK_05400;GLDDMOCL_05374;GKOGJPOJ_05420;FFGKNOLL_05402;FAFFAFNI_05287;KNIGJBDP_05270;DKMKOKFA_…	PHFOGIIG_05361	WP_000018329.1	100	271	0	0	1	271	1	271	0	584	9	MULTISPECIES: aminoglycoside O-phosphotransferase APH(3')-Ia	Bacteria	18	18	1	72.3	72.3	4.8	30.979	0	117.69	85125000000	534	Intensity ->	25.1084	25.1923	24.8716	32.5169	24.6437	30.5319	29.5892	31.7704	24.1168
AKBENCOC_04772 Chloramphenicol acetyltransferase;OJHEIEBF_04629 Chloramphenicol acetyltransferase;OBPAEDDO_04753 Chloramphenicol acetyltransferase;NHOBAAIO_04704 Chloramphenicol acetyltransferase;MLJPOPCO_05332 Chloramphenicol acetyltransferase;LBAFEENC_04	+	3.23938	2.97667	+	4.04254	3.27676	+	2.67533	2.42348	+	3.67615	3.08295	AKBENCOC_04772;OJHEIEBF_04629;OBPAEDDO_04753;NHOBAAIO_04704;MLJPOPCO_05332;LBAFEENC_04892;KNIGJBDP_05273;KNDIJLHM_05262;KIPKJAPL_04824;KGDHKPMH_04751;KAKJGGOB_05049;JGAACPEG_05331;IONIJJIE_04930;IBBGFBOE_04825;HHBCICDJ_04704;GPMMLBAB_05077;GKOGJPOJ_04794;GKKJMJPB_05215;FFGKNOLL_04860;EHOGFMGO_05325;DKMKOKFA_04700;DIBEHLKB_04703;CKBPPGBK_04667;LDGHKELH_05450	AKBENCOC_04772	WP_000412211.1	100	219	0	0	1	219	1	219	2.05e-150	476	9	MULTISPECIES: type A-1 chloramphenicol O-acetyltransferase	Bacteria][Archaea	14	14	1	62.1	62.1	7.3	25.663	0	74.348	590720000000	2027	Intensity ->	24.2727	24.6242	24.2384	34.3843	33.4006	24.2429	25.0721	24.551	24.863
ABBHDKBN_04558 Beta-lactamase TEM;HCDJKCEB_05208 Beta-lactamase TEM;AKECAJDH_05102 Beta-lactamase TEM;GLDDMOCL_05355 Beta-lactamase TEM;KNDIJLHM_05255 Beta-lactamase TEM;HCKAPHMK_05371 Beta-lactamase TEM;IBBGFBOE_04857 Beta-lactamase TEM;JGAACPEG_05332 Bet	+	6.29644	3.1246	+	5.29702	2.75247	+	5.73091	2.75158	+	6.87625	3.18583	ABBHDKBN_04558;HCDJKCEB_05208;AKECAJDH_05102;GLDDMOCL_05355;KNDIJLHM_05255;HCKAPHMK_05371;IBBGFBOE_04857;JGAACPEG_05332;KIACFNHB_05527;KNIGJBDP_05266;LDGHKELH_05414;LEHBAPKF_05186;LKKPCFJO_04868;MDFLOMJF_05695;MMBPMBEH_04955;MOJHFLHB_04931;NANGKDPO_05324;NNNPJDNC_05087;PLHOMEHO_05062;BBOICAOD_05187;BNJIIODC_05169;DGGDKHHH_05454;CKBPPGBK_04754;CNGOPJHG_05496;BIJIKNOD_04847;EHOGFMGO_05239;FAAJJJPM_…	ABBHDKBN_04558	WP_000027057.1	100	286	0	0	1	286	1	286	0	612	9	MULTISPECIES: class A broad-spectrum beta-lactamase TEM-1	Bacteria	26	26	1	87.1	87.1	4.2	31.515	0	106.59	170230000000	1258	Intensity ->	24.3725	24.5363	33.765	30.631	28.3777	28.8702	32.8478	33.6765	29.2874
OJHEIEBF_04952 Carbapenem-hydrolyzing beta-lactamase KPC;OBPAEDDO_05115 Carbapenem-hydrolyzing beta-lactamase KPC;NHOBAAIO_04977 Carbapenem-hydrolyzing beta-lactamase KPC;LICHAJAM_05143 Carbapenem-hydrolyzing beta-lactamase KPC;LDEOJMPC_05136 Carbapenem-hy	+	2.79526	3.11622	+	5.05744	4.32437		1.53159	1.974	+	3.32888	3.36087	OJHEIEBF_04952;OBPAEDDO_05115;NHOBAAIO_04977;LICHAJAM_05143;LDEOJMPC_05136;KIPKJAPL_05010;KGDHKPMH_05113;HHBCICDJ_04977;GLDDMOCL_04882;GKOGJPOJ_05131;FFGKNOLL_05176;FAFFAFNI_04812;FAAJJJPM_04673;DKMKOKFA_04959;DIBEHLKB_05128;CPNDFLLE_05140;CKBPPGBK_05044;AKBENCOC_05134	OJHEIEBF_04952	WP_004199234.1	100	293	0	0	1	293	1	293	0	613	9	MULTISPECIES: carbapenem-hydrolyzing class A beta-lactamase KPC-2	Proteobacteria	32	32	3	85.3	85.3	6.1	31.115	0	268.86	1317600000000	1796	Intensity ->	23.5819	25.413	24.3191	24.6984	23.8317	24.9697	26.16	24.4065	24.3919
BBOICAOD_05280 Aminoglycoside N(6)-acetyltransferase type 1;PLHOMEHO_05086 Aminoglycoside N(6)-acetyltransferase type 1;NANGKDPO_05323 Aminoglycoside N(6)-acetyltransferase type 1;MOJHFLHB_04977 Aminoglycoside N(6)-acetyltransferase type 1;MMBPMBEH_049	+	11.433	4.71258	+	8.99992	4.09578	+	16.1905	5.04301	+	10.5681	4.45178	BBOICAOD_05280;PLHOMEHO_05086;NANGKDPO_05323;MOJHFLHB_04977;MMBPMBEH_04991;LDGHKELH_05429;LDEOJMPC_05267;LDAFADHK_05615;KNIGJBDP_05223;KNDIJLHM_05214;KIACFNHB_05609;JPKDPIEF_05156;JODBNEFA_05384;JGNKHNGP_05289;HCKAPHMK_05369;HCDJKCEB_05298;GKKJMJPB_05205;EIGBNDKD_05212;EHOGFMGO_05314;DGGDKHHH_05430;CPNDFLLE_05266;CNGOPJHG_05533;CJCECFGL_05069;BIJIKNOD_05212;NJABOMKP_05318	BBOICAOD_05280	WP_001749987.1	100	199	0	0	1	199	1	199	7.79e-133	425	9	MULTISPECIES: fluoroquinolone-acetylating aminoglycoside 6'-N-acetyltransferase AAC(6')-Ib-cr5	Enterobacteriaceae	9	9	3	52.3	52.3	17.6	22.101	0	50.543	200510000000	645	Intensity ->	25.2209	23.5316	30.9684	32.9487	31.278	31.4829	32.1338	30.962	30.6793
POANJPPA_05368 Beta-lactamase CTX-M-1;PLHOMEHO_05074 Beta-lactamase CTX-M-1;NOHKOBHI_05171 Beta-lactamase CTX-M-1;NNNPJDNC_05092 Beta-lactamase CTX-M-1;NJABOMKP_05150 Beta-lactamase CTX-M-1;NEHPHFBI_05257 Beta-lactamase CTX-M-1;NANGKDPO_05272 Beta-lactamas	+	8.12614	5.37524		1.54968	2.06981	+	6.14607	4.32508	+	6.53203	4.72316	POANJPPA_05368;PLHOMEHO_05074;NOHKOBHI_05171;NNNPJDNC_05092;NJABOMKP_05150;NEHPHFBI_05257;NANGKDPO_05272;MOJHFLHB_04959;MMBPMBEH_04950;MLJPOPCO_05261;MGNOKNHM_05435;MFLHIALH_05362;MDFLOMJF_05679;LKKPCFJO_04863;LIHPPEIE_04967;LEHBAPKF_05191;LDGHKELH_05412;LDEOJMPC_05234;KNIGJBDP_05256;KNDIJLHM_05245;KIACFNHB_05597;KAKJGGOB_05313;JPKDPIEF_05087;JLCIPNGE_05297;JGAACPEG_05319;IHIMMCCN_02671;IFMLMCEN_…	POANJPPA_05368	WP_000239590.1	100	291	0	0	1	291	1	291	0	615	9	MULTISPECIES: class A extended-spectrum beta-lactamase CTX-M-15	Bacteria	25	25	21	71.1	71.1	68.7	31.143	0	124.78	873970000000	2017	Intensity ->	33.2868	23.8914	32.7314	34.3431	34.6826	32.0309	35.292	33.3166	34.109
ABBHDKBN_00653 Soluble lytic murein transglycosylase;OBPAEDDO_02952 Soluble lytic murein transglycosylase;PPLOJMMN_03849 Soluble lytic murein transglycosylase;POANJPPA_01844 Soluble lytic murein transglycosylase;JLFCAHLI_04146 Soluble lytic murein transgly		4.56067	0.590101	+	3.94398	0.535277		2.89119	0.424496	+	4.87325	0.59543	ABBHDKBN_00653;OBPAEDDO_02952;PPLOJMMN_03849;POANJPPA_01844;JLFCAHLI_04146;MOMKEPDA_01911;PDHOICOE_02471;PDCEEBFL_04336;OJHEIEBF_02308;OHHEJDIF_02329;NOHKOBHI_03860;HCKAPHMK_03850;NNNPJDNC_03818;NJABOMKP_01228;NIDIMMPG_03990;PHFOGIIG_02811;NHOBAAIO_02238;JLCIPNGE_00599;HHBCICDJ_02237;JGAACPEG_04081;NEHPHFBI_01351;LDGHKELH_00922;EIGBNDKD_01403;LEHBAPKF_01544;MOJHFLHB_03398;MLJPOPCO_00108;MIFODHDK_…	ABBHDKBN_00653	WP_004182874.1	100	645	0	0	1	645	1	645	0	1366	0	MULTISPECIES: murein transglycosylase	Enterobacteriaceae	26	26	0	54.7	54.7	0	73.129	0	54.059	37887000000	1002	Intensity ->	28.7807	29.0048	28.65	28.7135	28.935	28.1587	28.49	28.2066	28.8318
ABBHDKBN_04684 Phosphatidylserine decarboxylase proenzyme;NNNPJDNC_03318 Phosphatidylserine decarboxylase proenzyme;POANJPPA_03897 Phosphatidylserine decarboxylase proenzyme;PLHOMEHO_03735 Phosphatidylserine decarboxylase proenzyme;PHFOGIIG_03677 Phosphati		3.47376	0.336568	+	5.63356	0.405071		3.29557	0.305731		2.26113	0.264562	ABBHDKBN_04684;NNNPJDNC_03318;POANJPPA_03897;PLHOMEHO_03735;PHFOGIIG_03677;PGGPIPGL_02224;PDHOICOE_03302;PDCEEBFL_03804;OJHEIEBF_03070;OHHEJDIF_03414;OBPAEDDO_03469;NOHKOBHI_03473;JGAACPEG_03920;NJABOMKP_02200;NIDIMMPG_02725;NHOBAAIO_03117;NEHPHFBI_01581;NAOIOOGN_02113;MOMKEPDA_03288;MOJHFLHB_02577;MMBPMBEH_02716;MLJPOPCO_01086;MLHAEAGN_02943;MIFODHDK_02302;MGNOKNHM_01656;MFLHIALH_03182;MDFLOMJF_…	ABBHDKBN_04684	WP_002885536.1	100	320	0	0	1	320	1	320	0	687	0	MULTISPECIES: phosphatidylserine decarboxylase	Enterobacteriaceae	15	15	0	65.3	65.3	0	35.494	0	27.078	76027000000	1100	Intensity ->	29.2976	29.2525	29.3796	29.757	29.529	29.5717	28.9154	29.0861	29.8192
ABBHDKBN_03086 Putative ABC transporter arginine-binding protein 2;PPLOJMMN_00879 Putative ABC transporter arginine-binding protein 2;POANJPPA_02681 Putative ABC transporter arginine-binding protein 2;PLHOMEHO_03310 Putative ABC transporter arginine-bindin		2.4054	0.228749	+	8.31301	0.408548		1.89282	0.179561		4.98807	0.319384	ABBHDKBN_03086;PPLOJMMN_00879;POANJPPA_02681;PLHOMEHO_03310;PHFOGIIG_01493;PGGPIPGL_01301;PDHOICOE_01982;PDCEEBFL_02483;OJHEIEBF_01493;OHHEJDIF_03490;OBPAEDDO_01893;NOHKOBHI_03630;NNNPJDNC_03034;NJABOMKP_01745;NIDIMMPG_00338;NHOBAAIO_01133;NEHPHFBI_00032;NDKMCODD_02111;NAOIOOGN_00679;NANGKDPO_00619;MOMKEPDA_00628;MOJHFLHB_03247;MMBPMBEH_01014;MLJPOPCO_00352;MLHAEAGN_01385;MIFODHDK_04295;MGNOKNHM_…	ABBHDKBN_03086	WP_002896390.1	100	243	0	0	8	250	1	243	2.6e-162	515	1	MULTISPECIES: arginine ABC transporter substrate-binding protein	Enterobacteriaceae	19	19	0	75.6	75.6	0	27.643	0	67.71	239060000000	2041	Intensity ->	30.6608	31.4656	31.6798	31.1086	31.5916	31.4934	30.9795	30.9671	31.4008
PHFOGIIG_00982 Periplasmic pH-dependent serine endoprotease DegQ;OJHEIEBF_01836 Periplasmic pH-dependent serine endoprotease DegQ;OBPAEDDO_00745 Periplasmic pH-dependent serine endoprotease DegQ;NHOBAAIO_01476 Periplasmic pH-dependent serine endoprotease D		4.60071	0.454374	+	4.33006	0.445263		2.35546	0.284091		5.26452	0.349604	PHFOGIIG_00982;OJHEIEBF_01836;OBPAEDDO_00745;NHOBAAIO_01476;MFLHIALH_00057;LICHAJAM_00057;LBAFEENC_00489;KIPKJAPL_00393;KGDHKPMH_00746;IONIJJIE_00057;IBBGFBOE_00057;HHBCICDJ_01475;GKOGJPOJ_00745;FFGKNOLL_00057;DKMKOKFA_01611;DIBEHLKB_00610;DGGDKHHH_00057;DCDFFNPL_00057;CKBPPGBK_00057;BNJIIODC_00057;AKLPFMOP_01512;AKBENCOC_00745	PHFOGIIG_00982	WP_002918566.1	100	455	0	0	1	455	1	455	0	937	0	MULTISPECIES: serine endoprotease DegQ	Enterobacteriaceae	19	19	2	68.4	68.4	6.4	47.24	0	92.002	84922000000	1583	Intensity ->	29.2732	29.3349	29.4532	29.1066	29.3028	29.3813	29.092	28.9514	29.4467
PGGPIPGL_01592 scyllo-inositol 2-dehydrogenase (NADP(+)) IolU;MGNOKNHM_02243 scyllo-inositol 2-dehydrogenase (NADP(+)) IolU;JODBNEFA_01169 scyllo-inositol 2-dehydrogenase (NADP(+)) IolU;FAAJJJPM_02857 scyllo-inositol 2-dehydrogenase (NADP(+)) IolU;EHOGFMGO		2.85519	0.447929	+	4.53874	0.471254		1.80536	0.311885		3.87815	0.508743	PGGPIPGL_01592;MGNOKNHM_02243;JODBNEFA_01169;FAAJJJPM_02857;EHOGFMGO_02426;CILGFONI_01355	PGGPIPGL_01592	WP_062920429.1	100	329	0	0	1	329	1	329	0	705	0	MULTISPECIES: Gfo/Idh/MocA family oxidoreductase	Klebsiella	18	18	1	69.3	69.3	4.9	36.273	0	56.024	80341000000	1012	Intensity ->	29.3766	30.0863	30.6333	28.7835	29.7054	29.537	29.061	28.738	29.9573
HLDGGNCB_03390 4-hydroxy-tetrahydrodipicolinate reductase;NDKMCODD_03328 4-hydroxy-tetrahydrodipicolinate reductase;JAHBEKLM_02367 4-hydroxy-tetrahydrodipicolinate reductase;IHJNBMBC_02934 4-hydroxy-tetrahydrodipicolinate reductase;GNOCNACA_04310 4-hydroxy		3.82223	0.46442	+	3.95692	0.472991		3.31416	0.38861		3.69291	0.430967	HLDGGNCB_03390;NDKMCODD_03328;JAHBEKLM_02367;IHJNBMBC_02934;GNOCNACA_04310	HLDGGNCB_03390	WP_115656222.1	100	273	0	0	1	273	1	273	3.56e-180	569	0	4-hydroxy-tetrahydrodipicolinate reductase	Klebsiella variicola	14	14	3	74	74	23.4	28.667	0	57.335	48522000000	763	Intensity ->	28.3622	28.661	28.5582	28.4995	28.7825	28.7297	28.9886	28.6689	28.9417
ABBHDKBN_04808 Ribosomal RNA small subunit methyltransferase I;OBPAEDDO_00666 Ribosomal RNA small subunit methyltransferase I;PPLOJMMN_02617 Ribosomal RNA small subunit methyltransferase I;POANJPPA_03270 Ribosomal RNA small subunit methyltransferase I;PLHO		2.29589	0.433503	+	3.5308	0.500078		2.69529	0.431063		2.53744	0.433699	ABBHDKBN_04808;OBPAEDDO_00666;PPLOJMMN_02617;POANJPPA_03270;PLHOMEHO_02285;PHFOGIIG_00903;PGGPIPGL_01564;PDHOICOE_01688;PDCEEBFL_02939;JLFCAHLI_02600;OJHEIEBF_01757;NOHKOBHI_02606;NNNPJDNC_02233;NJABOMKP_03787;NIDIMMPG_01459;NHOBAAIO_01397;NEHPHFBI_02325;NDKMCODD_02423;NAOIOOGN_03114;NANGKDPO_02695;MOMKEPDA_02236;MOJHFLHB_02014;MLHAEAGN_02376;MLJPOPCO_03049;FAFFAFNI_02078;MMBPMBEH_02982;LBAFEENC_…	ABBHDKBN_04808	WP_004144878.1	100	287	0	0	1	287	1	287	0	602	1	MULTISPECIES: 16S rRNA (cytidine(1402)-2'-O)-methyltransferase	Enterobacteriaceae	10	10	2	57.8	57.8	10.5	31.535	0	11.505	1758600000	97	Intensity ->	24.6703	24.9582	25.4373	25.4607	25.839	24.7185	25.7556	24.1513	25.9742
HNMBFMDJ_04832 putative lipoprotein YbjP;JMDIKAPH_03155 putative lipoprotein YbjP;NNNPJDNC_03032 putative lipoprotein YbjP;PHFOGIIG_01495 putative lipoprotein YbjP;PGGPIPGL_01303 putative lipoprotein YbjP;PDHOICOE_01984 putative lipoprotein YbjP;PDCEEBFL_0		2.55321	0.465073		2.17062	0.402635		1.56663	0.326199	+	5.06465	0.646618	HNMBFMDJ_04832;JMDIKAPH_03155;NNNPJDNC_03032;PHFOGIIG_01495;PGGPIPGL_01303;PDHOICOE_01984;PDCEEBFL_02485;OJHEIEBF_01491;OHHEJDIF_03492;OBPAEDDO_01891;NOHKOBHI_03628;NJABOMKP_01747;LKKPCFJO_00691;NHOBAAIO_01131;NAOIOOGN_00677;MOMKEPDA_00630;MOJHFLHB_03249;MMBPMBEH_01012;MLJPOPCO_00350;MIFODHDK_04293;MGNOKNHM_04580;MFLHIALH_03112;MDFLOMJF_04228;PLHOMEHO_03308;MCLKNHFK_01630;LKHBKNGK_00866;LIHPPEIE_…	HNMBFMDJ_04832	WP_009484107.1	100	171	0	0	1	171	1	171	4.53e-111	361	0	MULTISPECIES: lipoprotein	Klebsiella	10	10	1	77.8	77.8	5.3	18.565	0	125.31	331270000000	1185	Intensity ->	31.1016	32.8592	32.6607	31.4675	32.1226	30.7367	30.8203	31.6408	32.0314
ABBHDKBN_03835 Ribosomal RNA large subunit methyltransferase E;PPLOJMMN_02666 Ribosomal RNA large subunit methyltransferase E;POANJPPA_03305 Ribosomal RNA large subunit methyltransferase E;PLHOMEHO_02320 Ribosomal RNA large subunit methyltransferase E;PHFO		1.78504	0.357526	+	3.9449	0.506403		1.53805	0.301287		2.34553	0.418941	ABBHDKBN_03835;PPLOJMMN_02666;POANJPPA_03305;PLHOMEHO_02320;PHFOGIIG_00938;PGGPIPGL_01529;PDCEEBFL_02974;OJHEIEBF_01792;OHHEJDIF_02746;OBPAEDDO_00701;NOHKOBHI_02571;NNNPJDNC_02198;NJABOMKP_03822;NIDIMMPG_01508;NHOBAAIO_01432;NEHPHFBI_02360;NAOIOOGN_03163;NANGKDPO_05254;MOMKEPDA_02201;MOJHFLHB_01979;MMBPMBEH_02947;MLJPOPCO_03014;MLHAEAGN_02327;MIFODHDK_02549;MGNOKNHM_02180;MFLHIALH_00101;MDFLOMJF_…	ABBHDKBN_03835	WP_002918373.1	100	209	0	0	1	209	1	209	8.57e-139	443	0	MULTISPECIES: 23S rRNA (uridine(2552)-2'-O)-methyltransferase RlmE	Enterobacteriaceae	8	1	1	48.8	14.8	14.8	23.305	0.00077776	2.6392	8146700000	143	Intensity ->	24.6377	24.1028	23.025	25.2892	24.73	25.1487	23.955	24.721	23.6893
NJABOMKP_00600 putative lipoprotein YiaD;NNNPJDNC_01972 putative lipoprotein YiaD;PPLOJMMN_03014 putative lipoprotein YiaD;POANJPPA_00751 putative lipoprotein YiaD;PLHOMEHO_03135 putative lipoprotein YiaD;PHFOGIIG_05109 putative lipoprotein YiaD;PGGPIPGL_0		1.63091	0.310386	+	3.93767	0.512152		1.91583	0.31458		3.61878	0.475591	NJABOMKP_00600;NNNPJDNC_01972;PPLOJMMN_03014;POANJPPA_00751;PLHOMEHO_03135;PHFOGIIG_05109;PGGPIPGL_02533;PDHOICOE_02690;PDCEEBFL_02225;OJHEIEBF_04935;OHHEJDIF_01703;MFLHIALH_04687;OBPAEDDO_05176;NIDIMMPG_03365;FFEFNEEE_01464;NHOBAAIO_04956;NEHPHFBI_04198;NAOIOOGN_04477;NANGKDPO_02315;MOMKEPDA_03707;MOJHFLHB_01466;MMBPMBEH_03309;MLJPOPCO_02116;MLHAEAGN_00185;MGNOKNHM_03502;JKMJKANG_01952;MIFODHDK_…	NJABOMKP_00600	WP_064159426.1	100	232	0	0	1	232	1	232	1.34e-150	480	0	OmpA family lipoprotein	Klebsiella pneumoniae	14	14	1	76.3	76.3	11.2	23.608	0	82.231	84373000000	1206	Intensity ->	28.9683	30.0836	30.3494	29.4014	30.6055	29.4941	30.6409	29.0664	30.8927
ABBHDKBN_04998 Cell division ATP-binding protein FtsE;OBPAEDDO_03161 Cell division ATP-binding protein FtsE;MOJHFLHB_01546 Cell division ATP-binding protein FtsE;PPLOJMMN_03547 Cell division ATP-binding protein FtsE;PLHOMEHO_03055 Cell division ATP-binding		4.40601	0.603241	+	3.42456	0.513606		2.2302	0.378022		4.41449	0.590827	ABBHDKBN_04998;OBPAEDDO_03161;MOJHFLHB_01546;PPLOJMMN_03547;PLHOMEHO_03055;PHFOGIIG_03253;PGGPIPGL_02452;PDHOICOE_02770;OJHEIEBF_02795;GPMMLBAB_02315;OHHEJDIF_01784;NOHKOBHI_02834;JODBNEFA_03403;NNNPJDNC_01892;NJABOMKP_00680;NIDIMMPG_03478;NHOBAAIO_02692;NEHPHFBI_04907;NAOIOOGN_04031;MOMKEPDA_03787;JLFCAHLI_02415;HCDJKCEB_01067;MMBPMBEH_03390;JMDIKAPH_04697;DPOGEKJJ_01347;LICHAJAM_03241;MLJPOPCO_…	ABBHDKBN_04998	WP_002920817.1	100	222	0	0	1	222	1	222	6.25e-146	466	0	MULTISPECIES: cell division ATP-binding protein FtsE	Enterobacteriaceae	15	1	0	82.9	5.9	0	24.245	0.0051939	1.1118	604720000	10	Intensity ->	24.7891	25.1833	25.5591	24.6853	24.5658	23.9753	25.0881	25.5095	24.0931
DPOGEKJJ_00255 Trans-aconitate 2-methyltransferase;ELBEMKON_03657 Trans-aconitate 2-methyltransferase;LDAFADHK_03282 Trans-aconitate 2-methyltransferase;PDCEEBFL_00141 Trans-aconitate 2-methyltransferase;NNNPJDNC_01459 Trans-aconitate 2-methyltransferase;P		1.92467	0.422482	+	3.50626	0.527995		1.13606	0.28452		2.05643	0.44039	DPOGEKJJ_00255;ELBEMKON_03657;LDAFADHK_03282;PDCEEBFL_00141;NNNPJDNC_01459;PLHOMEHO_00625;PHFOGIIG_03742;PGGPIPGL_01818;PDHOICOE_04147;OJHEIEBF_03588;OBPAEDDO_03651;NOHKOBHI_00553;NJABOMKP_03245;KIPKJAPL_03830;NIDIMMPG_02494;NHOBAAIO_03472;NEHPHFBI_04433;NAOIOOGN_00573;MOMKEPDA_01190;MOJHFLHB_00329;MMBPMBEH_00426;MLJPOPCO_04541;MLHAEAGN_00719;MIFODHDK_03395;POANJPPA_01171;PPLOJMMN_02076;MFLHIALH_…	DPOGEKJJ_00255	WP_004224735.1	100	253	0	0	1	253	1	253	1.5e-167	530	0	MULTISPECIES: trans-aconitate 2-methyltransferase	Klebsiella	5	3	1	40.3	30.4	15.4	28.188	0.0014952	1.8161	133390000	6	Intensity ->	25.0747	24.1107	24.9387	25.8462	23.9851	24.9689	24.9588	25.0097	25.0317
PPLOJMMN_02680 putative phospholipid ABC transporter-binding protein MlaD;JGAACPEG_03099 putative phospholipid ABC transporter-binding protein MlaD;PLHOMEHO_02334 putative phospholipid ABC transporter-binding protein MlaD;PHFOGIIG_00952 putative phospholip		3.3622	0.490161	+	5.12596	0.607393		3.44971	0.455965	+	7.12464	0.680198	PPLOJMMN_02680;JGAACPEG_03099;PLHOMEHO_02334;PHFOGIIG_00952;PGGPIPGL_01515;PDHOICOE_01639;PDCEEBFL_02988;OJHEIEBF_01806;OHHEJDIF_02760;OBPAEDDO_00715;NOHKOBHI_02557;NNNPJDNC_02184;NJABOMKP_03836;NIDIMMPG_01522;POANJPPA_03319;NEHPHFBI_02374;NDKMCODD_02472;NAOIOOGN_03177;NANGKDPO_04495;MOMKEPDA_02187;MOJHFLHB_01965;MMBPMBEH_02933;MLJPOPCO_03000;MLHAEAGN_02313;MIFODHDK_02535;MGNOKNHM_02166;MFLHIALH_…	PPLOJMMN_02680	WP_002918387.1	100	183	0	0	1	183	1	183	3.14e-119	386	0	MULTISPECIES: outer membrane lipid asymmetry maintenance protein MlaD	Enterobacteriaceae	9	9	2	54.6	54.6	15.3	19.696	0	18.165	36659000000	752	Intensity ->	27.636	29.5647	29.4869	28.7248	28.6529	27.9972	28.3751	28.7031	28.7572
ABBHDKBN_03736 Beta-hexosaminidase;NOHKOBHI_03258 Beta-hexosaminidase;PPLOJMMN_01076 Beta-hexosaminidase;POANJPPA_03652 Beta-hexosaminidase;PLHOMEHO_04057 Beta-hexosaminidase;PGGPIPGL_04491 Beta-hexosaminidase;PDHOICOE_02199 Beta-hexosaminidase;PDCEEBFL_02		3.14269	0.461606	+	3.76244	0.539618		2.84717	0.422683		4.65581	0.591148	ABBHDKBN_03736;NOHKOBHI_03258;PPLOJMMN_01076;POANJPPA_03652;PLHOMEHO_04057;PGGPIPGL_04491;PDHOICOE_02199;PDCEEBFL_02683;OHHEJDIF_04606;NNNPJDNC_03511;DAPHJGNK_02470;NJABOMKP_03486;NIDIMMPG_00537;NEHPHFBI_03337;JODBNEFA_04167;LIHPPEIE_02515;JMDIKAPH_04904;GFENDMHA_04470;MOMKEPDA_03610;GBJBBMAD_02426;LKHBKNGK_04746;JPKDPIEF_00689;MLJPOPCO_02150;MLHAEAGN_01597;MIFODHDK_03013;MGNOKNHM_04407;MDFLOMJF_…	ABBHDKBN_03736	WP_004179329.1	100	340	0	0	1	340	1	340	0	724	0	MULTISPECIES: beta-N-acetylhexosaminidase	Enterobacteriaceae	15	15	0	55.3	55.3	0	37.356	0	27.182	20999000000	688	Intensity ->	27.456	27.4747	27.3173	28.0474	27.1351	27.6217	27.0657	28.4208	27.4947
AKECAJDH_03606 Peptide methionine sulfoxide reductase MsrB		0.509696	0.162871	+	3.44401	0.541578		0.777371	0.199829		0.825213	0.221428	AKECAJDH_03606	AKECAJDH_03606	WP_002901246.1	99.27	137	1	0	1	137	1	137	2.22e-90	298	1	MULTISPECIES: peptide-methionine (R)-S-oxide reductase MsrB	Enterobacteriaceae	4	1	1	45.3	14.6	14.6	15.35	0.0096377	0.94292	19883000	1	Intensity ->	23.4321	24.478	25.6894	25.3912	24.069	24.9186	26.0943	24.733	25.5076
BBOICAOD_03160 Phenylacetaldehyde dehydrogenase;BIJIKNOD_03472 Phenylacetaldehyde dehydrogenase;HCDJKCEB_03677 Phenylacetaldehyde dehydrogenase;LDGHKELH_03669 Phenylacetaldehyde dehydrogenase;LIHPPEIE_03768 Phenylacetaldehyde dehydrogenase;MLJPOPCO_03169 P		1.7541	0.412796	+	3.1241	0.54679		0.591838	0.1888		1.74482	0.393406	BBOICAOD_03160;BIJIKNOD_03472;HCDJKCEB_03677;LDGHKELH_03669;LIHPPEIE_03768;MLJPOPCO_03169;NJABOMKP_01006;NEHPHFBI_03167;PLHOMEHO_00817;PGGPIPGL_02014;PDHOICOE_01349;PDCEEBFL_03322;NNNPJDNC_03582;NIDIMMPG_02307;MOMKEPDA_01386;JPKDPIEF_00617;DFEHMONI_03626;MOJHFLHB_03091;MMBPMBEH_00627;MIFODHDK_03897;MGNOKNHM_01198;LKHBKNGK_02482;LEHBAPKF_04043;LDEOJMPC_00908;LDAFADHK_02509;LAMNHLIM_04130;PPLOJMMN_…	BBOICAOD_03160	WP_020324665.1	100	499	0	0	1	499	1	499	0	1058	0	aldehyde dehydrogenase family protein	Klebsiella pneumoniae	24	24	1	73.7	73.7	2.2	53.47	0	57.746	69808000000	1517	Intensity ->	29.9553	29.5725	29.5192	29.9044	29.7079	29.5229	29.4406	29.3154	30.0133
PPLOJMMN_00814 Multiple stress resistance protein BhsA;POANJPPA_02746 Multiple stress resistance protein BhsA;PLHOMEHO_03375 Multiple stress resistance protein BhsA;PHFOGIIG_01806 Multiple stress resistance protein BhsA;PGGPIPGL_01193 Multiple stress resis		1.22736	0.315526	+	3.57658	0.548167		1.14149	0.274273		1.90736	0.401088	PPLOJMMN_00814;POANJPPA_02746;PLHOMEHO_03375;PHFOGIIG_01806;PGGPIPGL_01193;PDHOICOE_00039;PDCEEBFL_02418;OJHEIEBF_03803;OHHEJDIF_03248;OBPAEDDO_02003;NOHKOBHI_03695;NNNPJDNC_03141;NJABOMKP_01680;MFLHIALH_01543;MDFLOMJF_04161;NEHPHFBI_00097;NDKMCODD_02044;NAOIOOGN_00744;NANGKDPO_00741;MOMKEPDA_00563;MOJHFLHB_03182;MMBPMBEH_01090;MLJPOPCO_00417;MLHAEAGN_01320;MIFODHDK_00040;MGNOKNHM_02903;NIDIMMPG_…	PPLOJMMN_00814	WP_004176772.1	100	86	0	0	1	86	1	86	2.88e-46	169	1	MULTISPECIES: DUF1471 domain-containing protein	Enterobacteriaceae	2	2	2	43	43	43	8.5497	0	6.0028	141810000	7	Intensity ->	25.4636	24.9659	24.8587	25.1605	24.4503	25.2116	25.4516	25.3228	24.8952
POANJPPA_04382 Argininosuccinate lyase;MDFLOMJF_04457 Argininosuccinate lyase;JLCIPNGE_03634 Argininosuccinate lyase;JDODKMIM_04705 Argininosuccinate lyase;IFMLMCEN_04368 Argininosuccinate lyase;HBOELNEG_04328 Argininosuccinate lyase;DAPHJGNK_04527 Arginin	+	6.27423	0.830473	+	3.67933	0.549543		3.95843	0.594402	+	4.4478	0.682496	POANJPPA_04382;MDFLOMJF_04457;JLCIPNGE_03634;JDODKMIM_04705;IFMLMCEN_04368;HBOELNEG_04328;DAPHJGNK_04527	POANJPPA_04382	WP_032418227.1	100	457	0	0	1	457	1	457	0	963	0	argininosuccinate lyase	Klebsiella pneumoniae	18	18	1	61.5	61.5	7.4	50.096	0	20.514	24560000000	622	Intensity ->	27.4687	28.4597	27.459	27.5178	27.0436	27.7033	28.1786	28.2422	27.3873
NDKMCODD_00453 Aspartate-semialdehyde dehydrogenase;HLDGGNCB_04273 Aspartate-semialdehyde dehydrogenase;IHJNBMBC_00720 Aspartate-semialdehyde dehydrogenase;GNOCNACA_02009 Aspartate-semialdehyde dehydrogenase;JAHBEKLM_00039 Aspartate-semialdehyde dehydrogen		0.50652	0.171845	+	3.08805	0.557246		1.09117	0.271174		1.20993	0.310268	NDKMCODD_00453;HLDGGNCB_04273;IHJNBMBC_00720;GNOCNACA_02009;JAHBEKLM_00039	NDKMCODD_00453	WP_046619881.1	100	372	0	0	1	372	1	372	0	791	0	aspartate-semialdehyde dehydrogenase	Klebsiella variicola	12	4	1	51.9	22.3	6.7	40.021	0.00041212	2.9394	309660000	11	Intensity ->	24.7447	24.6616	25.4666	26.1636	24.5061	23.8429	25.6505	24.8725	26.6364
NDKMCODD_04576 hypothetical protein;JAHBEKLM_04848 hypothetical protein;HLDGGNCB_04888 hypothetical protein;GNOCNACA_04949 hypothetical protein;IHJNBMBC_04857 hypothetical protein		3.38833	0.616334	+	3.11938	0.562526		2.67964	0.490817		3.16584	0.566804	NDKMCODD_04576;JAHBEKLM_04848;HLDGGNCB_04888;GNOCNACA_04949;IHJNBMBC_04857	NDKMCODD_04576	WP_008807934.1	100	201	0	0	1	201	1	201	6.43e-128	413	1	MULTISPECIES: SCP2 domain-containing protein	Enterobacteriaceae	5	1	1	35.8	8.5	8.5	22.328	0.001776	1.566	35833000	1	Intensity ->	24.9739	24.5967	25.2508	25.0751	24.8997	24.9582	25.8633	25.7529	26.6199
CJCECFGL_00599 6-deoxy-6-sulfogluconolactonase		2.04271	0.451667	+	3.21909	0.565435		1.94285	0.397281		2.21806	0.458408	CJCECFGL_00599	CJCECFGL_00599	WP_023328421.1	99.655	290	1	0	1	290	1	290	0	618	0	MULTISPECIES: SMP-30/gluconolactonase/LRE family protein	Enterobacteriaceae	11	1	1	50.7	5.5	5.5	32.794	0.0016988	1.6742	34152000	1	Intensity ->	25.5975	25.5436	25.361	24.8821	24.8748	25.1618	25.2427	23.6527	25.5469
NJABOMKP_01561 KDP operon transcriptional regulatory protein KdpE;NEHPHFBI_00215 KDP operon transcriptional regulatory protein KdpE;MLJPOPCO_00534 KDP operon transcriptional regulatory protein KdpE;MIFODHDK_00158 KDP operon transcriptional regulatory prote		4.04839	0.609169	+	4.03535	0.597029		3.35129	0.500629		3.67439	0.569724	NJABOMKP_01561;NEHPHFBI_00215;MLJPOPCO_00534;MIFODHDK_00158;LIHPPEIE_00930;LDGHKELH_02384;LAMNHLIM_02452;KAKJGGOB_04569;HCDJKCEB_01772;GGJBMBGO_00498;BIJIKNOD_03560;BBOICAOD_00535	NJABOMKP_01561	WP_004179054.1	100	225	0	0	1	225	1	225	1.65e-146	468	0	MULTISPECIES: two-component system response regulator KdpE	Klebsiella	6	1	1	36	5.3	5.3	25.468	0.0021262	1.4828	39173000	5	Intensity ->	23.2036	23.8103	26.1234	23.9717	24.2623	24.9001	25.1654	25.1753	25.117
NDKMCODD_03591 Glycine betaine-binding protein YehZ;IHJNBMBC_02738 Glycine betaine-binding protein YehZ;HLDGGNCB_02042 Glycine betaine-binding protein YehZ;GNOCNACA_02855 Glycine betaine-binding protein YehZ;JAHBEKLM_03404 Glycine betaine-binding protein Y		3.6861	0.450848	+	6.9752	0.600557		1.68859	0.266293		3.28815	0.39184	NDKMCODD_03591;IHJNBMBC_02738;HLDGGNCB_02042;GNOCNACA_02855;JAHBEKLM_03404	NDKMCODD_03591	WP_023340539.1	100	305	0	0	1	305	1	305	0	640	0	MULTISPECIES: ABC transporter substrate-binding protein	Enterobacteriaceae	14	14	1	77.4	77.4	5.6	32.96	0	38.603	78665000000	1080	Intensity ->	29.2617	29.2629	28.8647	29.6568	29.7918	29.7553	28.526	29.1966	29.6951
PHFOGIIG_02301 Multidrug efflux pump subunit AcrA;OJHEIEBF_01967 Multidrug efflux pump subunit AcrA;OBPAEDDO_02776 Multidrug efflux pump subunit AcrA;NJABOMKP_01926 Multidrug efflux pump subunit AcrA;NHOBAAIO_01897 Multidrug efflux pump subunit AcrA;MLJPOP	+	6.94354	0.682257	+	15.858	0.933569	+	5.44959	0.551812	+	9.2207	0.739139	PHFOGIIG_02301;OJHEIEBF_01967;OBPAEDDO_02776;NJABOMKP_01926;NHOBAAIO_01897;MLJPOPCO_01632;MFLHIALH_02310;LIHPPEIE_00149;LICHAJAM_02570;LDGHKELH_01178;LBAFEENC_01382;LBACGIHD_00580;KIPKJAPL_02350;KGDHKPMH_02450;IONIJJIE_01414;IBBGFBOE_01502;HHBCICDJ_01896;HCDJKCEB_00815;GKOGJPOJ_01370;FFGKNOLL_01766;EIGBNDKD_01217;DPOGEKJJ_00638;DKMKOKFA_02125;DIBEHLKB_02477;DGGDKHHH_01319;DCDFFNPL_02556;CKBPPGBK_…	PHFOGIIG_02301	WP_002892072.1	100	397	0	0	1	397	1	397	0	832	0	MULTISPECIES: multidrug efflux RND transporter periplasmic adaptor subunit AcrA	Enterobacteriaceae	30	30	2	87.2	87.2	10.6	42.286	0	323.31	619460000000	3709	Intensity ->	31.7335	32.1196	33.4734	33.1718	32.8795	32.1315	31.6579	32.7681	32.9315
AKECAJDH_00899 Bifunctional protein PutA		1.99329	0.515224	+	2.7967	0.612339		1.36557	0.371828		1.42338	0.410647	AKECAJDH_00899	AKECAJDH_00899	WP_049183187.1	100	1328	0	0	1	1328	1	1328	0	2822	0	trifunctional transcriptional regulator/proline dehydrogenase/L-glutamate gamma-semialdehyde dehydrogenase	Klebsiella pneumoniae	64	1	1	59.6	2.6	2.6	145.36	0.0011259	1.9987	476630000	3	Intensity ->	25.7487	23.2748	24.2011	25.4911	25.8811	24.6808	25.5352	25.8782	24.0504
PDCEEBFL_01736 Phosphoribosylformylglycinamidine synthase;JMDIKAPH_00526 Phosphoribosylformylglycinamidine synthase;HNMBFMDJ_00706 Phosphoribosylformylglycinamidine synthase		0.935373	0.255528	+	4.04024	0.613246		0.482958	0.147415		1.49678	0.3433	PDCEEBFL_01736;JMDIKAPH_00526;HNMBFMDJ_00706	PDCEEBFL_01736	WP_009485442.1	100	1295	0	0	1	1295	1	1295	0	2768	0	MULTISPECIES: phosphoribosylformylglycinamidine synthase	Klebsiella	87	1	1	87.7	1.1	1.1	140.86	0.0034527	1.3428	50419000	8	Intensity ->	23.5343	24.8321	24.2217	25.0838	25.0533	24.019	25.3898	26.1641	24.9303
PHFOGIIG_01587 putative protein YccU;OJHEIEBF_01399 putative protein YccU;OBPAEDDO_01799 putative protein YccU;NHOBAAIO_01039 putative protein YccU;NDKMCODD_02200 putative protein YccU;MFLHIALH_03019 putative protein YccU;LKKPCFJO_03898 putative protein Yc		1.22102	0.37378	+	2.87888	0.617317		1.58367	0.401806		1.34523	0.390635	PHFOGIIG_01587;OJHEIEBF_01399;OBPAEDDO_01799;NHOBAAIO_01039;NDKMCODD_02200;MFLHIALH_03019;LKKPCFJO_03898;LICHAJAM_01870;LBAFEENC_01787;KIPKJAPL_01453;KGDHKPMH_02935;JAHBEKLM_04140;IONIJJIE_01772;IHJNBMBC_03750;IBBGFBOE_01908;HLDGGNCB_01390;HHBCICDJ_01023;GPMMLBAB_04012;GNOCNACA_00062;GKOGJPOJ_02421;FFGKNOLL_01377;EIGBNDKD_03472;DKMKOKFA_01399;DIBEHLKB_01648;DGGDKHHH_04395;DCDFFNPL_02068;CKBPPGBK_…	PHFOGIIG_01587	WP_002898434.1	100	137	0	0	1	137	1	137	4.94e-87	289	1	MULTISPECIES: CoA-binding protein	Enterobacteriaceae	11	2	0	78.1	13.1	0	14.743	0.0014852	1.7993	3163000000	20	Intensity ->	24.2783	24.5105	24.6018	25.7669	25.7445	24.4846	24.7081	25.4295	25.096
PPLOJMMN_00960 Paraquat-inducible protein B;MMBPMBEH_00933 Paraquat-inducible protein B;JGAACPEG_02869 Paraquat-inducible protein B;JLFCAHLI_03633 Paraquat-inducible protein B;PDCEEBFL_02565 Paraquat-inducible protein B;PDHOICOE_02064 Paraquat-inducible pr		3.4093	0.663671	+	3.37884	0.619481		3.39574	0.601176		2.59405	0.543135	PPLOJMMN_00960;MMBPMBEH_00933;JGAACPEG_02869;JLFCAHLI_03633;PDCEEBFL_02565;PDHOICOE_02064;LICHAJAM_01882;LBAFEENC_01799;KIPKJAPL_01465;LDGHKELH_03001;LBACGIHD_00357;KGDHKPMH_02947;LIHPPEIE_02645;ABBHDKBN_04103;LKKPCFJO_03886;PHFOGIIG_01575;PGGPIPGL_01383;OJHEIEBF_01411;OHHEJDIF_03572;OBPAEDDO_01811;NJABOMKP_03356;NIDIMMPG_00419;LKHBKNGK_04174;DFEHMONI_02052;NHOBAAIO_01051;PLHOMEHO_03228;NOHKOBHI_…	PPLOJMMN_00960	WP_004179201.1	100	545	0	0	1	545	1	545	0	1162	2	MULTISPECIES: intermembrane transport protein PqiB	Klebsiella	20	1	0	49	2.6	0	60.146	0.00025727	4.2008	2591700000	136	Intensity ->	25.0275	23.2884	25.2881	25.5181	25.9521	24.7863	26.6488	24.7216	24.7594
PGGPIPGL_03152 hypothetical protein;MGNOKNHM_02099 hypothetical protein;JPKDPIEF_02251 hypothetical protein;JODBNEFA_05191 hypothetical protein;FAAJJJPM_02562 hypothetical protein;EHOGFMGO_01776 hypothetical protein;CILGFONI_02062 hypothetical protein		1.19378	0.382427	+	2.82124	0.623459		1.46548	0.394898		2.7307	0.596116	PGGPIPGL_03152;MGNOKNHM_02099;JPKDPIEF_02251;JODBNEFA_05191;FAAJJJPM_02562;EHOGFMGO_01776;CILGFONI_02062	PGGPIPGL_03152	WP_023325049.1	100	111	0	0	1	111	1	111	1.31e-67	232	0	MULTISPECIES: STAS-like domain-containing protein	Enterobacteriaceae	6	6	6	48.6	48.6	48.6	12.871	0	8.3529	862240000	33	Intensity ->	23.4877	26.1265	24.0863	25.3188	25.4839	24.563	25.1975	24.1184	24.9065
ABBHDKBN_02364 PTS system trehalose-specific EIIBC component;NNNPJDNC_03223 PTS system trehalose-specific EIIBC component;PPLOJMMN_02967 PTS system trehalose-specific EIIBC component;POANJPPA_03794 PTS system trehalose-specific EIIBC component;PLHOMEHO_036		2.07179	0.522175	+	3.00569	0.633359		1.50136	0.392988		1.27282	0.358896	ABBHDKBN_02364;NNNPJDNC_03223;PPLOJMMN_02967;POANJPPA_03794;PLHOMEHO_03640;PHFOGIIG_03585;PGGPIPGL_02325;PDHOICOE_03209;PDCEEBFL_04668;OJHEIEBF_03162;OHHEJDIF_03321;JLCIPNGE_03765;OBPAEDDO_03561;NJABOMKP_02107;FAAJJJPM_01728;NIDIMMPG_02814;NHOBAAIO_03025;NEHPHFBI_01488;NAOIOOGN_02017;NANGKDPO_01675;MOMKEPDA_03195;MOJHFLHB_02482;MMBPMBEH_02619;MLJPOPCO_00993;MGNOKNHM_01555;MIFODHDK_02395;MLHAEAGN_…	ABBHDKBN_02364	WP_004186710.1	100	472	0	0	1	472	1	472	0	997	0	MULTISPECIES: PTS trehalose transporter subunit IIBC	Enterobacteriaceae	7	7	2	20.1	20.1	6.1	50.909	0	30.329	5349200000	238	Intensity ->	26.5439	24.4179	26.8388	25.0916	25.0316	25.8046	26.7223	25.8457	25.29
AKECAJDH_02884 Cyclic pyranopterin monophosphate synthase;BOOKNNFC_03488 Cyclic pyranopterin monophosphate synthase;DAPHJGNK_00456 Cyclic pyranopterin monophosphate synthase;HBOELNEG_04501 Cyclic pyranopterin monophosphate synthase;IFMLMCEN_00456 Cyclic py		2.5305	0.601118	+	2.79526	0.633572		2.30739	0.524732		3.68891	0.719543	AKECAJDH_02884;BOOKNNFC_03488;DAPHJGNK_00456;HBOELNEG_04501;IFMLMCEN_00456;JDODKMIM_00004;JLCIPNGE_04687;MDFLOMJF_01542;POANJPPA_01627;MLHAEAGN_01299;PLHOMEHO_03396;PHFOGIIG_01827;PGGPIPGL_01172;PDCEEBFL_02397;OJHEIEBF_03824;OBPAEDDO_02024;NNNPJDNC_03162;NOHKOBHI_03716;NJABOMKP_01659;NIDIMMPG_00252;NHOBAAIO_03754;NEHPHFBI_00118;NAOIOOGN_00765;NANGKDPO_00761;MOMKEPDA_00542;MOJHFLHB_03161;MMBPMBEH_…	AKECAJDH_02884	WP_032414703.1	100	162	0	0	1	162	1	162	1.19e-106	347	0	MULTISPECIES: cyclic pyranopterin monophosphate synthase MoaC	Klebsiella	8	8	2	69.8	69.8	20.4	17.524	0	15.081	9153700000	277	Intensity ->	24.9673	26.3551	26.0744	25.1372	27.2211	25.9034	27.149	26.613	27.397
NANGKDPO_04541 Metalloprotease TldD;KNIGJBDP_02235 Metalloprotease TldD;KNDIJLHM_01600 Metalloprotease TldD;KIACFNHB_03345 Metalloprotease TldD;KBELINKH_03304 Metalloprotease TldD;JKMJKANG_04794 Metalloprotease TldD;BAIHKOLG_04966 Metalloprotease TldD		1.65263	0.466824	+	2.88191	0.63885		2.72371	0.570234		2.07934	0.512516	NANGKDPO_04541;KNIGJBDP_02235;KNDIJLHM_01600;KIACFNHB_03345;KBELINKH_03304;JKMJKANG_04794;BAIHKOLG_04966	KBELINKH_03304	WP_004206236.1	100	481	0	0	1	481	1	481	0	1011	0	MULTISPECIES: metalloprotease TldD	Enterobacteriaceae	15	3	3	54.3	14.3	14.3	51.296	0.00042553	3.1474	897430000	11	Intensity ->	24.7812	25.7996	24.9242	27.2716	24.797	25.7327	25.2807	27.5195	24.863
JPKDPIEF_04382 hypothetical protein;MMBPMBEH_03107 hypothetical protein;BOOKNNFC_01414 hypothetical protein		2.07808	0.458577	+	4.28475	0.6395		0.774638	0.219213		1.30798	0.31653	JPKDPIEF_04382;MMBPMBEH_03107;BOOKNNFC_01414	JPKDPIEF_04382	WP_032417600.1	100	186	0	0	1	186	1	186	1.43e-126	406	0	thioredoxin domain-containing protein	Klebsiella pneumoniae	6	6	1	50.5	50.5	7.5	20.916	0	7.0418	1332700000	50	Intensity ->	25.2411	23.5597	26.8297	25.0249	24.3826	25.8403	25.2356	26.1729	24.528
PDHOICOE_01460 hypothetical protein;MOMKEPDA_03029 hypothetical protein		0.817923	0.294244	+	3.25064	0.650068		0.97492	0.304766		0.696549	0.255667	PDHOICOE_01460;MOMKEPDA_03029	PDHOICOE_01460	WP_044246377.1	100	59	0	0	1	59	1	59	1.36e-30	121	1	hypothetical protein	Klebsiella pneumoniae	2	2	1	49.2	49.2	30.5	6.5333	0.00026961	4.5305	3554100000	108	Intensity ->	24.1065	23.9357	25.8855	24.5292	24.6178	25.2551	26.4128	25.7707	25.1791
LDAFADHK_05279 50S ribosomal protein L10		3.53696	0.725598	+	4.49919	0.65167		2.23853	0.511841		0.803735	0.283025	LDAFADHK_05279	LDAFADHK_05279	WP_001207203.1	99.394	165	1	0	1	165	1	165	4.69e-102	336	1	MULTISPECIES: 50S ribosomal protein L10	Enterobacterales	21	2	2	90.9	7.3	7.3	17.772	0.00074198	2.4354	1364300000	6	Intensity ->	24.6879	23.4516	24.1477	23.896	24.7664	24.7649	25.5666	24.8563	24.5437
ABBHDKBN_00719 Homoprotocatechuate catabolism bifunctional isomerase/decarboxylase;OJHEIEBF_02243 Homoprotocatechuate catabolism bifunctional isomerase/decarboxylase;POANJPPA_01904 Homoprotocatechuate catabolism bifunctional isomerase/decarboxylase;PHFOGII		1.66432	0.455304	+	3.16598	0.657212		2.63698	0.546778		1.82876	0.4629	ABBHDKBN_00719;OJHEIEBF_02243;POANJPPA_01904;PHFOGIIG_02746;PGGPIPGL_03273;JGAACPEG_04014;PDHOICOE_02531;OHHEJDIF_02269;OBPAEDDO_02887;NOHKOBHI_03793;NJABOMKP_01167;NHOBAAIO_02173;NEHPHFBI_01411;MOMKEPDA_01851;MGNOKNHM_02736;MIFODHDK_01876;EHOGFMGO_03505;MLJPOPCO_00047;LAMNHLIM_01067;DKMKOKFA_02402;JGNKHNGP_03819;MDFLOMJF_02586;LKKPCFJO_02528;LIHPPEIE_00670;LICHAJAM_02877;LDGHKELH_00983;LDEOJMPC_…	ABBHDKBN_00719	WP_004177534.1	100	254	0	0	1	254	1	254	8.33e-173	544	0	MULTISPECIES: 2-hydroxyhepta-2,4-diene-1,7-dioate isomerase	Enterobacteriaceae	6	6	1	32.3	32.3	5.1	28.637	0	5.2979	1905700000	89	Intensity ->	23.8684	23.6928	24.2073	27.2257	24.7341	24.5146	25.0563	26.2125	26.1288
AKBENCOC_04415 Periplasmic serine endoprotease DegP;BBOICAOD_00039 Periplasmic serine endoprotease DegP;BNJIIODC_01471 Periplasmic serine endoprotease DegP;CJCECFGL_01291 Periplasmic serine endoprotease DegP;CKBPPGBK_04259 Periplasmic serine endoprotease D		2.80462	0.385423	+	8.39634	0.658249		2.42219	0.321176		5.27711	0.512547	AKBENCOC_04415;BBOICAOD_00039;BNJIIODC_01471;CJCECFGL_01291;CKBPPGBK_04259;DAPHJGNK_01218;DCDFFNPL_04294;DGGDKHHH_04115;DIBEHLKB_04502;DKMKOKFA_04189;EIGBNDKD_03970;EMJPEEDP_02644;FFGKNOLL_04374;GGJBMBGO_01541;GKOGJPOJ_04303;HCDJKCEB_01333;NHOBAAIO_04223;OBPAEDDO_04406;OHHEJDIF_02503;OJHEIEBF_04284;PHFOGIIG_04370;POANJPPA_01669;PPLOJMMN_03299;BIJIKNOD_01602;NJABOMKP_01402;AKLPFMOP_04099;LEHBAPKF_…	AKBENCOC_04415	WP_002889286.1	100	477	0	0	1	477	1	477	0	999	0	MULTISPECIES: serine endoprotease DegP	Enterobacteriaceae	22	22	1	60.2	60.2	1.7	49.515	0	96.346	340140000000	2731	Intensity ->	31.026	32.0556	32.0607	31.8928	32.4961	31.9085	31.708	31.4814	32.6467
HCJAAKCC_04058 D-serine dehydratase		3.04005	0.549547	+	4.31453	0.658602		2.35164	0.438989		2.0921	0.409263	HCJAAKCC_04058	HCJAAKCC_04058	WP_117105073.1	100	442	0	0	1	442	1	442	0	936	0	D-serine ammonia-lyase	Klebsiella pneumoniae	28	28	0	80.1	80.1	0	47.453	0	142.1	115250000000	1488	Intensity ->	29.3957	28.192	30.2132	30.1466	29.5963	29.3043	30.0957	30.0528	30.6036
ABBHDKBN_00270 Multidrug efflux pump subunit AcrB;NNNPJDNC_01191 Multidrug efflux pump subunit AcrB;PPLOJMMN_01369 Multidrug efflux pump subunit AcrB;POANJPPA_02180 Multidrug efflux pump subunit AcrB;PLHOMEHO_01057 Multidrug efflux pump subunit AcrB;PHFOGI	+	6.35767	0.66996	+	14.9783	0.938658	+	5.29353	0.55984	+	9.18548	0.757571	ABBHDKBN_00270;NNNPJDNC_01191;PPLOJMMN_01369;POANJPPA_02180;PLHOMEHO_01057;PHFOGIIG_02300;PGGPIPGL_02971;PDHOICOE_00490;PDCEEBFL_00999;OJHEIEBF_01968;OHHEJDIF_02982;OBPAEDDO_02775;GLDDMOCL_02227;GPMMLBAB_01141;NJABOMKP_01927;NIDIMMPG_01683;NHOBAAIO_01898;NEHPHFBI_00487;MOMKEPDA_00174;MOJHFLHB_00651;MMBPMBEH_03730;MLJPOPCO_01631;MLHAEAGN_02104;MIFODHDK_00430;MGNOKNHM_01918;MFLHIALH_02309;JGNKHNGP_…	ABBHDKBN_00270	WP_002892069.1	100	1048	0	0	1	1048	1	1048	0	2230	0	MULTISPECIES: multidrug efflux RND transporter permease subunit	Enterobacteriaceae	35	35	3	44.2	44.2	4.8	113.32	0	249.12	273880000000	2831	Intensity ->	30.5037	31.1245	32.3359	31.9757	31.7714	31.0024	30.4567	31.5359	31.725
PPLOJMMN_03460 Protein YhfA;NIDIMMPG_03391 Protein YhfA;PLHOMEHO_02968 Protein YhfA;PHFOGIIG_03340 Protein YhfA;PGGPIPGL_02367 Protein YhfA;PDHOICOE_02855 Protein YhfA;PDCEEBFL_02059 Protein YhfA;OJHEIEBF_02708 Protein YhfA;OHHEJDIF_01871 Protein YhfA;OBPA	+	3.78146	0.835542		2.30307	0.590931		2.46695	0.595876		1.32071	0.441585	PPLOJMMN_03460;NIDIMMPG_03391;PLHOMEHO_02968;PHFOGIIG_03340;PGGPIPGL_02367;PDHOICOE_02855;PDCEEBFL_02059;OJHEIEBF_02708;OHHEJDIF_01871;OBPAEDDO_03248;NOHKOBHI_04342;NNNPJDNC_01805;GLDDMOCL_00477;GPMMLBAB_02228;NHOBAAIO_02779;NEHPHFBI_03830;NAOIOOGN_04118;MOMKEPDA_03872;MOJHFLHB_01633;MMBPMBEH_04170;MLJPOPCO_01951;MLHAEAGN_00018;MIFODHDK_00678;MGNOKNHM_03767;MFLHIALH_02810;MDFLOMJF_01883;JGAACPEG_…	PPLOJMMN_03460	WP_002920158.1	100	134	0	0	1	134	1	134	8.26e-87	288	1	MULTISPECIES: OsmC family protein	Enterobacteriaceae	9	9	1	56.7	56.7	9.7	14.543	0	41.645	69046000000	571	Intensity ->	29.4041	29.2537	29.4131	27.669	29.7262	29.4581	29.7854	28.8937	29.9147
NDKMCODD_00721 tRNA pseudouridine synthase D;IHJNBMBC_01776 tRNA pseudouridine synthase D;HLDGGNCB_02597 tRNA pseudouridine synthase D;GNOCNACA_01375 tRNA pseudouridine synthase D		1.4767	0.449171	+	3.32755	0.668663		1.02486	0.327674		1.82658	0.500429	NDKMCODD_00721;IHJNBMBC_01776;HLDGGNCB_02597;GNOCNACA_01375	NDKMCODD_00721	WP_012540736.1	100	349	0	0	1	349	1	349	0	735	0	MULTISPECIES: tRNA pseudouridine(13) synthase TruD	Klebsiella	14	14	2	53.9	53.9	5.2	39.092	0	17.126	4993100000	149	Intensity ->	24.1628	24.8643	26.1785	24.5196	24.4287	24.1435	26.3316	24.4777	25.5031
BOOKNNFC_02185 putative protein YbgK;PDCEEBFL_01233 putative protein YbgK;KGDHKPMH_01781 putative protein YbgK;NNNPJDNC_04083 putative protein YbgK;NOHKOBHI_00452 putative protein YbgK;HHBCICDJ_02427 putative protein YbgK;PPLOJMMN_00706 putative protein Yb		3.20376	0.789836	+	2.62544	0.672589		1.24641	0.412147		1.18745	0.426544	BOOKNNFC_02185;PDCEEBFL_01233;KGDHKPMH_01781;NNNPJDNC_04083;NOHKOBHI_00452;HHBCICDJ_02427;PPLOJMMN_00706;POANJPPA_01541;PLHOMEHO_03870;PHFOGIIG_01910;OJHEIEBF_02638;KIPKJAPL_02087;OHHEJDIF_03140;OBPAEDDO_02107;JMDIKAPH_02603;HKDDHMGF_02738;JLCIPNGE_01098;ELBEMKON_03020;EIGBNDKD_02181;DPOGEKJJ_03954;KAKJGGOB_04579;LAMNHLIM_02462;DIBEHLKB_01972;MFLHIALH_01647;NJABOMKP_01571;NIDIMMPG_00165;NHOBAAIO_…	BOOKNNFC_02185	WP_012068462.1	100	310	0	0	1	310	1	310	0	661	0	biotin-dependent carboxyltransferase family protein	Klebsiella pneumoniae	9	9	8	41	41	38.7	34.146	0.00027322	4.6437	5992100000	155	Intensity ->	26.4554	24.2397	24.2772	24.5039	24.7127	26.6241	26.3396	26.3149	26.6918
ABBHDKBN_02983 Urease accessory protein UreG;JMDIKAPH_04210 Urease accessory protein UreG;OHHEJDIF_02637 Urease accessory protein UreG;PPLOJMMN_02543 Urease accessory protein UreG;POANJPPA_03180 Urease accessory protein UreG;PLHOMEHO_02197 Urease accessory		3.09653	0.673615	+	3.48185	0.673226		2.80063	0.583082		2.97532	0.634515	ABBHDKBN_02983;JMDIKAPH_04210;OHHEJDIF_02637;PPLOJMMN_02543;POANJPPA_03180;PLHOMEHO_02197;PHFOGIIG_00816;PGGPIPGL_01680;PDHOICOE_01770;PDCEEBFL_02815;MMBPMBEH_03057;MLJPOPCO_03865;OBPAEDDO_00579;NOHKOBHI_02724;NNNPJDNC_02321;NJABOMKP_04155;NIDIMMPG_01385;NHOBAAIO_01310;NEHPHFBI_02205;NAOIOOGN_03039;NANGKDPO_02633;MOMKEPDA_02318;MOJHFLHB_02061;OJHEIEBF_01670;JLCIPNGE_02235;MLHAEAGN_02450;LBAFEENC_…	ABBHDKBN_02983	WP_002916877.1	100	205	0	0	1	205	1	205	4.12e-136	435	1	MULTISPECIES: urease accessory protein UreG	Bacteria	7	7	7	40.5	40.5	40.5	21.944	0	6.1803	3674100000	89	Intensity ->	24.9642	23.9169	25.2467	23.7677	26.9982	25.2005	23.9162	25.9308	26.5839
GFENDMHA_04144 Beta-xylosidase	+	4.4211	0.94763		2.29155	0.627439		2.6331	0.647862		3.50189	0.812751	GFENDMHA_04144	GFENDMHA_04144	WP_117050548.1	100	559	0	0	1	559	1	559	0	1184	0	glycoside hydrolase family 43 protein	Klebsiella pneumoniae	12	12	1	31.7	31.7	2.7	63.173	0	15.721	2502600000	100	Intensity ->	24.669	24.7995	24.4877	25.517	23.7558	24.3551	24.9276	25.5681	26.0846
PHFOGIIG_00754 hypothetical protein;PDHOICOE_01832 hypothetical protein;MOMKEPDA_02380 hypothetical protein;MLHAEAGN_02512 hypothetical protein;PDCEEBFL_02753 hypothetical protein;OJHEIEBF_01608 hypothetical protein;OHHEJDIF_02575 hypothetical protein;OBPA		1.99373	0.502026	+	3.30946	0.676389		2.96164	0.577488		0.958003	0.306608	PHFOGIIG_00754;PDHOICOE_01832;MOMKEPDA_02380;MLHAEAGN_02512;PDCEEBFL_02753;OJHEIEBF_01608;OHHEJDIF_02575;OBPAEDDO_00517;NHOBAAIO_01248;MFLHIALH_00285;KGDHKPMH_00518;JAHBEKLM_03764;LICHAJAM_00285;LDAFADHK_04168;LBAFEENC_00261;LBACGIHD_00788;KIPKJAPL_00165;IONIJJIE_00285;IHIMMCCN_00988;IBBGFBOE_00285;EIGBNDKD_04527;DPOGEKJJ_03267;HHBCICDJ_01247;GKOGJPOJ_00517;GFENDMHA_02226;FKMLNFIO_02523;FFGKNOLL_…	PHFOGIIG_00754	WP_004150912.1	100	97	0	0	1	97	1	97	1.77e-55	196	1	MULTISPECIES: DUF1778 domain-containing protein	Enterobacteriaceae	4	4	4	46.4	46.4	46.4	10.901	0.00039976	2.7824	1540500000	60	Intensity ->	24.5466	23.6654	24.2122	25.6065	24.9925	23.9785	25.6748	24.5046	26.1728
ABBHDKBN_03822 putative phospholipid-binding protein MlaC;ELBEMKON_02684 putative phospholipid-binding protein MlaC;MMBPMBEH_02934 putative phospholipid-binding protein MlaC;PPLOJMMN_02679 putative phospholipid-binding protein MlaC;POANJPPA_03318 putative		3.72453	0.599391	+	4.50009	0.659559		3.29605	0.511408	+	6.57891	0.762718	ABBHDKBN_03822;ELBEMKON_02684;MMBPMBEH_02934;PPLOJMMN_02679;POANJPPA_03318;PLHOMEHO_02333;PHFOGIIG_00951;PGGPIPGL_01516;PDHOICOE_01640;PDCEEBFL_02987;OHHEJDIF_02759;OJHEIEBF_01805;OBPAEDDO_00714;NOHKOBHI_02558;NNNPJDNC_02185;NJABOMKP_03835;NIDIMMPG_01521;NHOBAAIO_01445;NEHPHFBI_02373;NDKMCODD_02471;NAOIOOGN_03176;MOMKEPDA_02188;MOJHFLHB_01966;JGNKHNGP_03621;JAHBEKLM_03948;MLJPOPCO_03001;MLHAEAGN_…	ABBHDKBN_03822	WP_002918386.1	100	211	0	0	1	211	1	211	4.27e-140	448	0	MULTISPECIES: phospholipid-binding protein MlaC	Enterobacteriaceae	14	14	0	69.2	69.2	0	23.925	0	50.724	153160000000	1089	Intensity ->	29.671	31.2818	31.1637	30.6555	30.8799	30.2452	30.1758	30.4916	30.6934
BOOKNNFC_03528 hypothetical protein;IHIMMCCN_01531 hypothetical protein;JMDIKAPH_03203 hypothetical protein;NIDIMMPG_00292 hypothetical protein;NJABOMKP_01699 hypothetical protein;HCJAAKCC_02245 hypothetical protein;PPLOJMMN_00833 hypothetical protein;POAN		1.16959	0.420103	+	2.90576	0.695398		0.786293	0.295178		1.93991	0.546917	BOOKNNFC_03528;IHIMMCCN_01531;JMDIKAPH_03203;NIDIMMPG_00292;NJABOMKP_01699;HCJAAKCC_02245;PPLOJMMN_00833;POANJPPA_02727;PHFOGIIG_01787;PGGPIPGL_01211;PDHOICOE_00020;PDCEEBFL_02437;OJHEIEBF_03784;OHHEJDIF_03267;OBPAEDDO_01984;NOHKOBHI_03676;JLFCAHLI_03213;HCKAPHMK_00580;JGNKHNGP_01074;EHOGFMGO_01297;DPOGEKJJ_01638;JODBNEFA_00490;KAKJGGOB_02604;DIBEHLKB_01849;KGDHKPMH_01658;NHOBAAIO_03714;NEHPHFBI_…	BOOKNNFC_03528	WP_004183489.1	100	261	0	0	1	261	1	261	1.32e-171	543	0	MULTISPECIES: tyrosine-protein phosphatase	Enterobacteriaceae	7	7	3	56.3	56.3	27.6	28.569	0	15.726	5825200000	144	Intensity ->	23.9586	26.3148	26.8577	24.579	23.7886	25.7987	26.4734	25.7599	26.5949
ELBEMKON_01757 Thymidine phosphorylase;NJABOMKP_01219 Thymidine phosphorylase;NEHPHFBI_01360 Thymidine phosphorylase;MLJPOPCO_00099 Thymidine phosphorylase;MLHAEAGN_01714 Thymidine phosphorylase;MIFODHDK_01927 Thymidine phosphorylase;MGNOKNHM_02791 Thymidi		2.51377	0.693438	+	2.68624	0.704896		1.7325	0.517979		3.14269	0.774304	ELBEMKON_01757;NJABOMKP_01219;NEHPHFBI_01360;MLJPOPCO_00099;MLHAEAGN_01714;MIFODHDK_01927;MGNOKNHM_02791;LKHBKNGK_03187;LIHPPEIE_00620;LDGHKELH_00931;PGGPIPGL_03218;KAKJGGOB_00427;JODBNEFA_02666;HCDJKCEB_01516;GGJBMBGO_01725;FAAJJJPM_03297;EHOGFMGO_03560;CILGFONI_03012;BIJIKNOD_01419;BBOICAOD_00222;LAMNHLIM_01016	ELBEMKON_01757	WP_020805141.1	100	440	0	0	1	440	1	440	0	930	0	thymidine phosphorylase	Klebsiella pneumoniae	20	20	1	60.9	60.9	2.5	47.039	0	37.75	13619000000	472	Intensity ->	26.9992	27.3972	27.3632	27.9945	27.1616	27.2943	27.325	27.7069	27.2276
PHFOGIIG_00374 hypothetical protein;PGGPIPGL_00773 hypothetical protein;OJHEIEBF_05224 hypothetical protein;OBPAEDDO_01103 hypothetical protein;NHOBAAIO_05229 hypothetical protein;MGNOKNHM_00773 hypothetical protein;LBAFEENC_00665 hypothetical protein;KGDH		1.76468	0.508474	+	3.37157	0.713955		0.332113	0.144203		2.00625	0.529359	PHFOGIIG_00374;PGGPIPGL_00773;OJHEIEBF_05224;OBPAEDDO_01103;NHOBAAIO_05229;MGNOKNHM_00773;LBAFEENC_00665;KGDHKPMH_01104;JODBNEFA_00302;IONIJJIE_00665;IBBGFBOE_00847;HHBCICDJ_05218;FAAJJJPM_00371;EHOGFMGO_00121;DKMKOKFA_05227;DIBEHLKB_00787;CKBPPGBK_00922;CILGFONI_02474;AKBENCOC_01103	PHFOGIIG_00374	WP_004152458.1	100	204	0	0	1	204	1	204	7.24e-135	432	1	MULTISPECIES: hypothetical protein	Klebsiella	5	5	2	27.5	27.5	14.2	23.54	0	25.133	2569300000	66	Intensity ->	24.3301	24.9484	24.6491	24.7903	24.77	24.2014	24.0929	25.1952	26.2428
DAPHJGNK_02384 Periplasmic trehalase;HBOELNEG_02133 Periplasmic trehalase;JLCIPNGE_01947 Periplasmic trehalase;MDFLOMJF_03086 Periplasmic trehalase;JDODKMIM_02437 Periplasmic trehalase;POANJPPA_02325 Periplasmic trehalase;HCKAPHMK_02484 Periplasmic trehala		1.82043	0.433596	+	4.51778	0.716206		1.0164	0.291259		1.56183	0.356355	DAPHJGNK_02384;HBOELNEG_02133;JLCIPNGE_01947;MDFLOMJF_03086;JDODKMIM_02437;POANJPPA_02325;HCKAPHMK_02484;FKMLNFIO_00553;GFENDMHA_02000;JGAACPEG_00290;GLDDMOCL_04768;JLFCAHLI_00725;JPKDPIEF_01399;LDEOJMPC_02264;MMBPMBEH_01626;NOHKOBHI_01356;FFEFNEEE_00789;FAFFAFNI_03745;DGGDKHHH_01996;AKECAJDH_00451;CPNDFLLE_00721;DFEHMONI_01031;JODBNEFA_01599;PGGPIPGL_00484;AKLPFMOP_03927;CILGFONI_00061;EHOGFMGO_…	DAPHJGNK_02384	WP_032418808.1	100	581	0	0	1	581	1	581	0	1234	0	alpha,alpha-trehalase	Klebsiella pneumoniae	30	30	1	72.8	72.8	6.2	64.272	0	123.91	112590000000	1671	Intensity ->	30.5733	30.2703	29.4281	31.288	30.5934	30.1121	28.744	30.2964	30.3478
PHFOGIIG_03141 hypothetical protein;OJHEIEBF_03242 hypothetical protein;OBPAEDDO_02306 hypothetical protein;NHOBAAIO_03172 hypothetical protein;LICHAJAM_04870 hypothetical protein;LBAFEENC_02647 hypothetical protein;KIPKJAPL_03021 hypothetical protein;KGDH		1.48175	0.515837	+	2.74157	0.721988		1.03787	0.374234		1.47187	0.503053	PHFOGIIG_03141;OJHEIEBF_03242;OBPAEDDO_02306;NHOBAAIO_03172;LICHAJAM_04870;LBAFEENC_02647;KIPKJAPL_03021;KGDHKPMH_01980;IONIJJIE_02679;IBBGFBOE_02823;HHBCICDJ_03245;GKOGJPOJ_01712;FKMLNFIO_01999;FFGKNOLL_02201;DKMKOKFA_03241;DIBEHLKB_02368;CKBPPGBK_02697;AKBENCOC_02503	PHFOGIIG_03141	WP_004151473.1	100	986	0	0	1	986	1	986	0	2115	0	MULTISPECIES: DEAD/DEAH box helicase family protein	Enterobacteriaceae	24	24	14	31.5	31.5	17.7	111.35	0	25.735	2586800000	145	Intensity ->	24.0123	24.1066	24.6209	24.8412	26.1455	25.1198	24.8412	25.4175	24.5096
PPLOJMMN_00559 HTH-type transcriptional regulator IscR;POANJPPA_02812 HTH-type transcriptional regulator IscR;PLHOMEHO_03554 HTH-type transcriptional regulator IscR;PHFOGIIG_00446 HTH-type transcriptional regulator IscR;PGGPIPGL_00700 HTH-type transcriptio		2.12612	0.639407	+	2.69588	0.72334		1.23653	0.423007		1.49526	0.504373	PPLOJMMN_00559;POANJPPA_02812;PLHOMEHO_03554;PHFOGIIG_00446;PGGPIPGL_00700;PDHOICOE_01161;PDCEEBFL_01755;OJHEIEBF_04379;OHHEJDIF_01896;OBPAEDDO_01176;NOHKOBHI_02250;NNNPJDNC_02956;NJABOMKP_00405;NIDIMMPG_01968;NHOBAAIO_04380;NEHPHFBI_02850;NAOIOOGN_03782;NANGKDPO_04593;MOMKEPDA_01542;MOJHFLHB_02841;MMBPMBEH_01895;MLJPOPCO_02378;MLHAEAGN_04153;MIFODHDK_01134;MGNOKNHM_00700;MFLHIALH_01853;MDFLOMJF_…	PPLOJMMN_00559	WP_002913993.1	100	163	0	0	1	163	1	163	1.35e-104	342	0	MULTISPECIES: Fe-S cluster assembly transcriptional regulator IscR	Enterobacteriaceae	3	3	1	37.4	37.4	13.5	17.551	0	10.837	8217000000	195	Intensity ->	27.2713	25.0596	26.8877	25.925	23.8343	26.9884	24.1743	25.585	25.1427
ABBHDKBN_04317 Fertility inhibition protein;NEHPHFBI_03978 Fertility inhibition protein;AKBENCOC_04881 Fertility inhibition protein;MLJPOPCO_05368 Fertility inhibition protein;MDFLOMJF_05104 Fertility inhibition protein;POANJPPA_05199 Fertility inhibition		2.29792	0.671487	+	3.16873	0.73614		1.66	0.501052		1.6039	0.521546	ABBHDKBN_04317;NEHPHFBI_03978;AKBENCOC_04881;MLJPOPCO_05368;MDFLOMJF_05104;POANJPPA_05199;PHFOGIIG_04799;OJHEIEBF_05012;OBPAEDDO_04862;NHOBAAIO_05033;LICHAJAM_04992;IFMLMCEN_04657;LEHBAPKF_04421;KGDHKPMH_04830;KBELINKH_04577;HCDJKCEB_04728;HKDDHMGF_04847;HMILANMN_04834;BIJIKNOD_04757;IFJFPDBC_03864;FFGKNOLL_05257;NOHKOBHI_04523;FAFFAFNI_04828;AKLPFMOP_04620;GGJBMBGO_04867;IBBGFBOE_05024;HNMBFMDJ_…	ABBHDKBN_04317	WP_016831061.1	100	198	0	0	1	198	1	198	2.06e-127	411	1	MULTISPECIES: fertility inhibition protein FinO	Enterobacteriaceae	11	11	0	58.1	58.1	0	21.872	0	24.256	3493100000	155	Intensity ->	24.7454	24.8607	26.7636	26.1634	25.4016	24.7262	24.3837	23.8229	24.9498
PPLOJMMN_01415 DNA-binding transcriptional regulator BolA;JGAACPEG_01517 DNA-binding transcriptional regulator BolA;PLHOMEHO_01103 DNA-binding transcriptional regulator BolA;PHFOGIIG_02254 DNA-binding transcriptional regulator BolA;PGGPIPGL_03017 DNA-bindi		1.59078	0.550568	+	2.7461	0.738834		0.250294	0.132602		3.32862	0.795843	PPLOJMMN_01415;JGAACPEG_01517;PLHOMEHO_01103;PHFOGIIG_02254;PGGPIPGL_03017;PDHOICOE_00537;PDCEEBFL_00946;OJHEIEBF_02014;OHHEJDIF_02936;OBPAEDDO_02729;NOHKOBHI_00113;NNNPJDNC_01145;NJABOMKP_01974;NIDIMMPG_01729;POANJPPA_02133;NEHPHFBI_00533;NDKMCODD_01414;NAOIOOGN_02749;NANGKDPO_02117;MOMKEPDA_00127;MOJHFLHB_00605;MMBPMBEH_03776;MLJPOPCO_01584;MLHAEAGN_02058;MIFODHDK_00476;MGNOKNHM_01964;MFLHIALH_…	PPLOJMMN_01415	WP_004177254.1	100	104	0	0	1	104	1	104	6.83e-66	225	2	transcriptional regulator BolA	Klebsiella pneumoniae	5	5	5	38.5	38.5	38.5	11.838	0	5.5349	14041000000	326	Intensity ->	27.6233	27.3962	26.7024	27.7659	26.3546	27.4847	27.1845	27.4788	26.355
ABBHDKBN_03198 Glycerol-3-phosphate acyltransferase;MLJPOPCO_01210 Glycerol-3-phosphate acyltransferase;PPLOJMMN_02749 Glycerol-3-phosphate acyltransferase;POANJPPA_04171 Glycerol-3-phosphate acyltransferase;PLHOMEHO_04169 Glycerol-3-phosphate acyltransfer	+	3.54285	0.999334		1.55143	0.611471		1.44166	0.544538		1.63659	0.622447	ABBHDKBN_03198;MLJPOPCO_01210;PPLOJMMN_02749;POANJPPA_04171;PLHOMEHO_04169;PGGPIPGL_02098;PDHOICOE_03430;PDCEEBFL_03676;NOHKOBHI_04120;OHHEJDIF_03672;NNNPJDNC_03894;NJABOMKP_02324;NIDIMMPG_02599;NEHPHFBI_01705;NAOIOOGN_02236;MOMKEPDA_03410;MOJHFLHB_03761;MMBPMBEH_02840;MLHAEAGN_03065;JGNKHNGP_03550;MIFODHDK_02178;MGNOKNHM_01782;MDFLOMJF_04053;MCLKNHFK_02724;LKKPCFJO_03581;LKHBKNGK_03671;LIHPPEIE_…	ABBHDKBN_03198	WP_004178269.1	100	807	0	0	1	807	1	807	0	1727	1	MULTISPECIES: glycerol-3-phosphate 1-O-acyltransferase PlsB	Enterobacteriaceae	28	3	0	52.3	8.2	0	91.29	0	6.8552	9360400000	119	Intensity ->	27.9524	24.2766	24.6615	24.8673	27.1655	27.781	25.6491	24.6992	24.7587
PPLOJMMN_02877 Oligoribonuclease;POANJPPA_03895 Oligoribonuclease;PLHOMEHO_03733 Oligoribonuclease;PHFOGIIG_03675 Oligoribonuclease;PGGPIPGL_02226 Oligoribonuclease;PDHOICOE_03300 Oligoribonuclease;PDCEEBFL_03806 Oligoribonuclease;OJHEIEBF_03072 Oligoribon		2.97065	0.861865	+	2.65146	0.748256		1.98442	0.632401		2.39339	0.760765	PPLOJMMN_02877;POANJPPA_03895;PLHOMEHO_03733;PHFOGIIG_03675;PGGPIPGL_02226;PDHOICOE_03300;PDCEEBFL_03806;OJHEIEBF_03072;OHHEJDIF_03412;OBPAEDDO_03471;NOHKOBHI_03475;NNNPJDNC_03316;NJABOMKP_02198;NIDIMMPG_02727;NHOBAAIO_03115;NEHPHFBI_01579;NAOIOOGN_02111;MOMKEPDA_03286;MOJHFLHB_02575;MMBPMBEH_02714;MLJPOPCO_01084;MLHAEAGN_02941;MIFODHDK_02304;MGNOKNHM_01654;MFLHIALH_03184;MDFLOMJF_03522;MCLKNHFK_…	PPLOJMMN_02877	WP_002885538.1	100	181	0	0	1	181	1	181	2.83e-121	390	0	MULTISPECIES: oligoribonuclease	Enterobacteriaceae	11	1	1	64.1	9.9	9.9	20.748	0.0002751	4.6891	7442700000	121	Intensity ->	26.8153	24.2452	24.2314	25.244	24.0616	23.9079	25.2431	24.3609	24.3653
AKBENCOC_03061 putative GTP-binding protein YjiA;NJABOMKP_01150 putative GTP-binding protein YjiA;PHFOGIIG_02732 putative GTP-binding protein YjiA;PGGPIPGL_03287 putative GTP-binding protein YjiA;PDHOICOE_02545 putative GTP-binding protein YjiA;PDCEEBFL_04		2.60788	0.790337	+	2.43118	0.761823		1.18505	0.445888		2.26331	0.692111	AKBENCOC_03061;NJABOMKP_01150;PHFOGIIG_02732;PGGPIPGL_03287;PDHOICOE_02545;PDCEEBFL_04261;OJHEIEBF_02229;OHHEJDIF_02255;OBPAEDDO_02873;IONIJJIE_02270;MCLKNHFK_02153;NIDIMMPG_03912;POANJPPA_01918;NHOBAAIO_02159;NEHPHFBI_01425;MOMKEPDA_01837;MOJHFLHB_03318;MLJPOPCO_00030;MLHAEAGN_01648;MIFODHDK_01862;NNNPJDNC_03737;MGNOKNHM_02722;PLHOMEHO_01787;MFLHIALH_02572;GPMMLBAB_02574;KGDHKPMH_02735;LKKPCFJO_…	AKBENCOC_03061	WP_050573365.1	100	318	0	0	1	318	5	322	0	679	2	GTPase	Klebsiella pneumoniae	15	15	0	58.8	58.8	0	35.729	0	55.414	12142000000	521	Intensity ->	26.8107	27.3187	27.091	26.0527	27.2015	23.3494	27.6676	24.5113	27.6129
KBELINKH_00797 Paraquat-inducible protein B		2.8942	0.774733	+	2.97915	0.764047		1.77967	0.535046		1.26485	0.448765	KBELINKH_00797	KBELINKH_00797	WP_023320078.1	100	545	0	0	1	545	1	545	0	1161	0	MULTISPECIES: intermembrane transport protein PqiB	Klebsiella	21	1	0	50.5	3.5	0	60.147	0	22.102	4692000000	171	Intensity ->	23.685	24.7002	27.3729	24.4887	26.3851	25.1918	25.4335	24.9458	26.1356
ABBHDKBN_01622 Respiratory nitrate reductase 1 beta chain;NHOBAAIO_00505 Respiratory nitrate reductase 1 beta chain;PHFOGIIG_01055 Respiratory nitrate reductase 1 beta chain;PGGPIPGL_00393 Respiratory nitrate reductase 1 beta chain;PDHOICOE_03500 Respirato		2.34314	0.721263	+	2.55249	0.764417		3.40762	0.806453		1.97891	0.638723	ABBHDKBN_01622;NHOBAAIO_00505;PHFOGIIG_01055;PGGPIPGL_00393;PDHOICOE_03500;PDCEEBFL_00716;OJHEIEBF_00504;OHHEJDIF_00426;OBPAEDDO_01265;NOHKOBHI_04723;NJABOMKP_02811;GNOCNACA_03896;GPMMLBAB_04700;NEHPHFBI_02016;NDKMCODD_04084;NAOIOOGN_04758;MOMKEPDA_04325;MMBPMBEH_01699;MLJPOPCO_04895;MLHAEAGN_03363;MIFODHDK_03594;MGNOKNHM_00260;MFLHIALH_00797;MDFLOMJF_03009;JLCIPNGE_02024;JGNKHNGP_02064;MCLKNHFK_…	ABBHDKBN_01622	WP_002910193.1	100	511	0	0	1	511	1	511	0	1111	0	MULTISPECIES: nitrate reductase subunit beta	Enterobacteriaceae	48	48	0	79.8	79.8	0	57.952	0	148.44	162680000000	2162	Intensity ->	29.3714	29.4496	30.2503	28.835	31.0777	28.9087	29.0304	29.129	30.8827
NANGKDPO_02565 hypothetical protein;KNIGJBDP_02460 hypothetical protein;KNDIJLHM_01375 hypothetical protein;KIACFNHB_03120 hypothetical protein;KBELINKH_03064 hypothetical protein	+	4.92748	0.846186	+	4.63601	0.766736		2.38602	0.515362		3.82816	0.728986	NANGKDPO_02565;KNIGJBDP_02460;KNDIJLHM_01375;KIACFNHB_03120;KBELINKH_03064	NANGKDPO_02565	WP_004205190.1	100	238	0	0	1	238	2	239	1.71e-158	503	0	MULTISPECIES: DUF2884 domain-containing protein	Enterobacteriaceae	8	8	0	44.1	44.1	0	25.903	0	6.8427	11671000000	395	Intensity ->	26.3605	27.0888	25.9702	26.1964	26.9842	26.737	27.0868	26.9489	27.0657
PPLOJMMN_04437 Translation initiation factor IF-3;PLHOMEHO_00088 Translation initiation factor IF-3;PGGPIPGL_00359 Translation initiation factor IF-3;PDHOICOE_03534 Translation initiation factor IF-3;PDCEEBFL_00681 Translation initiation factor IF-3;OJHEIE	+	3.3037	1.04906		1.25083	0.55051		2.53146	0.815408		1.20211	0.56041	PPLOJMMN_04437;PLHOMEHO_00088;PGGPIPGL_00359;PDHOICOE_03534;PDCEEBFL_00681;OJHEIEBF_00538;OHHEJDIF_00392;OBPAEDDO_01299;NOHKOBHI_03926;NNNPJDNC_00281;NJABOMKP_02777;NIDIMMPG_03793;NHOBAAIO_00539;NEHPHFBI_02050;NAOIOOGN_00028;NANGKDPO_03312;MOMKEPDA_02957;MOJHFLHB_02196;MMBPMBEH_01741;MLJPOPCO_02765;MLHAEAGN_00902;MIFODHDK_03560;MGNOKNHM_00294;JKMJKANG_04142;KNDIJLHM_00103;PHFOGIIG_01089;MDFLOMJF_…	PPLOJMMN_04437	WP_002910023.1	100	144	0	0	1	144	1	144	1.01e-90	301	0	translation initiation factor IF-3	Klebsiella aerogenes	10	5	5	74.3	34.7	34.7	16.594	0	42.718	152430000000	1121	Intensity ->	30.4007	30.0868	30.6629	30.6364	30.1369	30.7528	30.1221	30.2519	30.4969
NJABOMKP_04977 hypothetical protein;KNIGJBDP_02865 hypothetical protein;KNDIJLHM_04835 hypothetical protein;KIACFNHB_05338 hypothetical protein;HCKAPHMK_05210 hypothetical protein;DGGDKHHH_05154 hypothetical protein		1.49593	0.564939	+	2.44927	0.772902		2.00331	0.612833		2.26974	0.711391	NJABOMKP_04977;KNIGJBDP_02865;KNDIJLHM_04835;KIACFNHB_05338;HCKAPHMK_05210;DGGDKHHH_05154	NJABOMKP_04977	WP_014014945.1	100	379	0	0	1	379	1	379	0	809	5	MULTISPECIES: TrbI/VirB10 family protein	Enterobacteriaceae	10	10	9	41.7	41.7	39.8	40.198	0	45.834	3530000000	100	Intensity ->	24.5115	25.8076	24.4254	28.7889	26.0316	28.6956	29.1816	28.4215	24.7274
JAHBEKLM_05157 50S ribosomal protein L36	+	4.18272	0.953151	+	3.46906	0.841854	+	4.22393	0.880264	+	3.55289	0.847811	JAHBEKLM_05157	JAHBEKLM_05157	WP_000868187.1	100	38	0	0	1	38	1	38	5.32e-16	78.7	3	MULTISPECIES: 50S ribosomal protein L36	Bacteria	3	3	3	31.6	31.6	31.6	4.3643	0.00023047	3.5409	12184000000	239	Intensity ->	23.7237	27.127	26.1305	26.4012	26.0523	26.0638	26.723	26.879	25.8575
AKECAJDH_00783 L-asparaginase;NEHPHFBI_04050 L-asparaginase;CILGFONI_04860 L-asparaginase;CJCECFGL_03261 L-asparaginase;EHOGFMGO_04900 L-asparaginase;FAAJJJPM_04829 L-asparaginase;GBJBBMAD_02617 L-asparaginase;GFENDMHA_03691 L-asparaginase;GGJBMBGO_04227 L		1.33691	0.523268	+	2.613	0.774138		1.306	0.467471		0.748339	0.346102	AKECAJDH_00783;NEHPHFBI_04050;CILGFONI_04860;CJCECFGL_03261;EHOGFMGO_04900;FAAJJJPM_04829;GBJBBMAD_02617;GFENDMHA_03691;GGJBMBGO_04227;HCJAAKCC_02002;HMILANMN_01783;HNMBFMDJ_03145;JGNKHNGP_03311;JMDIKAPH_02810;JODBNEFA_04555;KAKJGGOB_03959;LAMNHLIM_02530;LBACGIHD_04856;LDAFADHK_05056;MCLKNHFK_00495;MGNOKNHM_04820;MIFODHDK_04225;MMBPMBEH_04068;MLHAEAGN_03793;EMJPEEDP_03757;OHHEJDIF_04749;PGGPIPGL_…	AKECAJDH_00783	WP_004179363.1	100	347	0	0	1	347	1	347	0	731	0	MULTISPECIES: type II asparaginase	Klebsiella	14	14	1	59.4	59.4	5.2	36.8	0	21.506	3956100000	112	Intensity ->	24.5898	23.7286	24.8561	24.8459	24.4694	25.3552	26.988	28.4222	24.1177
PHFOGIIG_02969 Phosphoenolpyruvate carboxykinase (ATP);OJHEIEBF_04426 Phosphoenolpyruvate carboxykinase (ATP);OBPAEDDO_02522 Phosphoenolpyruvate carboxykinase (ATP);NHOBAAIO_04464 Phosphoenolpyruvate carboxykinase (ATP);LICHAJAM_02940 Phosphoenolpyruvate c		1.97278	0.579304	+	3.08262	0.775037		1.56019	0.467918		2.05404	0.578389	PHFOGIIG_02969;OJHEIEBF_04426;OBPAEDDO_02522;NHOBAAIO_04464;LICHAJAM_02940;LBAFEENC_02475;KIPKJAPL_02849;KGDHKPMH_02196;IONIJJIE_02507;IBBGFBOE_02651;HHBCICDJ_04427;GKOGJPOJ_01495;FFGKNOLL_02417;DKMKOKFA_04368;DIBEHLKB_02151;CKBPPGBK_02525;AKBENCOC_02286	PHFOGIIG_02969	WP_002910719.1	100	547	0	0	1	547	1	547	0	1172	1	phosphoenolpyruvate carboxykinase (ATP)	Klebsiella pneumoniae	44	1	1	87.2	4.6	4.6	59.24	0.0013601	1.8426	2667900000	20	Intensity ->	24.692	24.7329	24.5796	25.7176	24.3925	24.7347	24.3893	24.5946	25.0835
NANGKDPO_01445 Thermostable carboxypeptidase 1;KNIGJBDP_03010 Thermostable carboxypeptidase 1;KNDIJLHM_02078 Thermostable carboxypeptidase 1;KIACFNHB_01824 Thermostable carboxypeptidase 1;KBELINKH_01459 Thermostable carboxypeptidase 1		1.15012	0.480525	+	2.83999	0.777374		0.456369	0.225969		1.73801	0.578149	NANGKDPO_01445;KNIGJBDP_03010;KNDIJLHM_02078;KIACFNHB_01824;KBELINKH_01459	NANGKDPO_01445	WP_023318168.1	100	495	0	0	1	495	1	495	0	1044	0	MULTISPECIES: carboxypeptidase M32	Klebsiella	21	21	3	57.2	57.2	10.5	56.442	0	73.159	19601000000	504	Intensity ->	26.489	26.5112	26.3917	26.8116	25.3007	27.3971	25.3266	26.8989	26.4764
NANGKDPO_01012 3-oxoacyl-[acyl-carrier-protein] reductase FabG;KNIGJBDP_01574 3-oxoacyl-[acyl-carrier-protein] reductase FabG;KNDIJLHM_00866 3-oxoacyl-[acyl-carrier-protein] reductase FabG;KIACFNHB_02291 3-oxoacyl-[acyl-carrier-protein] reductase FabG;KBEL		1.06189	0.439359	+	2.76868	0.783369		1.42967	0.480669		1.09851	0.437721	NANGKDPO_01012;KNIGJBDP_01574;KNDIJLHM_00866;KIACFNHB_02291;KBELINKH_03363	NANGKDPO_01012	WP_156234017.1	100	264	0	0	1	264	1	264	9.44e-175	552	0	SDR family NAD(P)-dependent oxidoreductase	Klebsiella quasipneumoniae	9	2	2	48.5	19.3	19.3	27.439	0	5.2879	2744600000	18	Intensity ->	24.3746	24.0382	26.6046	29.3118	26.1333	25.5996	25.0805	29.162	25.0296
ABBHDKBN_02070 Cobalt-precorrin-2 C(20)-methyltransferase;IFMLMCEN_02176 Cobalt-precorrin-2 C(20)-methyltransferase;POANJPPA_00309 Cobalt-precorrin-2 C(20)-methyltransferase;MDFLOMJF_00307 Cobalt-precorrin-2 C(20)-methyltransferase;JLCIPNGE_00199 Cobalt-pr	+	3.62787	1.1289		1.50577	0.611424		1.91406	0.719248		2.31401	0.839643	ABBHDKBN_02070;IFMLMCEN_02176;POANJPPA_00309;MDFLOMJF_00307;JLCIPNGE_00199;JDODKMIM_00861;IHIMMCCN_01203;MCLKNHFK_01168;HMILANMN_01146;HBOELNEG_03414;GKKJMJPB_00147;EMJPEEDP_01658;DAPHJGNK_02146;AKECAJDH_01965;NDKMCODD_00652;CPNDFLLE_02380;LDEOJMPC_02021;LKHBKNGK_01743;NAOIOOGN_01718;GNOCNACA_01297;HLDGGNCB_02675;IHJNBMBC_01707;KBELINKH_03558	ABBHDKBN_02070	WP_004143927.1	100	236	0	0	1	236	1	236	8.13e-156	495	1	MULTISPECIES: cobalt-factor II C(20)-methyltransferase	Klebsiella	12	12	0	78.4	78.4	0	25.406	0	31.041	26359000000	458	Intensity ->	28.832	27.5866	28.7856	23.3973	28.6895	28.0025	27.6537	25.5343	29.043
POANJPPA_05266 hypothetical protein;PHFOGIIG_05246 hypothetical protein;PDHOICOE_05057 hypothetical protein;OJHEIEBF_05152 hypothetical protein;OBPAEDDO_05312 hypothetical protein;NHOBAAIO_05159 hypothetical protein;MDFLOMJF_05561 hypothetical protein;LICH		2.75944	0.721567	+	3.57614	0.784746		2.33721	0.613883		2.93585	0.746687	POANJPPA_05266;PHFOGIIG_05246;PDHOICOE_05057;OJHEIEBF_05152;OBPAEDDO_05312;NHOBAAIO_05159;MDFLOMJF_05561;LICHAJAM_05338;LDEOJMPC_05131;LBAFEENC_05348;KIPKJAPL_05217;KGDHKPMH_05316;JLCIPNGE_05199;JGAACPEG_05207;IONIJJIE_05354;IFMLMCEN_05009;HHBCICDJ_05159;HBOELNEG_05257;GKOGJPOJ_05238;GKKJMJPB_05154;FFGKNOLL_05287;EIGBNDKD_05133;DKMKOKFA_05152;DIBEHLKB_05313;DAPHJGNK_05238;CPNDFLLE_05145;AKBENCOC_…	POANJPPA_05266	WP_001146176.1	100	99	0	0	1	99	1	99	1.06e-59	208	8	MULTISPECIES: type II toxin-antitoxin system RelE/ParE family toxin	Gammaproteobacteria	2	2	2	18.2	18.2	18.2	11.41	0	21.596	4138200000	59	Intensity ->	23.9227	23.7239	25.4574	24.964	25.843	25.6182	25.4631	25.7166	24.2673
ABBHDKBN_02394 ABC transporter periplasmic-binding protein YtfQ;NNNPJDNC_03253 ABC transporter periplasmic-binding protein YtfQ;MMBPMBEH_02649 ABC transporter periplasmic-binding protein YtfQ;PPLOJMMN_02937 ABC transporter periplasmic-binding protein YtfQ;		2.44248	0.566078	+	5.36949	0.800152		1.61419	0.400685		2.4776	0.547392	ABBHDKBN_02394;NNNPJDNC_03253;MMBPMBEH_02649;PPLOJMMN_02937;POANJPPA_03824;PLHOMEHO_03670;PHFOGIIG_03615;JLFCAHLI_03792;PGGPIPGL_02295;OHHEJDIF_03351;OBPAEDDO_03531;NOHKOBHI_03535;NJABOMKP_02137;LBACGIHD_04056;NIDIMMPG_02787;NHOBAAIO_03055;NEHPHFBI_01518;NANGKDPO_01702;MOMKEPDA_03225;MOJHFLHB_02512;MLHAEAGN_02872;MLJPOPCO_01023;EMJPEEDP_03159;FAAJJJPM_01758;OJHEIEBF_03132;JMDIKAPH_02152;EHOGFMGO_…	ABBHDKBN_02394	WP_002886769.1	100	318	0	0	1	318	1	318	0	668	0	MULTISPECIES: ABC transporter substrate-binding protein	Enterobacteriaceae	17	17	1	63.8	63.8	2.5	34.137	0	91.064	46403000000	813	Intensity ->	29.0212	28.7385	27.9443	29.0633	28.9004	29.0947	27.7562	28.5931	28.8967
AKBENCOC_05377 Exodeoxyribonuclease I;EMJPEEDP_03867 Exodeoxyribonuclease I;OJHEIEBF_05309 Exodeoxyribonuclease I;PHFOGIIG_05330 Exodeoxyribonuclease I;OBPAEDDO_05379 Exodeoxyribonuclease I;LICHAJAM_05435 Exodeoxyribonuclease I;CKBPPGBK_05281 Exodeoxyribon		3.54003	0.733801	+	4.31197	0.805289		1.8586	0.471366		2.05677	0.537852	AKBENCOC_05377;EMJPEEDP_03867;OJHEIEBF_05309;PHFOGIIG_05330;OBPAEDDO_05379;LICHAJAM_05435;CKBPPGBK_05281;DIBEHLKB_05382;DKMKOKFA_05310;DLHAIOGB_00430;EIGBNDKD_00983;NHOBAAIO_05309;AKECAJDH_00277;HHBCICDJ_05305;IBBGFBOE_05366;IONIJJIE_05401;KGDHKPMH_05380;KIPKJAPL_05271;FFGKNOLL_05379;GKOGJPOJ_05371;LBAFEENC_05407;IHIMMCCN_00300;ELBEMKON_03912;FKMLNFIO_02054;GFENDMHA_04905;HKDDHMGF_00832;IFJFPDBC_…	AKBENCOC_05377	WP_002912063.1	100	474	0	0	1	474	1	474	0	1010	0	exodeoxyribonuclease I	Klebsiella pneumoniae	7	7	0	24.5	24.5	0	54.116	0.00040225	2.821	4442900000	134	Intensity ->	24.3687	24.1184	25.0793	25.3909	25.1106	24.3532	26.6453	25.7225	25.915
POANJPPA_01365 hypothetical protein;MDFLOMJF_01248 hypothetical protein;JLCIPNGE_01274 hypothetical protein;JDODKMIM_00297 hypothetical protein;IFMLMCEN_00751 hypothetical protein;HBOELNEG_03965 hypothetical protein;DAPHJGNK_00750 hypothetical protein		2.95536	0.78547	+	3.37017	0.810946		1.96544	0.562514		3.11571	0.788965	POANJPPA_01365;MDFLOMJF_01248;JLCIPNGE_01274;JDODKMIM_00297;IFMLMCEN_00751;HBOELNEG_03965;DAPHJGNK_00750	POANJPPA_01365	WP_032419262.1	100	193	0	0	1	193	1	193	1.35e-125	405	0	TetR/AcrR family transcriptional regulator	Klebsiella pneumoniae	6	6	1	38.9	38.9	13	21.834	0	6.3399	3233600000	65	Intensity ->	25.2331	24.9063	24.7808	27.6415	24.4275	25.3363	26.0691	24.3164	26.0006
NEHPHFBI_01955 Putative tyrosine-protein kinase in cps region;LAMNHLIM_00223 Putative tyrosine-protein kinase in cps region;KAKJGGOB_03495 Putative tyrosine-protein kinase in cps region;GGJBMBGO_02104 Putative tyrosine-protein kinase in cps region		2.1	0.771856	+	2.31164	0.820431		1.86446	0.649254		2.15882	0.719751	NEHPHFBI_01955;LAMNHLIM_00223;KAKJGGOB_03495;GGJBMBGO_02104	NEHPHFBI_01955	WP_043906707.1	100	722	0	0	1	722	1	722	0	1519	0	polysaccharide biosynthesis tyrosine autokinase	Klebsiella pneumoniae	29	23	21	49	40.4	38	80.345	0	64.869	6118600000	109	Intensity ->	24.9679	25.295	24.7914	23.9367	29.4558	25.3968	26.1155	25.1859	31.2286
AKECAJDH_04539 hypothetical protein;MFLHIALH_04102 hypothetical protein;DCDFFNPL_04137 hypothetical protein;FKMLNFIO_04283 hypothetical protein;GLDDMOCL_04536 hypothetical protein;JGNKHNGP_03766 hypothetical protein;LDAFADHK_04388 hypothetical protein;LDGH		1.34007	0.496198	+	3.1906	0.828055		1.98131	0.584894		1.46305	0.516569	AKECAJDH_04539;MFLHIALH_04102;DCDFFNPL_04137;FKMLNFIO_04283;GLDDMOCL_04536;JGNKHNGP_03766;LDAFADHK_04388;LDGHKELH_04463;MDFLOMJF_04525;OHHEJDIF_04228;MMBPMBEH_04414;MIFODHDK_04073;PLHOMEHO_04482;PHFOGIIG_04158;PGGPIPGL_03968;PDHOICOE_04429;MOJHFLHB_04311;OJHEIEBF_04133;NIDIMMPG_04441;OBPAEDDO_04203;NOHKOBHI_04435;MGNOKNHM_03948;NNNPJDNC_04399;KGDHKPMH_04087;NHOBAAIO_04005;NEHPHFBI_03865;NAOIOOGN_…	AKECAJDH_04539	WP_002882811.1	100	329	0	0	1	329	1	329	0	711	2	MULTISPECIES: fatty acid biosynthesis protein FabY	Enterobacteriaceae	8	8	1	34.3	34.3	3.6	37.006	0	12.855	10183000000	322	Intensity ->	24.0586	23.8713	25.1072	25.0245	26.5999	26.7641	26.9209	26.904	26.9191
NDKMCODD_02526 Elongation factor G;HLDGGNCB_00092 Elongation factor G;NEHPHFBI_05117 Elongation factor G;MOMKEPDA_03440 Elongation factor G;MMBPMBEH_01417 Elongation factor G;LAMNHLIM_00256 Elongation factor G;KAKJGGOB_05138 Elongation factor G;JPKDPIEF_03		1.33048	0.683507	+	2.30414	0.830622		0.659843	0.385067		1.67518	0.771297	NDKMCODD_02526;HLDGGNCB_00092;NEHPHFBI_05117;MOMKEPDA_03440;MMBPMBEH_01417;LAMNHLIM_00256;KAKJGGOB_05138;JPKDPIEF_03815;HMILANMN_00037;HCKAPHMK_02267;GGJBMBGO_05109;GFENDMHA_04904;CJCECFGL_02770	NDKMCODD_02526	WP_016161446.1	100	700	0	0	1	700	1	700	0	1497	0	MULTISPECIES: elongation factor G	Klebsiella	34	31	0	74.3	71.4	0	77.448	0	46.884	36416000000	692	Intensity ->	27.0889	28.1398	23.753	27.8037	29.1114	26.9473	27.3413	24.976	27.5194
IONIJJIE_04131 DNA polymerase I;LDEOJMPC_04774 DNA polymerase I;AKLPFMOP_04054 DNA polymerase I;IFJFPDBC_04390 DNA polymerase I;IHIMMCCN_04386 DNA polymerase I;AKBENCOC_04272 DNA polymerase I;JGNKHNGP_03777 DNA polymerase I;KGDHKPMH_04076 DNA polymerase I;	+	3.42983	0.97168	+	3.51481	0.91993		1.13003	0.454452	+	3.5477	0.902314	IONIJJIE_04131;LDEOJMPC_04774;AKLPFMOP_04054;IFJFPDBC_04390;IHIMMCCN_04386;AKBENCOC_04272;JGNKHNGP_03777;KGDHKPMH_04076;KIPKJAPL_04407;LBAFEENC_04187;LEHBAPKF_04193;BOOKNNFC_04517;LICHAJAM_04353;LKKPCFJO_04267;PHFOGIIG_04147;OJHEIEBF_04144;OBPAEDDO_04192;NHOBAAIO_03994;NAOIOOGN_04659;MLHAEAGN_04471;BNJIIODC_03911;CJCECFGL_04553;MCLKNHFK_04631;EMJPEEDP_04444;IBBGFBOE_04167;HKDDHMGF_04302;HHBCICDJ_…	IONIJJIE_04131	WP_002882729.1	100	930	0	0	1	930	1	930	0	1976	0	MULTISPECIES: DNA polymerase I	Klebsiella	48	4	0	63	11.7	0	103.15	0	7.7784	15645000000	264	Intensity ->	25.9082	26.3377	26.4706	24.768	27.0895	26.3979	24.7908	25.6272	25.3356
GNOCNACA_03439 DNA mismatch repair protein MutL		2.71736	0.524666		2.50873	0.464762	+	4.511	0.630207		2.23264	0.436338	GNOCNACA_03439	GNOCNACA_03439	WP_117123463.1	100	619	0	0	1	619	1	619	0	1308	0	DNA mismatch repair endonuclease MutL	Klebsiella variicola	7	1	1	23.1	3.2	3.2	67.733	0.00039393	2.7106	13500000	1	Intensity ->	23.3053	23.1585	25.4653	24.8592	24.8503	24.9982	26.0588	25.7409	24.287
PGGPIPGL_04993 Chromosome partition protein Smc;MGNOKNHM_05162 Chromosome partition protein Smc;LAMNHLIM_04221 Chromosome partition protein Smc;JODBNEFA_05070 Chromosome partition protein Smc;HCKAPHMK_04475 Chromosome partition protein Smc;FAAJJJPM_05049 C		2.02672	0.571505	+	4.08826	0.842444		0.685666	0.257199		1.77311	0.492526	PGGPIPGL_04993;MGNOKNHM_05162;LAMNHLIM_04221;JODBNEFA_05070;HCKAPHMK_04475;FAAJJJPM_05049;NEHPHFBI_04807;KAKJGGOB_04727;GGJBMBGO_04757	PGGPIPGL_04993	WP_000101568.1	100	346	0	0	1	346	1	346	0	686	9	MULTISPECIES: DNA-binding protein	Gammaproteobacteria	11	11	11	37	37	37	38.434	0	45.182	835070000	47	Intensity ->	24.323	23.547	25.3553	24.2488	24.4971	27.0628	26.7249	23.6746	24.1718
PHFOGIIG_04806 RNA chaperone ProQ;OJHEIEBF_04961 RNA chaperone ProQ;NHOBAAIO_04968 RNA chaperone ProQ;LICHAJAM_05152 RNA chaperone ProQ;IBBGFBOE_05017 RNA chaperone ProQ;HHBCICDJ_04968 RNA chaperone ProQ;GLDDMOCL_04891 RNA chaperone ProQ;GKOGJPOJ_05389 RNA		1.80766	0.739584	+	2.30431	0.847494		0.87685	0.422353		1.68058	0.696353	PHFOGIIG_04806;OJHEIEBF_04961;NHOBAAIO_04968;LICHAJAM_05152;IBBGFBOE_05017;HHBCICDJ_04968;GLDDMOCL_04891;GKOGJPOJ_05389;FFGKNOLL_05167;FAFFAFNI_04821;FAAJJJPM_04664;DKMKOKFA_04950	PHFOGIIG_04806	WP_004152388.1	100	187	0	0	1	187	1	187	3.93e-124	399	9	MULTISPECIES: hypothetical protein	Enterobacteriaceae	6	6	6	48.7	48.7	48.7	21.089	0	11.937	4452100000	67	Intensity ->	24.0519	24.5606	24.4562	25.3155	25.5111	24.1537	25.3397	24.2733	23.8237
ABBHDKBN_02546 hypothetical protein;IFMLMCEN_03249 hypothetical protein;POANJPPA_00998 hypothetical protein;PDHOICOE_01328 hypothetical protein;OHHEJDIF_00766 hypothetical protein;NJABOMKP_01027 hypothetical protein;MLJPOPCO_03190 hypothetical protein;MDFL		1.82197	0.67047	+	2.762	0.848564		0.328038	0.186258		0.560356	0.295031	ABBHDKBN_02546;IFMLMCEN_03249;POANJPPA_00998;PDHOICOE_01328;OHHEJDIF_00766;NJABOMKP_01027;MLJPOPCO_03190;MDFLOMJF_03655;LIHPPEIE_03747;LDGHKELH_03690;LDEOJMPC_00887;JLCIPNGE_02801;JDODKMIM_04051;HCDJKCEB_03698;HBOELNEG_04150;FKMLNFIO_03322;DFEHMONI_03657;DAPHJGNK_03618;CPNDFLLE_01515;BOOKNNFC_04107;BIJIKNOD_03451;BBOICAOD_03181;AKECAJDH_04077;IFJFPDBC_00888;HKDDHMGF_00121;LICHAJAM_03430	ABBHDKBN_02546	WP_020324670.1	100	219	0	0	1	219	6	224	2.35e-144	461	0	MULTISPECIES: O-methyltransferase	Klebsiella	13	13	0	78.1	78.1	0	24.107	0	15.254	9037800000	247	Intensity ->	27.1356	27.045	25.1394	25.7105	26.8555	27.6445	26.3936	25.7796	24.3409
POANJPPA_04360 ATP-dependent protease subunit HslV;NAOIOOGN_04609 ATP-dependent protease subunit HslV;PHFOGIIG_04204 ATP-dependent protease subunit HslV;PGGPIPGL_03929 ATP-dependent protease subunit HslV;PDHOICOE_04390 ATP-dependent protease subunit HslV;P		1.78758	0.632458	+	3.26552	0.86377		0.965729	0.386551		1.92369	0.640915	POANJPPA_04360;NAOIOOGN_04609;PHFOGIIG_04204;PGGPIPGL_03929;PDHOICOE_04390;PDCEEBFL_04423;OJHEIEBF_04087;OBPAEDDO_04249;NOHKOBHI_04389;NNNPJDNC_04353;NJABOMKP_04373;NHOBAAIO_04051;NEHPHFBI_03904;NDKMCODD_04351;JAHBEKLM_04714;NANGKDPO_04110;MOMKEPDA_03919;MOJHFLHB_04357;MMBPMBEH_04375;MLJPOPCO_04673;MLHAEAGN_04414;MIFODHDK_04034;MGNOKNHM_03909;MFLHIALH_04056;MDFLOMJF_04479;MCLKNHFK_04574;LKKPCFJO_…	POANJPPA_04360	WP_002882918.1	100	176	0	0	1	176	1	176	1.67e-114	371	1	MULTISPECIES: ATP-dependent protease subunit HslV	Enterobacteriaceae	7	7	1	48.3	48.3	6.2	19	0	7.348	10173000000	233	Intensity ->	26.5209	26.8346	27.1307	27.3813	27.3665	27.4386	27.3653	27.1287	24.4743
PPLOJMMN_04445 Protein YciI;JGAACPEG_00403 Protein YciI;PLHOMEHO_00080 Protein YciI;PHFOGIIG_01081 Protein YciI;PGGPIPGL_00367 Protein YciI;PDHOICOE_03526 Protein YciI;PDCEEBFL_00689 Protein YciI;OJHEIEBF_00530 Protein YciI;OHHEJDIF_00400 Protein YciI;OBPA		1.68099	0.644523	+	3.1765	0.887737		0.958843	0.416312		2.53508	0.805218	PPLOJMMN_04445;JGAACPEG_00403;PLHOMEHO_00080;PHFOGIIG_01081;PGGPIPGL_00367;PDHOICOE_03526;PDCEEBFL_00689;OJHEIEBF_00530;OHHEJDIF_00400;OBPAEDDO_01291;NOHKOBHI_03918;NNNPJDNC_00273;NJABOMKP_02785;NIDIMMPG_03801;POANJPPA_02428;NEHPHFBI_02042;NDKMCODD_00002;NAOIOOGN_00020;NANGKDPO_03320;MOMKEPDA_04299;MOJHFLHB_02188;MMBPMBEH_01725;MLJPOPCO_02757;MLHAEAGN_00894;MIFODHDK_03568;MGNOKNHM_00286;MFLHIALH_…	PPLOJMMN_04445	WP_002910042.1	100	98	0	0	1	98	1	98	1.95e-59	207	0	MULTISPECIES: YciI family protein	Enterobacteriaceae	6	6	6	45.9	45.9	45.9	10.679	0	10.782	16692000000	305	Intensity ->	26.8011	27.1861	27.0853	26.9166	26.9209	24.668	26.9004	26.7401	24.5181
PHFOGIIG_02904 Catabolite repressor/activator;OJHEIEBF_02401 Catabolite repressor/activator;OBPAEDDO_03045 Catabolite repressor/activator;NHOBAAIO_02331 Catabolite repressor/activator;MFLHIALH_02400 Catabolite repressor/activator;LICHAJAM_02719 Catabolite		1.11216	0.487186	+	3.00317	0.897251		1.08873	0.437049		1.20688	0.500136	PHFOGIIG_02904;OJHEIEBF_02401;OBPAEDDO_03045;NHOBAAIO_02331;MFLHIALH_02400;LICHAJAM_02719;LBAFEENC_02254;KIPKJAPL_02628;KGDHKPMH_02563;IONIJJIE_02442;IBBGFBOE_02420;HHBCICDJ_02330;GKOGJPOJ_01954;FFGKNOLL_02482;EIGBNDKD_01310;DKMKOKFA_02244;DIBEHLKB_02912;DGGDKHHH_02171;DCDFFNPL_02990;CKBPPGBK_02309;BNJIIODC_01376;AKLPFMOP_02213;AKBENCOC_02889	PHFOGIIG_02904	WP_002888539.1	100	334	0	0	1	334	1	334	0	708	0	MULTISPECIES: catabolite repressor/activator	Enterobacteriaceae	13	1	1	60.2	7.8	7.8	38.123	0.00098879	2.054	4616200000	42	Intensity ->	23.7279	25.1088	28.2242	24.2757	25.9599	23.9938	24.2115	24.7907	25.3212
KNIGJBDP_02848 Single-stranded DNA-binding protein;NJABOMKP_04982 Single-stranded DNA-binding protein;KIACFNHB_05370 Single-stranded DNA-binding protein;HCKAPHMK_05302 Single-stranded DNA-binding protein;DGGDKHHH_05247 Single-stranded DNA-binding protein		1.80976	0.674946	+	2.90503	0.904507		2.00083	0.65836		2.13758	0.742136	KNIGJBDP_02848;NJABOMKP_04982;KIACFNHB_05370;HCKAPHMK_05302;DGGDKHHH_05247	KNIGJBDP_02848	WP_162262153.1	100	162	0	0	1	162	1	162	1.3e-103	339	6	single-stranded DNA-binding protein	Klebsiella pneumoniae	7	5	5	63	49.4	49.4	17.427	0.00074766	2.474	2751000000	26	Intensity ->	23.3873	24.8759	25.25	28.7566	25.6982	29.2618	29.001	29.0336	24.9473
HLDGGNCB_01636 Fumarate hydratase class II		1.32963	0.584948	+	3.00767	0.910379		1.10331	0.478378		2.62716	0.820676	HLDGGNCB_01636	HLDGGNCB_01636	WP_115656351.1	100	466	0	0	1	466	1	466	0	994	0	class II fumarate hydratase	Klebsiella variicola	27	27	3	71.7	71.7	8.8	49.836	0	45.793	48225000000	889	Intensity ->	27.8358	31.4938	30.2262	30.1683	30.4257	27.9516	26.0886	28.3598	29.5196
AKBENCOC_02517 DNA-binding protein H-NS;IBBGFBOE_02837 DNA-binding protein H-NS;PHFOGIIG_03155 DNA-binding protein H-NS;OJHEIEBF_03228 DNA-binding protein H-NS;OBPAEDDO_02292 DNA-binding protein H-NS;NHOBAAIO_03158 DNA-binding protein H-NS;LICHAJAM_04884 D		2.17207	0.759779	+	3.14113	0.914101		1.61734	0.575418		2.37904	0.782322	AKBENCOC_02517;IBBGFBOE_02837;PHFOGIIG_03155;OJHEIEBF_03228;OBPAEDDO_02292;NHOBAAIO_03158;LICHAJAM_04884;LBAFEENC_02661;KIPKJAPL_03035;KGDHKPMH_01966;IONIJJIE_02694;HHBCICDJ_03259;GKOGJPOJ_01726;GKKJMJPB_01407;FFGKNOLL_02187;DKMKOKFA_03227;DIBEHLKB_02382;CKBPPGBK_02711;BIJIKNOD_00391;FKMLNFIO_02016;HMILANMN_04443	AKBENCOC_02517	WP_001588074.1	100	134	0	0	1	134	1	134	1.62e-81	274	1	MULTISPECIES: H-NS histone family protein	Enterobacteriaceae	8	5	5	64.2	44.8	44.8	15.114	0	8.8704	4278700000	91	Intensity ->	24.8788	24.8928	24.1793	24.8112	24.1981	25.1915	25.0828	26.0636	25.4395
PLHOMEHO_04067 Lipoprotein-releasing system ATP-binding protein LolD;NNNPJDNC_03521 Lipoprotein-releasing system ATP-binding protein LolD;MOJHFLHB_03602 Lipoprotein-releasing system ATP-binding protein LolD;ELBEMKON_03740 Lipoprotein-releasing system ATP-b	+	6.20087	0.947967	+	3.6798	0.690587		3.03007	0.597402	+	7.0461	0.994687	PLHOMEHO_04067;NNNPJDNC_03521;MOJHFLHB_03602;ELBEMKON_03740;CNGOPJHG_04208	PLHOMEHO_04067	WP_020805064.1	100	233	0	0	1	233	1	233	3.41e-155	493	2	lipoprotein-releasing ABC transporter ATP-binding protein LolD	Klebsiella pneumoniae	8	8	1	45.9	45.9	4.7	25.633	0	29.064	12676000000	337	Intensity ->	26.673	26.8937	27.1507	26.8506	26.7479	27.146	27.3186	26.5274	26.5958
ABBHDKBN_01191 Lysine/arginine/ornithine-binding periplasmic protein;MGNOKNHM_00919 Lysine/arginine/ornithine-binding periplasmic protein;LKKPCFJO_01678 Lysine/arginine/ornithine-binding periplasmic protein;LKHBKNGK_02202 Lysine/arginine/ornithine-binding		0.839776	0.431899	+	2.85933	0.926592		0.624701	0.323632		1.85	0.709681	ABBHDKBN_01191;MGNOKNHM_00919;LKKPCFJO_01678;LKHBKNGK_02202;NIDIMMPG_02128;LICHAJAM_01066;LDEOJMPC_04294;LBAFEENC_00810;FFGKNOLL_02004;FFEFNEEE_01987;FAFFAFNI_01180;FAAJJJPM_00225;EMJPEEDP_02060;ELBEMKON_01396;EIGBNDKD_00750;EHOGFMGO_00266;DPOGEKJJ_01036;DLHAIOGB_00210;GBJBBMAD_01009;MCLKNHFK_00803;MLHAEAGN_02757;DGGDKHHH_00676;MMBPMBEH_02111;PPLOJMMN_00399;PLHOMEHO_02920;PHFOGIIG_00229;PGGPIPGL_…	ABBHDKBN_01191	WP_065900323.1	100	260	0	0	1	260	1	260	1.82e-170	540	0	lysine/arginine/ornithine ABC transporter substrate-binding protein ArgT	Klebsiella pneumoniae	9	9	9	47.3	47.3	47.3	28.123	0	15.002	6562500000	112	Intensity ->	25.223	23.0062	25.0782	26.1539	23.5574	24.7093	24.3798	24.6528	27.1674
PLHOMEHO_03275 Formate acetyltransferase 1;NNNPJDNC_04626 Formate acetyltransferase 1;MOJHFLHB_04565 Formate acetyltransferase 1;CNGOPJHG_04712 Formate acetyltransferase 1	+	3.11206	1.22337		0.974729	0.544839		1.72769	0.786631		1.06574	0.623428	PLHOMEHO_03275;NNNPJDNC_04626;MOJHFLHB_04565;CNGOPJHG_04712	PLHOMEHO_03275	WP_032435437.1	100	760	0	0	1	760	1	760	0	1639	1	formate C-acetyltransferase	Klebsiella pneumoniae	95	10	2	93	16.2	4.2	85.131	0	106.86	971640000000	2531	Intensity ->	32.6083	33.021	32.4168	31.8248	33.4452	32.1248	33.5056	33.6716	32.5891
CNGOPJHG_04750 Glucose-1-phosphatase;MOJHFLHB_03689 Glucose-1-phosphatase;NNNPJDNC_03388 Glucose-1-phosphatase;PLHOMEHO_03979 Glucose-1-phosphatase;HCKAPHMK_02626 Glucose-1-phosphatase;NJABOMKP_03411 Glucose-1-phosphatase;NAOIOOGN_04233 Glucose-1-phosphata		1.08479	0.65209	+	2.65602	0.929204		0.77462	0.468674		0.6653	0.396114	CNGOPJHG_04750;MOJHFLHB_03689;NNNPJDNC_03388;PLHOMEHO_03979;HCKAPHMK_02626;NJABOMKP_03411;NAOIOOGN_04233;MLJPOPCO_02225;MGNOKNHM_03211;LKHBKNGK_04214;LIHPPEIE_02590;LDGHKELH_02946;LDEOJMPC_00098;JODBNEFA_00702;JLFCAHLI_03592;JGAACPEG_02828;IFJFPDBC_04812;HMILANMN_04404;HKDDHMGF_04633;NOHKOBHI_03336;PGGPIPGL_01424;OHHEJDIF_03795;GLDDMOCL_03514;GFENDMHA_04338;BBOICAOD_02404;BIJIKNOD_02695;CILGFONI_…	CNGOPJHG_04750	WP_072277584.1	100	415	0	0	1	415	7	421	0	891	2	bifunctional glucose-1-phosphatase/inositol phosphatase	Klebsiella pneumoniae	30	30	0	77.1	77.1	0	45.576	0	136.43	280320000000	2607	Intensity ->	31.163	31.1771	31.6157	31.9448	31.7708	31.2451	31.6199	31.7089	31.7057
PHFOGIIG_04083 Quinone reductase;LBAFEENC_04143 Quinone reductase;IONIJJIE_04087 Quinone reductase;IBBGFBOE_04043 Quinone reductase		2.31268	0.464868		1.48318	0.332664	+	4.7213	0.64603		1.82283	0.403958	PHFOGIIG_04083;LBAFEENC_04143;IONIJJIE_04087;IBBGFBOE_04043	PHFOGIIG_04083	WP_004217794.1	100	188	0	0	1	188	1	188	7.5e-125	401	0	NAD(P)H-dependent oxidoreductase	Klebsiella pneumoniae	12	1	1	79.3	19.7	19.7	20.455	0.0017513	1.5227	291980000	9	Intensity ->	24.6201	23.9211	25.4602	24.5487	24.9764	24.2415	25.541	24.9466	24.3624
AKBENCOC_01942 hypothetical protein;PHFOGIIG_01444 hypothetical protein;OJHEIEBF_01542 hypothetical protein;OBPAEDDO_01942 hypothetical protein;NHOBAAIO_01182 hypothetical protein;MFLHIALH_05275 hypothetical protein;LICHAJAM_02013 hypothetical protein;LBAF		3.10941	0.872705	+	7.44198	1.36978		2.28167	0.67455	+	4.05567	1.00033	AKBENCOC_01942;PHFOGIIG_01444;OJHEIEBF_01542;OBPAEDDO_01942;NHOBAAIO_01182;MFLHIALH_05275;LICHAJAM_02013;LBAFEENC_05129;KIPKJAPL_01596;KGDHKPMH_04418;JLFCAHLI_03171;IONIJJIE_05130;IBBGFBOE_02051;HHBCICDJ_00880;GKOGJPOJ_04431;FFGKNOLL_01520;EIGBNDKD_04127;DKMKOKFA_01542;DIBEHLKB_01505;DGGDKHHH_03423;DCDFFNPL_05224;CKBPPGBK_01941;BNJIIODC_04409;AKLPFMOP_04159;DLHAIOGB_03594	AKBENCOC_01942	WP_004199124.1	100	580	0	0	1	580	1	580	0	1248	0	MULTISPECIES: AIPR family protein	Enterobacteriaceae	18	18	18	42.9	42.9	42.9	64.682	0	20.875	4071900000	132	Intensity ->	23.7316	25.0349	27.6976	25.5379	24.6509	24.093	27.7135	25.3857	24.4787
NJABOMKP_04796 Regulator of sigma D;NEHPHFBI_04965 Regulator of sigma D;MLJPOPCO_04946 Regulator of sigma D;MIFODHDK_04771 Regulator of sigma D;LIHPPEIE_05227 Regulator of sigma D;LDGHKELH_05085 Regulator of sigma D;LAMNHLIM_04994 Regulator of sigma D;KAKJ		1.40931	0.640608	+	3.03863	0.936079		1.25629	0.548396		2.07022	0.795295	NJABOMKP_04796;NEHPHFBI_04965;MLJPOPCO_04946;MIFODHDK_04771;LIHPPEIE_05227;LDGHKELH_05085;LAMNHLIM_04994;KAKJGGOB_04936;HCDJKCEB_04879;GGJBMBGO_04964;BIJIKNOD_04900;BBOICAOD_04994	NJABOMKP_04796	WP_004178233.1	100	165	0	0	1	165	1	165	5.3e-107	349	0	MULTISPECIES: Rsd/AlgQ family anti-sigma factor	Klebsiella	10	10	3	66.7	66.7	17	18.802	0	12.545	12276000000	250	Intensity ->	23.2382	26.843	24.6386	26.6879	26.9602	27.5042	24.4966	26.9652	24.7523
ABBHDKBN_04712 Ribonuclease T;JODBNEFA_01394 Ribonuclease T;OHHEJDIF_00194 Ribonuclease T;PPLOJMMN_04011 Ribonuclease T;POANJPPA_03400 Ribonuclease T;PLHOMEHO_00273 Ribonuclease T;PHFOGIIG_01275 Ribonuclease T;PGGPIPGL_00173 Ribonuclease T;PDHOICOE_04080 R		3.05634	0.605889		2.01129	0.483146	+	4.56088	0.702558		2.17151	0.470617	ABBHDKBN_04712;JODBNEFA_01394;OHHEJDIF_00194;PPLOJMMN_04011;POANJPPA_03400;PLHOMEHO_00273;PHFOGIIG_01275;PGGPIPGL_00173;PDHOICOE_04080;PDCEEBFL_00486;MMBPMBEH_00077;MLJPOPCO_01753;OBPAEDDO_01485;NOHKOBHI_00890;NNNPJDNC_00466;NJABOMKP_03036;NIDIMMPG_04069;NHOBAAIO_00725;NEHPHFBI_02495;NAOIOOGN_00221;NANGKDPO_03117;MOMKEPDA_02762;MOJHFLHB_02380;OJHEIEBF_00724;JLFCAHLI_00412;MLHAEAGN_01099;LDAFADHK_…	ABBHDKBN_04712	WP_002907766.1	100	215	0	0	1	215	1	215	1.51e-145	463	1	MULTISPECIES: ribonuclease T	Enterobacteriaceae	8	8	8	66	66	66	23.606	0	7.9027	7121400000	319	Intensity ->	26.1564	24.6919	26.6218	26.1143	26.2426	26.2679	25.409	24.2642	26.3145
ABBHDKBN_01794 Flavodoxin/ferredoxin--NADP reductase;NOHKOBHI_03006 Flavodoxin/ferredoxin--NADP reductase;PPLOJMMN_03106 Flavodoxin/ferredoxin--NADP reductase;POANJPPA_00865 Flavodoxin/ferredoxin--NADP reductase;PLHOMEHO_04716 Flavodoxin/ferredoxin--NADP r		2.03904	0.657984	+	3.81845	0.943066		2.80992	0.738804		2.00045	0.631687	ABBHDKBN_01794;NOHKOBHI_03006;PPLOJMMN_03106;POANJPPA_00865;PLHOMEHO_04716;PHFOGIIG_04498;PGGPIPGL_04394;PDHOICOE_02598;PDCEEBFL_02318;OJHEIEBF_03437;OHHEJDIF_01603;OBPAEDDO_03832;NNNPJDNC_02064;MIFODHDK_00934;NJABOMKP_00509;NIDIMMPG_03272;NHOBAAIO_03342;NEHPHFBI_03484;NAOIOOGN_04383;MOMKEPDA_04275;MOJHFLHB_04423;MMBPMBEH_03216;MLJPOPCO_01319;JGAACPEG_03435;MLHAEAGN_00278;MGNOKNHM_04232;IHIMMCCN_…	ABBHDKBN_01794	WP_004173895.1	100	248	0	0	1	248	1	248	1.35e-166	527	0	MULTISPECIES: ferredoxin--NADP(+) reductase	Enterobacteriaceae	8	8	3	50.4	50.4	22.6	27.857	0	6.7226	9771300000	329	Intensity ->	26.9225	26.6024	27.0785	26.8663	27.4688	26.8263	25.1025	23.9744	27.5874
PGGPIPGL_03513 PTS system N-acetylglucosamine-specific EIICBA component;MGNOKNHM_03298 PTS system N-acetylglucosamine-specific EIICBA component;JODBNEFA_03050 PTS system N-acetylglucosamine-specific EIICBA component;FAAJJJPM_03575 PTS system N-acetylglucos		1.78349	0.648699	+	3.33584	0.947519		1.1784	0.45602		1.86256	0.649691	PGGPIPGL_03513;MGNOKNHM_03298;JODBNEFA_03050;FAAJJJPM_03575;EHOGFMGO_01156;CILGFONI_03308	PGGPIPGL_03513	WP_062920849.1	100	651	0	0	1	651	1	651	0	1360	0	MULTISPECIES: PTS N-acetyl glucosamine transporter subunit IIABC	Klebsiella	18	1	1	37.5	4.1	4.1	68.138	0.0010033	2.0945	3446900000	33	Intensity ->	24.2553	24.0131	24.2264	25.7819	25.1504	25.9331	26.233	24.8296	25.6641
NJABOMKP_05279 Bleomycin resistance protein;NEHPHFBI_05241 Bleomycin resistance protein;NANGKDPO_05307 Bleomycin resistance protein;MLJPOPCO_05208 Bleomycin resistance protein;MFLHIALH_05284 Bleomycin resistance protein;LIHPPEIE_05374 Bleomycin resistance		1.14036	0.565791	+	2.6676	0.954835		1.35028	0.571878		1.46009	0.634204	NJABOMKP_05279;NEHPHFBI_05241;NANGKDPO_05307;MLJPOPCO_05208;MFLHIALH_05284;LIHPPEIE_05374;KNIGJBDP_02872;KNDIJLHM_04828;KIACFNHB_05345;KAKJGGOB_05287;HCKAPHMK_05203;GGJBMBGO_05228;EHOGFMGO_05232;DGGDKHHH_05147;DCDFFNPL_05342;BNJIIODC_05102;AKLPFMOP_05103;AKECAJDH_05099	NJABOMKP_05279	WP_004201167.1	100	121	0	0	1	121	1	121	2.17e-76	257	9	MULTISPECIES: bleomycin binding protein Ble-MBL	Bacteria	7	7	7	75.2	75.2	75.2	13.439	0	9.5587	5424100000	84	Intensity ->	24.7658	25.1246	25.0253	28.2651	27.5891	29.6941	28.9191	29.4768	26.9126
PHFOGIIG_05241 Aminoglycoside N(6)-acetyltransferase type 1;JGAACPEG_05201 Aminoglycoside N(6)-acetyltransferase type 1;IFMLMCEN_05055 Aminoglycoside N(6)-acetyltransferase type 1;HBOELNEG_05307 Aminoglycoside N(6)-acetyltransferase type 1;DAPHJGNK_053		0.921481	0.554318	+	2.36745	0.955876		1.09958	0.563407		1.0185	0.577987	PHFOGIIG_05241;JGAACPEG_05201;IFMLMCEN_05055;HBOELNEG_05307;DAPHJGNK_05315;OJHEIEBF_05354;NHOBAAIO_05359;JLCIPNGE_05308;JDODKMIM_05342;IONIJJIE_05428;HHBCICDJ_05352;FFEFNEEE_05280;DKMKOKFA_05355	PHFOGIIG_05241	WP_004152783.1	100	201	0	0	1	201	1	201	1.16e-134	431	9	MULTISPECIES: AAC(6')-Ib family aminoglycoside 6'-N-acetyltransferase	Enterobacteriaceae	8	2	2	47.3	12.9	12.9	22.407	0	4.9414	11516000000	78	Intensity ->	23.8777	25.4682	27.7471	24.6387	23.7793	25.4134	24.6971	23.5106	25.0622
NANGKDPO_02975 NAD-dependent malic enzyme;KNIGJBDP_00441 NAD-dependent malic enzyme;KNDIJLHM_00441 NAD-dependent malic enzyme;KIACFNHB_01067 NAD-dependent malic enzyme;KBELINKH_01590 NAD-dependent malic enzyme;JKMJKANG_03140 NAD-dependent malic enzyme;BAIH		2.10458	0.680726	+	3.55876	0.958402		1.95361	0.609872		2.41001	0.724298	NANGKDPO_02975;KNIGJBDP_00441;KNDIJLHM_00441;KIACFNHB_01067;KBELINKH_01590;JKMJKANG_03140;BAIHKOLG_00047	NANGKDPO_02975	WP_004202648.1	100	565	0	0	1	565	1	565	0	1218	0	MULTISPECIES: NAD-dependent malic enzyme	Enterobacteriaceae	30	30	2	78.8	78.8	8.8	62.764	0	60.502	63506000000	921	Intensity ->	29.1438	28.6277	29.8071	30.7304	28.8809	28.4107	28.2883	29.2526	28.4916
PPLOJMMN_03273 Protein rof;POANJPPA_01643 Protein rof;PLHOMEHO_02079 Protein rof;PHFOGIIG_04396 Protein rof;PGGPIPGL_03718 Protein rof;PDHOICOE_02280 Protein rof;PDCEEBFL_04072 Protein rof;OJHEIEBF_04258 Protein rof;OHHEJDIF_02529 Protein rof;OBPAEDDO_0438		2.02541	0.963276	+	2.30962	0.963813		0.815977	0.488228		1.9773	0.897483	PPLOJMMN_03273;POANJPPA_01643;PLHOMEHO_02079;PHFOGIIG_04396;PGGPIPGL_03718;PDHOICOE_02280;PDCEEBFL_04072;OJHEIEBF_04258;OHHEJDIF_02529;OBPAEDDO_04380;NOHKOBHI_03240;NNNPJDNC_02651;NJABOMKP_01428;MFLHIALH_04285;MDFLOMJF_02847;NEHPHFBI_01150;NDKMCODD_03158;NAOIOOGN_02582;NANGKDPO_03631;MOMKEPDA_02111;MOJHFLHB_02624;MMBPMBEH_02545;MLJPOPCO_00308;MLHAEAGN_01934;MIFODHDK_02136;MGNOKNHM_03674;NIDIMMPG_…	PPLOJMMN_03273	WP_002889424.1	100	86	0	0	1	86	1	86	2.02e-51	183	1	MULTISPECIES: Rho-binding antiterminator	Enterobacteriaceae	6	6	6	48.8	48.8	48.8	9.6308	0	9.4209	37499000000	456	Intensity ->	28.2968	28.258	27.8046	28.305	29.1056	28.6684	26.3221	28.3168	23.6109
ABBHDKBN_03377 Formyltetrahydrofolate deformylase;MLJPOPCO_02738 Formyltetrahydrofolate deformylase;PPLOJMMN_04464 Formyltetrahydrofolate deformylase;POANJPPA_02409 Formyltetrahydrofolate deformylase;PLHOMEHO_00061 Formyltetrahydrofolate deformylase;PHFOGI		2.3175	0.850461	+	3.31245	0.981471		1.31099	0.556312		1.32752	0.601495	ABBHDKBN_03377;MLJPOPCO_02738;PPLOJMMN_04464;POANJPPA_02409;PLHOMEHO_00061;PHFOGIIG_01062;PDHOICOE_03507;OJHEIEBF_00511;OHHEJDIF_00419;MMBPMBEH_01706;NNNPJDNC_00254;MLHAEAGN_00875;NJABOMKP_02804;NIDIMMPG_03820;NHOBAAIO_00512;NEHPHFBI_02023;NAOIOOGN_00001;MOMKEPDA_04318;MOJHFLHB_02169;OBPAEDDO_01272;NOHKOBHI_03899;JLFCAHLI_00631;IONIJJIE_03920;JLCIPNGE_02031;MFLHIALH_03693;MDFLOMJF_03002;MCLKNHFK_…	ABBHDKBN_03377	WP_004151854.1	100	280	0	0	1	280	1	280	0	598	0	MULTISPECIES: formyltetrahydrofolate deformylase	Enterobacteriaceae	13	1	1	72.9	6.1	6.1	31.792	0.00022391	3.389	8568300000	154	Intensity ->	25.6744	24.4752	24.9566	25.9468	23.8981	26.9737	25.5193	24.8225	25.2019
PHFOGIIG_02395 hypothetical protein;OJHEIEBF_04843 hypothetical protein;OBPAEDDO_05028 hypothetical protein;NHOBAAIO_04864 hypothetical protein;MFLHIALH_04850 hypothetical protein;LICHAJAM_02664 hypothetical protein;LBAFEENC_01288 hypothetical protein;KNIG		2.67207	0.733844	+	5.05644	0.992993		2.02319	0.56747		2.13504	0.633204	PHFOGIIG_02395;OJHEIEBF_04843;OBPAEDDO_05028;NHOBAAIO_04864;MFLHIALH_04850;LICHAJAM_02664;LBAFEENC_01288;KNIGJBDP_04880;KNDIJLHM_04864;KIPKJAPL_02256;KGDHKPMH_05012;IONIJJIE_01320;HHBCICDJ_04864;GLDDMOCL_02323;GKOGJPOJ_01464;FFGKNOLL_01860;FAFFAFNI_00106;DKMKOKFA_04846;DIBEHLKB_05033;DCDFFNPL_04999;CKBPPGBK_04949;BNJIIODC_02184;AKBENCOC_05033	PHFOGIIG_02395	WP_004151259.1	100	156	0	0	100	255	1	156	6.16e-100	339	1	MULTISPECIES: hypothetical protein	Enterobacteriaceae	7	7	3	35.7	35.7	17.3	28.415	0	7.3531	2982000000	81	Intensity ->	24.4154	24.1073	26.5892	26.77	24.8453	25.8374	26.2768	26.2696	26.7025
PPLOJMMN_01681 Amino-acid acetyltransferase;JGAACPEG_02457 Amino-acid acetyltransferase;PLHOMEHO_01433 Amino-acid acetyltransferase;PHFOGIIG_00519 Amino-acid acetyltransferase;PGGPIPGL_02763 Amino-acid acetyltransferase;PDHOICOE_03121 Amino-acid acetyltran		2.23012	0.718233	+	4.09484	1.01368		2.15251	0.656978		2.22679	0.720739	PPLOJMMN_01681;JGAACPEG_02457;PLHOMEHO_01433;PHFOGIIG_00519;PGGPIPGL_02763;PDHOICOE_03121;PDCEEBFL_01580;OJHEIEBF_00280;OHHEJDIF_01270;OBPAEDDO_00280;NOHKOBHI_01526;NNNPJDNC_00632;NJABOMKP_02487;NIDIMMPG_01150;POANJPPA_00347;NEHPHFBI_00846;NDKMCODD_00615;NAOIOOGN_01681;NANGKDPO_01246;MOMKEPDA_01037;MOJHFLHB_01260;MMBPMBEH_03515;MLJPOPCO_03580;MLHAEAGN_03525;MIFODHDK_01699;MGNOKNHM_02381;MFLHIALH_…	PPLOJMMN_01681	WP_009308565.1	100	443	0	0	1	443	1	443	0	948	0	MULTISPECIES: amino-acid N-acetyltransferase	Enterobacteriaceae	15	15	1	41.3	41.3	3.6	49.489	0	33.894	4048700000	199	Intensity ->	25.4618	24.5121	27.5137	24.2633	25.2614	24.7417	27.5691	25.4744	25.3838
BOOKNNFC_03733 putative protein;COKEOJOB_01586 putative protein;JGNKHNGP_01706 putative protein;MCLKNHFK_04381 putative protein;PDCEEBFL_00442 putative protein;OBPAEDDO_01529 putative protein;POANJPPA_03444 putative protein;PLHOMEHO_00317 putative protein;		0.415746	0.309284	+	2.60314	1.01676		0.590193	0.371928		0.583886	0.385691	BOOKNNFC_03733;COKEOJOB_01586;JGNKHNGP_01706;MCLKNHFK_04381;PDCEEBFL_00442;OBPAEDDO_01529;POANJPPA_03444;PLHOMEHO_00317;PHFOGIIG_01319;PGGPIPGL_00129;OJHEIEBF_00768;OHHEJDIF_00151;NOHKOBHI_00847;NNNPJDNC_01768;MGNOKNHM_00524;MFLHIALH_01369;NIDIMMPG_04112;NHOBAAIO_00769;NEHPHFBI_02539;NAOIOOGN_00265;MOJHFLHB_00020;MMBPMBEH_00121;MLJPOPCO_01797;MLHAEAGN_01143;PPLOJMMN_04054;NJABOMKP_02992;MDFLOMJF_…	BOOKNNFC_03733	WP_016531132.1	100	447	0	0	1	447	1	447	0	944	0	MULTISPECIES: VOC family protein	Enterobacteriaceae	17	17	1	51.7	51.7	2.2	50.712	0	20.922	16854000000	320	Intensity ->	23.1841	24.8884	25.7469	27.7064	28.2322	28.0966	25.2701	27.5132	28.3496
POANJPPA_02886 hypothetical protein;MDFLOMJF_03236 hypothetical protein;JDODKMIM_02808 hypothetical protein;IFMLMCEN_02814 hypothetical protein;HBOELNEG_02790 hypothetical protein;DAPHJGNK_03017 hypothetical protein;JLCIPNGE_03327 hypothetical protein		1.71456	0.788693	+	2.92885	1.01704		2.04588	0.798124		1.68471	0.763913	POANJPPA_02886;MDFLOMJF_03236;JDODKMIM_02808;IFMLMCEN_02814;HBOELNEG_02790;DAPHJGNK_03017;JLCIPNGE_03327	POANJPPA_02886	WP_057193984.1	100	283	0	0	1	283	1	283	0	593	1	hypothetical protein	Klebsiella pneumoniae	15	15	6	67.1	67.1	41.7	31.901	0	22.048	15225000000	117	Intensity ->	24.8478	23.8456	25.3108	24.4982	25.0738	24.736	23.3388	24.6185	25.1465
NDKMCODD_02953 Cyclic-di-GMP-binding biofilm dispersal mediator protein;JAHBEKLM_01110 Cyclic-di-GMP-binding biofilm dispersal mediator protein;IHJNBMBC_00309 Cyclic-di-GMP-binding biofilm dispersal mediator protein;HLDGGNCB_01747 Cyclic-di-GMP-binding bio		0.963209	0.537133	+	3.0853	1.04176		2.59876	0.91414		1.9194	0.795733	NDKMCODD_02953;JAHBEKLM_01110;IHJNBMBC_00309;HLDGGNCB_01747	NDKMCODD_02953	WP_008805173.1	100	237	0	0	1	237	1	237	3.64e-154	491	0	MULTISPECIES: SDR family oxidoreductase	Klebsiella	8	8	1	45.6	45.6	10.1	24.632	0	6.4503	12361000000	197	Intensity ->	22.9961	24.3048	27.4569	27.3216	27.4974	25.9174	27.0538	27.3236	27.6606
PPLOJMMN_02278 Fumarate hydratase class I, aerobic;PLHOMEHO_00765 Fumarate hydratase class I, aerobic;PHFOGIIG_03460 Fumarate hydratase class I, aerobic;PDHOICOE_01297 Fumarate hydratase class I, aerobic;PDCEEBFL_03384 Fumarate hydratase class I, aerobic;O		1.52053	0.87444	+	2.07348	1.04373		0.995358	0.617559		1.2616	0.768503	PPLOJMMN_02278;PLHOMEHO_00765;PHFOGIIG_03460;PDHOICOE_01297;PDCEEBFL_03384;OJHEIEBF_02969;OHHEJDIF_00797;OBPAEDDO_03352;NOHKOBHI_02139;NNNPJDNC_03634;NJABOMKP_01058;NIDIMMPG_02359;NHOBAAIO_02883;NAOIOOGN_01473;MOMKEPDA_01334;MOJHFLHB_03039;MMBPMBEH_00566;MLJPOPCO_03221;MLHAEAGN_00516;MFLHIALH_02703;MCLKNHFK_00211;LKHBKNGK_02420;LIHPPEIE_03716;LICHAJAM_03399;LEHBAPKF_04298;LDGHKELH_03721;LDEOJMPC_…	PPLOJMMN_02278	WP_002903313.1	100	548	0	0	1	548	1	548	0	1177	1	MULTISPECIES: fumarate hydratase	Klebsiella	34	3	0	73.9	7.7	0	59.888	0	9.1828	19024000000	226	Intensity ->	23.741	24.3236	24.5535	26.4072	24.8237	28.1613	24.1441	25.8419	28.5601
NANGKDPO_03570 putative protein YfgD;KNIGJBDP_03847 putative protein YfgD;KNDIJLHM_03422 putative protein YfgD;KIACFNHB_00550 putative protein YfgD;KBELINKH_02318 putative protein YfgD		2.02525	0.650363		0.929036	0.391967	+	3.71314	0.831321		1.30308	0.48493	NANGKDPO_03570;KNIGJBDP_03847;KNDIJLHM_03422;KIACFNHB_00550;KBELINKH_02318	NANGKDPO_03570	WP_064150931.1	100	119	0	0	1	119	1	119	2.72e-73	249	0	MULTISPECIES: arsenate reductase (glutaredoxin)	Klebsiella	5	2	2	67.2	29.4	29.4	13.312	0.00042699	3.1725	2201700000	15	Intensity ->	23.384	24.2316	24.3295	28.8768	24.6009	23.6443	25.5846	28.9185	25.1452
ABBHDKBN_03520 Sugar phosphatase YidA;MIFODHDK_01035 Sugar phosphatase YidA;POANJPPA_04250 Sugar phosphatase YidA;PLHOMEHO_04357 Sugar phosphatase YidA;PHFOGIIG_04095 Sugar phosphatase YidA;PGGPIPGL_03850 Sugar phosphatase YidA;PDHOICOE_04311 Sugar phospha		3.01663	0.910482	+	3.98552	1.06271		1.88973	0.629927		2.90985	0.871006	ABBHDKBN_03520;MIFODHDK_01035;POANJPPA_04250;PLHOMEHO_04357;PHFOGIIG_04095;PGGPIPGL_03850;PDHOICOE_04311;PDCEEBFL_04502;OJHEIEBF_04012;OHHEJDIF_04103;OBPAEDDO_04136;NOHKOBHI_04216;NNNPJDNC_04279;NJABOMKP_04619;NIDIMMPG_03168;NHOBAAIO_03938;NEHPHFBI_03382;NAOIOOGN_04530;MOMKEPDA_04169;MOJHFLHB_04244;MLJPOPCO_01421;MLHAEAGN_00385;JDODKMIM_04652;PPLOJMMN_03210;MGNOKNHM_03834;IHIMMCCN_04525;MDFLOMJF_…	ABBHDKBN_03520	WP_004151530.1	100	270	0	0	1	270	1	270	0	572	1	MULTISPECIES: sugar-phosphatase	Enterobacteriaceae	13	13	0	64.1	64.1	0	29.543	0	54.647	31633000000	536	Intensity ->	23.9072	26.6406	28.2103	24.8444	28.4452	27.8824	28.3162	28.1986	26.734
PHFOGIIG_04878 hypothetical protein;OJHEIEBF_04716 hypothetical protein;OBPAEDDO_04872 hypothetical protein;NHOBAAIO_04776 hypothetical protein;NANGKDPO_04897 hypothetical protein;LICHAJAM_04913 hypothetical protein;LBAFEENC_04935 hypothetical protein;KIPK		1.75387	0.785668	+	3.05411	1.06345		1.02217	0.506733		1.54275	0.712672	PHFOGIIG_04878;OJHEIEBF_04716;OBPAEDDO_04872;NHOBAAIO_04776;NANGKDPO_04897;LICHAJAM_04913;LBAFEENC_04935;KIPKJAPL_04857;KGDHKPMH_04909;IONIJJIE_04976;IBBGFBOE_04900;HHBCICDJ_04737;DKMKOKFA_04719;DIBEHLKB_04930;CKBPPGBK_04802;AKBENCOC_04891	PHFOGIIG_04878	WP_000516402.1	100	220	0	0	1	220	1	220	6.47e-146	465	9	MULTISPECIES: peptidyl-arginine deiminase	Bacteria	9	9	9	60.9	60.9	60.9	24.02	0	20.115	5333100000	131	Intensity ->	25.2632	25.0856	24.5898	24.8668	25.048	25.0055	25.7567	25.9379	24.2849
PPLOJMMN_00460 Cysteine synthase A;POANJPPA_02966 Cysteine synthase A;PLHOMEHO_03450 Cysteine synthase A;PHFOGIIG_00290 Cysteine synthase A;PGGPIPGL_00858 Cysteine synthase A;PDHOICOE_01009 Cysteine synthase A;PDCEEBFL_01854 Cysteine synthase A;OJHEIEBF_00	+	2.87534	1.40101		1.0159	0.721943		1.32971	0.796703		1.24096	0.818454	PPLOJMMN_00460;POANJPPA_02966;PLHOMEHO_03450;PHFOGIIG_00290;PGGPIPGL_00858;PDHOICOE_01009;PDCEEBFL_01854;OJHEIEBF_00939;OHHEJDIF_02007;OBPAEDDO_01019;NOHKOBHI_02349;NNNPJDNC_02852;NJABOMKP_00305;NIDIMMPG_02067;NHOBAAIO_01750;NEHPHFBI_02727;NAOIOOGN_03881;MOMKEPDA_01641;MOJHFLHB_02945;MMBPMBEH_01997;MLJPOPCO_02478;MLHAEAGN_04054;MIFODHDK_01234;MGNOKNHM_00858;MFLHIALH_01953;MDFLOMJF_03155;MCLKNHFK_…	PPLOJMMN_00460	WP_002913498.1	100	323	0	0	1	323	1	323	0	680	0	MULTISPECIES: cysteine synthase A	Enterobacteriaceae	23	4	2	88.5	20.1	10.5	34.557	0	7.7265	244780000000	1478	Intensity ->	31.2368	30.2278	30.8514	23.0047	32.1619	30.3975	29.6467	24.7724	30.383
PGGPIPGL_05285 Endoribonuclease PemK;MLJPOPCO_05150 Endoribonuclease PemK;MGNOKNHM_05347 Endoribonuclease PemK;MFLHIALH_04839 Endoribonuclease PemK;LICHAJAM_04635 Endoribonuclease PemK;LDGHKELH_05270 Endoribonuclease PemK;JODBNEFA_05291 Endoribonuclease Pe		1.94673	0.90974	+	2.44604	1.0665		2.08776	0.864004		1.96046	0.872731	PGGPIPGL_05285;MLJPOPCO_05150;MGNOKNHM_05347;MFLHIALH_04839;LICHAJAM_04635;LDGHKELH_05270;JODBNEFA_05291;GPMMLBAB_04620;EHOGFMGO_05245;DGGDKHHH_04776;DCDFFNPL_04888;CILGFONI_05464;BBOICAOD_04688;AKLPFMOP_05119	PGGPIPGL_05285	WP_000439434.1	100	110	0	0	1	110	1	110	1.82e-66	228	9	MULTISPECIES: hypothetical protein	Gammaproteobacteria	5	5	2	69.1	69.1	23.6	11.881	0	16.681	13541000000	79	Intensity ->	25.2514	24.4269	28.9174	24.8427	26.0869	24.4588	29.2023	24.9179	24.9549
BAIHKOLG_05108 Plasmid segregation protein ParM;POANJPPA_05019 Plasmid segregation protein ParM;NJABOMKP_05123 Plasmid segregation protein ParM;NDKMCODD_05157 Plasmid segregation protein ParM;MOMKEPDA_04747 Plasmid segregation protein ParM;MGNOKNHM_04940 P		1.06286	0.596597	+	2.81463	1.07138		0.391647	0.267069		1.20724	0.631284	BAIHKOLG_05108;POANJPPA_05019;NJABOMKP_05123;NDKMCODD_05157;MOMKEPDA_04747;MGNOKNHM_04940;MFLHIALH_05244;MDFLOMJF_05582;LKKPCFJO_04880;LBACGIHD_04656;JLFCAHLI_05204;JLCIPNGE_05223;JKMJKANG_04918;FKMLNFIO_04911;FFEFNEEE_05156;DFEHMONI_04224;DCDFFNPL_04813;DAPHJGNK_05267;NANGKDPO_04752	BAIHKOLG_05108	WP_001568038.1	100	323	0	0	1	323	1	323	0	686	9	MULTISPECIES: hypothetical protein	Bacteria	15	15	0	52.9	52.9	0	35.496	0	29.135	9754000000	207	Intensity ->	25.5962	24.959	26.5349	28.4162	25.5339	26.2272	25.8933	26.2327	24.7067
PPLOJMMN_02269 Protein YdgH;NIDIMMPG_02368 Protein YdgH;PLHOMEHO_00755 Protein YdgH;PHFOGIIG_03469 Protein YdgH;PGGPIPGL_01953 Protein YdgH;PDHOICOE_01287 Protein YdgH;PDCEEBFL_00009 Protein YdgH;OJHEIEBF_02978 Protein YdgH;OHHEJDIF_00806 Protein YdgH;OBPA	+	3.38653	1.00156	+	4.07242	1.07959		2.72875	0.824617		2.69514	0.87421	PPLOJMMN_02269;NIDIMMPG_02368;PLHOMEHO_00755;PHFOGIIG_03469;PGGPIPGL_01953;PDHOICOE_01287;PDCEEBFL_00009;OJHEIEBF_02978;OHHEJDIF_00806;OBPAEDDO_03343;NOHKOBHI_02148;NNNPJDNC_03644;GLDDMOCL_02388;GPMMLBAB_00703;NHOBAAIO_02874;NEHPHFBI_03106;NAOIOOGN_01482;MOMKEPDA_01324;MOJHFLHB_03029;MMBPMBEH_00557;MLJPOPCO_03230;MLHAEAGN_00525;MIFODHDK_03958;MGNOKNHM_01259;MFLHIALH_02712;MDFLOMJF_03615;JGAACPEG_…	NIDIMMPG_02368	WP_002903384.1	100	316	0	0	1	316	1	316	0	664	1	MULTISPECIES: DUF1471 domain-containing protein	Enterobacteriaceae	15	2	2	57.9	8.9	8.9	33.977	0.0002368	3.7035	8142000000	106	Intensity ->	24.4919	27.811	24.7346	25.1069	27.7908	27.3894	24.5939	24.7788	24.4821
PGGPIPGL_04454 Protein translocase subunit SecA;MGNOKNHM_04309 Protein translocase subunit SecA;JODBNEFA_04070 Protein translocase subunit SecA;FAAJJJPM_04451 Protein translocase subunit SecA;EHOGFMGO_03026 Protein translocase subunit SecA;CILGFONI_04547 P		1.36616	0.638279	+	3.27507	1.09907		1.54225	0.633023		1.61361	0.700487	PGGPIPGL_04454;MGNOKNHM_04309;JODBNEFA_04070;FAAJJJPM_04451;EHOGFMGO_03026;CILGFONI_04547	PGGPIPGL_04454	WP_046654693.1	100	901	0	0	1	901	1	901	0	1928	0	MULTISPECIES: preprotein translocase subunit SecA	Klebsiella	64	2	2	69	3.1	3.1	101.99	0.00024655	3.9293	5225800000	33	Intensity ->	23.8523	23.4602	24.2139	25.0941	24.4039	25.2525	25.4431	26.0231	25.8584
KBELINKH_03685 Nitrite reductase (NADH) small subunit;KIACFNHB_04692 Nitrite reductase (NADH) small subunit;KNDIJLHM_04181 Nitrite reductase (NADH) small subunit;KNIGJBDP_01123 Nitrite reductase (NADH) small subunit;NANGKDPO_03871 Nitrite reductase (NADH)		1.96061	0.965903	+	2.48447	1.1026		1.71655	0.814675		1.78256	0.889379	KBELINKH_03685;KIACFNHB_04692;KNDIJLHM_04181;KNIGJBDP_01123;NANGKDPO_03871;JDODKMIM_02054;PPLOJMMN_03472;POANJPPA_00598;PLHOMEHO_02980;PHFOGIIG_03328;PGGPIPGL_02379;PDHOICOE_02843;PDCEEBFL_02070;MLJPOPCO_01963;MLHAEAGN_00030;OBPAEDDO_03236;NNNPJDNC_01817;NJABOMKP_00753;NIDIMMPG_03403;NHOBAAIO_02767;NEHPHFBI_03818;NAOIOOGN_04106;MOMKEPDA_03860;MOJHFLHB_01621;MMBPMBEH_04182;OHHEJDIF_01859;MIFODHDK_…	KBELINKH_03685	WP_004202186.1	100	108	0	0	1	108	1	108	1.37e-67	231	0	MULTISPECIES: nitrite reductase small subunit NirD	Enterobacteriaceae	7	7	3	78.7	78.7	38	12.023	0	14.089	17323000000	196	Intensity ->	24.9006	28.2207	25.0886	24.6662	27.5936	24.565	26.2322	27.2954	25.8907
GBJBBMAD_02971 hypothetical protein		2.4249	0.994644	+	3.30063	1.10325		0.810218	0.456141		1.63933	0.772661	GBJBBMAD_02971	GBJBBMAD_02971	WP_075647430.1	100	112	0	0	1	112	1	112	3.59e-71	241	1	YebY family protein	Klebsiella pneumoniae	2	2	1	25.9	25.9	8	12.279	0	5.389	14994000000	156	Intensity ->	26.1528	23.7038	24.7332	23.7879	28.4136	24.4242	26.0225	26.5789	27.9217
JPKDPIEF_01920 Mannonate dehydratase;NEHPHFBI_01859 Mannonate dehydratase;NOHKOBHI_01005 Mannonate dehydratase;ABBHDKBN_01287 Mannonate dehydratase;POANJPPA_03088 Mannonate dehydratase;PHFOGIIG_00133 Mannonate dehydratase;PGGPIPGL_01014 Mannonate dehydrata	+	3.49047	1.11414	+	4.25655	1.1143		1.86596	0.704585		1.69681	0.717812	JPKDPIEF_01920;NEHPHFBI_01859;NOHKOBHI_01005;ABBHDKBN_01287;POANJPPA_03088;PHFOGIIG_00133;PGGPIPGL_01014;OBPAEDDO_00862;FFGKNOLL_02100;GBJBBMAD_00914;FAFFAFNI_01085;FAAJJJPM_00130;ELBEMKON_01492;EIGBNDKD_00845;EHOGFMGO_00361;DPOGEKJJ_00941;DLHAIOGB_00305;NHOBAAIO_01593;OJHEIEBF_01096;DIBEHLKB_01028;KGDHKPMH_00863;LBACGIHD_01198;LAMNHLIM_00129;KIPKJAPL_00928;LICHAJAM_01162;LKHBKNGK_02297;OHHEJDIF_…	JPKDPIEF_01920	WP_002912952.1	100	396	0	0	1	396	1	396	0	855	0	MULTISPECIES: mannonate dehydratase	Enterobacteriaceae	22	22	1	70.2	70.2	3	44.769	0	74.907	33845000000	695	Intensity ->	28.3541	24.2762	26.8797	26.0447	27.1985	27.0079	27.3083	27.0198	27.3516
PHFOGIIG_02133 Sporulation initiation inhibitor protein Soj;OJHEIEBF_02136 Sporulation initiation inhibitor protein Soj;OBPAEDDO_02607 Sporulation initiation inhibitor protein Soj;NHOBAAIO_02066 Sporulation initiation inhibitor protein Soj;MFLHIALH_02141 S		1.84992	0.68334	+	4.7704	1.12547		1.82299	0.624053		2.57434	0.826973	PHFOGIIG_02133;OJHEIEBF_02136;OBPAEDDO_02607;NHOBAAIO_02066;MFLHIALH_02141;LICHAJAM_02401;LBAFEENC_01551;KIPKJAPL_02519;KGDHKPMH_02281;IONIJJIE_01583;IBBGFBOE_01672;HHBCICDJ_02065;GKOGJPOJ_01201;FFGKNOLL_01598;EIGBNDKD_01048;DKMKOKFA_01956;DIBEHLKB_02647;DGGDKHHH_01488;DCDFFNPL_02725;CKBPPGBK_04586;BNJIIODC_02447;AKLPFMOP_01813;AKBENCOC_02608	PHFOGIIG_02133	WP_004152029.1	100	316	0	0	1	316	1	316	0	675	0	MULTISPECIES: AAA family ATPase	Enterobacteriaceae	9	9	9	26.9	26.9	26.9	35.752	0	28.084	4040100000	154	Intensity ->	24.5441	25.2849	27.7821	24.3116	25.6834	25.2114	27.531	25.907	24.4258
AKBENCOC_05142 hypothetical protein;PHFOGIIG_05095 hypothetical protein;OJHEIEBF_04902 hypothetical protein;OBPAEDDO_05123 hypothetical protein;NHOBAAIO_04923 hypothetical protein;MFLHIALH_05151 hypothetical protein;LBAFEENC_05376 hypothetical protein;KIPK		2.29493	0.693283	+	5.44827	1.1276		2.00607	0.587598		3.39935	0.845854	AKBENCOC_05142;PHFOGIIG_05095;OJHEIEBF_04902;OBPAEDDO_05123;NHOBAAIO_04923;MFLHIALH_05151;LBAFEENC_05376;KIPKJAPL_05024;KGDHKPMH_05121;IONIJJIE_05172;IBBGFBOE_05093;HHBCICDJ_04923;GKOGJPOJ_05017;FFGKNOLL_05126;DKMKOKFA_04905;DIBEHLKB_05142;DGGDKHHH_05123;DCDFFNPL_05228;CKBPPGBK_05058;BNJIIODC_05128;AKLPFMOP_05012;LICHAJAM_05200	AKBENCOC_05142	WP_004219154.1	100	317	0	0	1	317	20	336	0	670	3	MULTISPECIES: hypothetical protein	Enterobacteriaceae	14	14	14	43.8	43.8	43.8	36.315	0	14.853	2693200000	81	Intensity ->	24.1021	24.6551	26.9206	24.6502	24.9926	24.2092	27.5868	25.6478	23.7306
ABBHDKBN_01966 Periplasmic chaperone Spy;MLHAEAGN_03734 Periplasmic chaperone Spy;PPLOJMMN_04227 Periplasmic chaperone Spy;POANJPPA_03976 Periplasmic chaperone Spy;PLHOMEHO_04302 Periplasmic chaperone Spy;PHFOGIIG_04025 Periplasmic chaperone Spy;PGGPIPGL_0		1.84803	0.743655	+	4.19968	1.13877		0.679927	0.357654		1.3479	0.594592	ABBHDKBN_01966;MLHAEAGN_03734;PPLOJMMN_04227;POANJPPA_03976;PLHOMEHO_04302;PHFOGIIG_04025;PGGPIPGL_03635;PDHOICOE_01531;PDCEEBFL_03159;OJHEIEBF_03942;MGNOKNHM_03447;MFLHIALH_04141;NOHKOBHI_01912;NNNPJDNC_04133;NIDIMMPG_00698;NHOBAAIO_03872;NAOIOOGN_01258;MOMKEPDA_03100;MOJHFLHB_04000;MMBPMBEH_00785;OBPAEDDO_04070;JDODKMIM_01428;IHIMMCCN_03825;IONIJJIE_04009;MDFLOMJF_02007;MCLKNHFK_00436;LKKPCFJO_…	ABBHDKBN_01966	WP_002901540.1	100	160	0	0	1	160	1	160	2.87e-102	335	1	MULTISPECIES: ATP-independent periplasmic protein-refolding chaperone	Enterobacteriaceae	16	16	0	54.4	54.4	0	17.868	0	54.83	23607000000	668	Intensity ->	26.2337	25.2345	27.2364	26.6392	28.7219	27.8589	26.6312	24.8093	27.5723
JGNKHNGP_05300 Dihydropteroate synthase		2.01549	0.900678	+	3.24528	1.15496		1.62878	0.721662		0.711026	0.445127	JGNKHNGP_05300	JGNKHNGP_05300	WP_000451390.1	99.642	279	1	0	1	279	10	288	0	574	9	MULTISPECIES: sulfonamide-resistant dihydropteroate synthase Sul1	Enterobacteriaceae	20	20	1	79.6	79.6	9.3	30.156	0	13.154	10063000000	224	Intensity ->	23.9386	24.1528	27.8104	27.7422	27.6063	27.0526	25.468	26.1227	27.3324
PHFOGIIG_02381 hypothetical protein;OJHEIEBF_04857 hypothetical protein;OBPAEDDO_05014 hypothetical protein;NHOBAAIO_04878 hypothetical protein;MFLHIALH_04864 hypothetical protein;LICHAJAM_02650 hypothetical protein;LBAFEENC_01302 hypothetical protein;KIPK	+	3.23381	1.14283	+	4.85789	1.4457	+	4.67309	1.27465	+	3.11366	1.07037	PHFOGIIG_02381;OJHEIEBF_04857;OBPAEDDO_05014;NHOBAAIO_04878;MFLHIALH_04864;LICHAJAM_02650;LBAFEENC_01302;KIPKJAPL_02270;KGDHKPMH_05026;IONIJJIE_01334;HHBCICDJ_04878;GKOGJPOJ_01450;FFGKNOLL_01846;DKMKOKFA_04860;DIBEHLKB_05047;DCDFFNPL_04985;CKBPPGBK_04963;BNJIIODC_02198;AKBENCOC_05047	PHFOGIIG_02381	WP_004151273.1	100	158	0	0	1	158	1	158	8.99e-101	331	1	MULTISPECIES: hypothetical protein	Enterobacteriaceae	15	15	7	95.6	95.6	53.2	18.18	0	17.74	5169200000	143	Intensity ->	24.4211	24.7769	28.4512	25.5358	24.6292	24.2339	23.4345	25.0491	24.0986
NJABOMKP_02990 Aryl-alcohol dehydrogenase;MLJPOPCO_01799 Aryl-alcohol dehydrogenase;LIHPPEIE_01726 Aryl-alcohol dehydrogenase;LDGHKELH_02713 Aryl-alcohol dehydrogenase;HCDJKCEB_02302 Aryl-alcohol dehydrogenase;BIJIKNOD_01996 Aryl-alcohol dehydrogenase;BBOI		1.53637	0.890224	+	2.78038	1.17698		1.10334	0.662566		2.61692	1.18345	NJABOMKP_02990;MLJPOPCO_01799;LIHPPEIE_01726;LDGHKELH_02713;HCDJKCEB_02302;BIJIKNOD_01996;BBOICAOD_01936;LKKPCFJO_01987;GPMMLBAB_00269;DPOGEKJJ_02951	NJABOMKP_02990	WP_020324768.1	100	362	0	0	1	362	1	362	0	764	0	NAD(P)-dependent alcohol dehydrogenase	Klebsiella pneumoniae	12	12	1	60.5	60.5	9.1	37.708	0	38.011	27705000000	466	Intensity ->	26.6687	30.5264	29.9056	24.7544	27.8834	27.2053	27.1967	24.8069	26.9824
NANGKDPO_01756 tRNA threonylcarbamoyladenosine biosynthesis protein TsaE;KNIGJBDP_02719 tRNA threonylcarbamoyladenosine biosynthesis protein TsaE;KNDIJLHM_02654 tRNA threonylcarbamoyladenosine biosynthesis protein TsaE;KIACFNHB_04055 tRNA threonylcarbamoyl		3.06083	1.01558	+	4.3771	1.18139		1.87196	0.699376		3.0326	0.983026	NANGKDPO_01756;KNIGJBDP_02719;KNDIJLHM_02654;KIACFNHB_04055;KBELINKH_03946;JKMJKANG_02234;BAIHKOLG_03463	NANGKDPO_01756	WP_004206439.1	100	153	0	0	1	153	1	153	1.45e-98	323	0	MULTISPECIES: tRNA (adenosine(37)-N6)-threonylcarbamoyltransferase complex ATPase subunit type 1 TsaE	Klebsiella	5	5	1	47.7	47.7	9.2	16.947	0	15.657	13509000000	250	Intensity ->	25.6844	27.7398	27.0029	27.1946	27.9101	26.7319	27.5097	27.2739	25.529
OJHEIEBF_01188 hypothetical protein;OBPAEDDO_04616 hypothetical protein;NHOBAAIO_04293 hypothetical protein;LICHAJAM_01254 hypothetical protein;KIPKJAPL_04790 hypothetical protein;KGDHKPMH_04471 hypothetical protein;HHBCICDJ_04301 hypothetical protein;HCKA		1.45816	0.81048	+	2.7395	1.1957		1.10616	0.61583		1.90514	0.941754	OJHEIEBF_01188;OBPAEDDO_04616;NHOBAAIO_04293;LICHAJAM_01254;KIPKJAPL_04790;KGDHKPMH_04471;HHBCICDJ_04301;HCKAPHMK_01155;GKOGJPOJ_01123;FFGKNOLL_04453;DKMKOKFA_01188;DIBEHLKB_04581;CKBPPGBK_04337;AKBENCOC_04485	OJHEIEBF_01188	WP_004199313.1	100	379	0	0	1	379	1	379	0	811	0	MULTISPECIES: polysaccharide export protein	Klebsiella	14	4	2	60.7	22.7	8.4	41.776	0	6.9552	12392000000	45	Intensity ->	24.272	25.5741	25.4323	24.5029	23.0719	29.1619	24.3587	25.1401	25.8256
OJHEIEBF_05096 Virulence regulon transcriptional activator VirB;NOHKOBHI_04454 Virulence regulon transcriptional activator VirB;NHOBAAIO_05111 Virulence regulon transcriptional activator VirB;MLJPOPCO_04977 Virulence regulon transcriptional activator VirB;		1.47563	0.655734	+	4.40405	1.20154		1.47851	0.59964		2.09654	0.795759	OJHEIEBF_05096;NOHKOBHI_04454;NHOBAAIO_05111;MLJPOPCO_04977;LBAFEENC_05060;LBACGIHD_05089;KNIGJBDP_04984;KNDIJLHM_04968;JGAACPEG_04954;IONIJJIE_05062;IFMLMCEN_04827;IBBGFBOE_04882;HHBCICDJ_05111;HBOELNEG_05058;GLDDMOCL_05175;GKOGJPOJ_04878;FFGKNOLL_04971;FAFFAFNI_05170;FAAJJJPM_05021;DKMKOKFA_05096;AKLPFMOP_04766;AKECAJDH_04970	OJHEIEBF_05096	WP_004152348.1	100	324	0	0	1	324	1	324	0	680	9	MULTISPECIES: ParB/RepB/Spo0J family partition protein	Enterobacterales	12	12	12	38.9	38.9	38.9	36.286	0	10.067	4846500000	100	Intensity ->	25.0239	24.0749	25.1237	28.0417	24.7378	24.4219	26.0237	25.3156	26.5922
AKBENCOC_03635 L-lactate dehydrogenase 1;DPOGEKJJ_00242 L-lactate dehydrogenase 1;PPLOJMMN_02092 L-lactate dehydrogenase 1;POANJPPA_01157 L-lactate dehydrogenase 1;PHFOGIIG_03726 L-lactate dehydrogenase 1;PGGPIPGL_01833 L-lactate dehydrogenase 1;PDHOICOE_0		3.19386	0.935748	+	5.27176	1.20372		1.08312	0.451497		3.16534	0.91705	AKBENCOC_03635;DPOGEKJJ_00242;PPLOJMMN_02092;POANJPPA_01157;PHFOGIIG_03726;PGGPIPGL_01833;PDHOICOE_04131;PDCEEBFL_00128;OJHEIEBF_03604;OHHEJDIF_00922;OBPAEDDO_03635;NOHKOBHI_00539;NNNPJDNC_01443;NJABOMKP_03260;PLHOMEHO_00641;JODBNEFA_00792;JPKDPIEF_00433;NEHPHFBI_04418;JLFCAHLI_00062;JGAACPEG_00953;FAAJJJPM_01454;COKEOJOB_04647;EIGBNDKD_02527;NIDIMMPG_02478;LICHAJAM_03765;NAOIOOGN_00586;LKHBKNGK_…	AKBENCOC_03635	WP_002904491.1	100	314	0	0	1	314	1	314	0	667	1	MULTISPECIES: L-lactate dehydrogenase	Enterobacteriaceae	8	8	1	40.1	40.1	9.9	33.399	0	8.1788	6189100000	188	Intensity ->	26.7728	26.5673	27.4109	24.9876	26.7141	26.8091	27.4983	25.5085	25.1173
PPLOJMMN_00054 putative protein YebV;LAMNHLIM_00378 putative protein YebV;JGAACPEG_00241 putative protein YebV;PLHOMEHO_02537 putative protein YebV;PHFOGIIG_03037 putative protein YebV;PGGPIPGL_00533 putative protein YebV;PDHOICOE_03808 putative protein Ye		0.681742	0.564021	+	2.28947	1.20995		1.52862	0.900315		1.37458	0.859411	PPLOJMMN_00054;LAMNHLIM_00378;JGAACPEG_00241;PLHOMEHO_02537;PHFOGIIG_03037;PGGPIPGL_00533;PDHOICOE_03808;PDCEEBFL_03466;OJHEIEBF_03346;OHHEJDIF_00554;OBPAEDDO_02455;NOHKOBHI_01307;NNNPJDNC_00122;MCLKNHFK_02089;NHOBAAIO_03276;NIDIMMPG_03065;NEHPHFBI_03719;NDKMCODD_02674;NAOIOOGN_03337;MOMKEPDA_02500;MOJHFLHB_01772;MMBPMBEH_01577;MLJPOPCO_03365;MLHAEAGN_03240;MIFODHDK_02909;MGNOKNHM_00120;MDFLOMJF_…	PPLOJMMN_00054	WP_002911393.1	100	79	0	0	1	79	1	79	6.84e-48	172	0	MULTISPECIES: YebV family protein	Enterobacteriaceae	4	4	1	82.3	82.3	24.1	8.9559	0	18.196	71740000000	314	Intensity ->	24.2274	28.7761	29.458	29.7146	29.2578	29.5395	29.7535	28.8095	29.4126
GFENDMHA_01040 Cobalt-precorrin-8 methylmutase;PDHOICOE_03093 Cobalt-precorrin-8 methylmutase;PGGPIPGL_02735 Cobalt-precorrin-8 methylmutase;PHFOGIIG_02408 Cobalt-precorrin-8 methylmutase;LBACGIHD_01997 Cobalt-precorrin-8 methylmutase;KNIGJBDP_01781 Cobalt	+	6.1972	1.39624	+	4.99064	1.21101	+	3.66491	0.975153	+	4.01451	1.07088	GFENDMHA_01040;PDHOICOE_03093;PGGPIPGL_02735;PHFOGIIG_02408;LBACGIHD_01997;KNIGJBDP_01781;LBAFEENC_01914;PLHOMEHO_01461;PPLOJMMN_01709;GKKJMJPB_00138;FFEFNEEE_02403;FKMLNFIO_01769;FAFFAFNI_01699;FAAJJJPM_02107;EMJPEEDP_01649;ELBEMKON_00556;EIGBNDKD_00253;EHOGFMGO_01650;DPOGEKJJ_02313;DLHAIOGB_01468;LDAFADHK_01285;LDEOJMPC_02030;LEHBAPKF_01050;LICHAJAM_00550;OJHEIEBF_00252;OBPAEDDO_00252;NOHKOBHI_…	GFENDMHA_01040	WP_002915711.1	100	211	0	0	1	211	1	211	1.41e-140	449	0	MULTISPECIES: cobalt-precorrin-8 methylmutase	Enterobacteriaceae	9	9	1	46	46	10	22.818	0	13.157	10202000000	356	Intensity ->	26.5183	23.5417	27.7109	25.1178	28.1936	26.7008	25.4436	23.5314	26.9464
ABBHDKBN_00620 Non-specific ribonucleoside hydrolase RihC		1.39235	0.60985	+	4.77944	1.21388		0.432483	0.24652		1.55822	0.629889	ABBHDKBN_00620	ABBHDKBN_00620	WP_065901420.1	100	304	0	0	1	304	1	304	0	645	0	ribonucleoside hydrolase RihC	Klebsiella pneumoniae	9	3	1	51.3	18.8	3.3	32.69	0	11.908	13667000000	201	Intensity ->	24.9939	26.3053	27.3336	24.3985	27.6027	27.884	27.2161	25.3757	27.9338
AKBENCOC_00630 Uronate isomerase;NIDIMMPG_01436 Uronate isomerase;PLHOMEHO_02248 Uronate isomerase;PGGPIPGL_01587 Uronate isomerase;PDHOICOE_01711 Uronate isomerase;OJHEIEBF_01721 Uronate isomerase;OBPAEDDO_00630 Uronate isomerase;NOHKOBHI_02629 Uronate is		2.26416	0.908264	+	4.22192	1.22282		1.52296	0.651213		0.901821	0.492247	AKBENCOC_00630;NIDIMMPG_01436;PLHOMEHO_02248;PGGPIPGL_01587;PDHOICOE_01711;OJHEIEBF_01721;OBPAEDDO_00630;NOHKOBHI_02629;IONIJJIE_00172;LKKPCFJO_01316;NHOBAAIO_01361;PPLOJMMN_02594;NEHPHFBI_02301;MOMKEPDA_02259;MLJPOPCO_03073;MLHAEAGN_02399;MIFODHDK_02608;MGNOKNHM_02238;NJABOMKP_03763;MFLHIALH_00172;POANJPPA_03247;MDFLOMJF_00634;GLDDMOCL_01789;KAKJGGOB_03220;LIHPPEIE_03225;LICHAJAM_00172;LEHBAPKF_…	AKBENCOC_00630	WP_002917899.1	100	470	0	0	1	470	1	470	0	1011	0	MULTISPECIES: glucuronate isomerase	Enterobacteriaceae	61	61	0	93.8	93.8	0	53.782	0	228.38	550780000000	2163	Intensity ->	30.8712	29.169	29.7242	28.869	29.8569	29.5804	29.3009	28.8943	30.0839
JKMJKANG_00031 hypothetical protein;BAIHKOLG_01073 hypothetical protein;NANGKDPO_04328 hypothetical protein;KNIGJBDP_04131 hypothetical protein;KNDIJLHM_04052 hypothetical protein;KIACFNHB_00405 hypothetical protein;KBELINKH_02411 hypothetical protein		0.874382	0.638453	+	2.71807	1.24616		0.907903	0.601885		0.497771	0.419677	JKMJKANG_00031;BAIHKOLG_01073;NANGKDPO_04328;KNIGJBDP_04131;KNDIJLHM_04052;KIACFNHB_00405;KBELINKH_02411	JKMJKANG_00031	WP_023290542.1	100	94	0	0	1	94	1	94	7.52e-56	197	0	MULTISPECIES: YfcZ/YiiS family protein	Klebsiella	5	5	3	74.5	74.5	41.5	10.164	0	18.845	26481000000	351	Intensity ->	25.0291	25.0895	26.6291	28.0056	28.936	27.9131	28.6874	29.1029	27.5313
AKBENCOC_05028 hypothetical protein;IONIJJIE_01315 hypothetical protein;PHFOGIIG_02400 hypothetical protein;PDHOICOE_00395 hypothetical protein;OJHEIEBF_04838 hypothetical protein;OBPAEDDO_05033 hypothetical protein;NHOBAAIO_04859 hypothetical protein;MFLH		1.15314	0.717486	+	2.79172	1.26026		1.02183	0.61305		1.48147	0.832397	AKBENCOC_05028;IONIJJIE_01315;PHFOGIIG_02400;PDHOICOE_00395;OJHEIEBF_04838;OBPAEDDO_05033;NHOBAAIO_04859;MFLHIALH_04845;LICHAJAM_02669;LBAFEENC_01283;KIPKJAPL_02251;KGDHKPMH_05007;HHBCICDJ_04859;GLDDMOCL_02328;GKOGJPOJ_01469;FFGKNOLL_01865;FAFFAFNI_00111;DKMKOKFA_04841;DIBEHLKB_05028;DCDFFNPL_05004;CKBPPGBK_04944;BNJIIODC_02179;GFENDMHA_00794;ELBEMKON_00096;HNMBFMDJ_01685	AKBENCOC_05028	WP_004151254.1	100	167	0	0	1	167	1	167	4.97e-110	357	0	MULTISPECIES: hypothetical protein	Enterobacteriaceae	8	8	8	56.3	56.3	56.3	18.542	0	17.097	9140200000	121	Intensity ->	24.9961	25.2049	28.2521	23.8345	24.2509	23.5415	23.8937	25.1643	25.089
OJHEIEBF_01189 Putative tyrosine-protein kinase in cps region;OBPAEDDO_04615 Putative tyrosine-protein kinase in cps region;NHOBAAIO_04294 Putative tyrosine-protein kinase in cps region;LICHAJAM_01255 Putative tyrosine-protein kinase in cps region;KIPKJAPL		0.605327	0.579712	+	1.91407	1.27327		0.780253	0.632345		0.860243	0.731126	OJHEIEBF_01189;OBPAEDDO_04615;NHOBAAIO_04294;LICHAJAM_01255;KIPKJAPL_04789;KGDHKPMH_04470;HHBCICDJ_04300;HCKAPHMK_01154;GKOGJPOJ_01124;FFGKNOLL_04454;DKMKOKFA_01189;DIBEHLKB_04582;CKBPPGBK_04336;AKBENCOC_04486	OJHEIEBF_01189	WP_004199305.1	100	723	0	0	1	723	1	723	0	1527	0	MULTISPECIES: polysaccharide biosynthesis tyrosine autokinase	Klebsiella	39	39	30	54.5	54.5	45.6	81.05	0	146.5	33076000000	402	Intensity ->	24.7863	28.994	25.2931	25.1069	24.0063	30.2563	25.9012	24.0134	27.6048
POANJPPA_03064 Ecotin;NJABOMKP_00173 Ecotin;MLJPOPCO_04117 Ecotin;MIFODHDK_01366 Ecotin;MFLHIALH_03428 Ecotin;MDFLOMJF_03799 Ecotin;LIHPPEIE_02394 Ecotin;LDGHKELH_00348 Ecotin;JLCIPNGE_02504 Ecotin;JDODKMIM_03270 Ecotin;IFMLMCEN_03805 Ecotin;HCDJKCEB_00205		2.27783	1.15616	+	3.15509	1.27833		1.7521	0.896216		2.45296	1.18693	POANJPPA_03064;NJABOMKP_00173;MLJPOPCO_04117;MIFODHDK_01366;MFLHIALH_03428;MDFLOMJF_03799;LIHPPEIE_02394;LDGHKELH_00348;JLCIPNGE_02504;JDODKMIM_03270;IFMLMCEN_03805;HCDJKCEB_00205;HBOELNEG_02239;DCDFFNPL_03709;DAPHJGNK_02756;BNJIIODC_01079;BIJIKNOD_00205;BBOICAOD_04108;AKECAJDH_00123	POANJPPA_03064	WP_014343358.1	100	163	0	0	1	163	1	163	5.26e-108	351	0	serine protease inhibitor ecotin	Klebsiella pneumoniae	16	2	2	79.8	8.6	8.6	18.024	0	23.154	18300000000	48	Intensity ->	24.6165	24.4848	30.0752	24.5842	24.8038	25.3066	24.7237	24.8707	25.7579
PDHOICOE_04626 hypothetical protein;MLJPOPCO_04783 hypothetical protein;MIFODHDK_04635 hypothetical protein;MDFLOMJF_05422 hypothetical protein;LBACGIHD_05258 hypothetical protein;KIACFNHB_05175 hypothetical protein;JLCIPNGE_04992 hypothetical protein;HCKA		2.36708	1.11317	+	3.31506	1.29989		1.1285	0.648585		2.63204	1.15363	PDHOICOE_04626;MLJPOPCO_04783;MIFODHDK_04635;MDFLOMJF_05422;LBACGIHD_05258;KIACFNHB_05175;JLCIPNGE_04992;HCKAPHMK_04837;GFENDMHA_04622;DPOGEKJJ_04999;CILGFONI_05493	PDHOICOE_04626	WP_049602020.1	82.5	40	7	0	1	40	1	40	1.2e-11	69.8	0	hypothetical protein	Yersinia nurmii	5	5	5	67.4	67.4	67.4	4.8395	0	9.9065	11572000000	155	Intensity ->	23.2406	25.844	24.7401	25.1579	28.0676	27.9093	28.5166	28.242	23.4707
BIJIKNOD_00338 6-phosphogluconate dehydrogenase, decarboxylating;HCDJKCEB_00338 6-phosphogluconate dehydrogenase, decarboxylating;LDAFADHK_00620 6-phosphogluconate dehydrogenase, decarboxylating;LKKPCFJO_04508 6-phosphogluconate dehydrogenase, decarboxylat		1.05995	0.85285	+	2.30675	1.31084		1.65059	1.0429		1.15768	0.879045	BIJIKNOD_00338;HCDJKCEB_00338;LDAFADHK_00620;LKKPCFJO_04508;NAOIOOGN_03484;GNOCNACA_05104;MIFODHDK_02762;JLFCAHLI_04228;JGAACPEG_00044;JAHBEKLM_03338;HLDGGNCB_00043;PPLOJMMN_00199;GLDDMOCL_04186;NOHKOBHI_01109;FAFFAFNI_04459;DGGDKHHH_02827;DFEHMONI_00863;FFEFNEEE_04106	BIJIKNOD_00338	WP_009307459.1	100	468	0	0	1	468	1	468	0	989	0	MULTISPECIES: NADP-dependent phosphogluconate dehydrogenase	Enterobacteriaceae	44	2	0	84.8	3	0	51.416	0	6.2461	26758000000	125	Intensity ->	23.1455	23.9682	29.1496	24.0174	28.4622	28.9422	29.1667	24.8629	28.2706
MOJHFLHB_04964 Tunicamycin resistance protein	+	3.16344	1.14829		1.67364	0.728542	+	3.75757	1.14488	+	3.08194	1.09495	MOJHFLHB_04964	MOJHFLHB_04964	WP_023159153.1	100	180	0	0	1	180	1	180	6.5e-117	378	1	AAA family ATPase	Klebsiella pneumoniae	10	10	3	73.9	73.9	13.3	20.611	0	30.922	8043600000	154	Intensity ->	24.7067	24.1778	24.958	24.873	26.3621	25.0899	27.05	24.5442	26.9015
PHFOGIIG_01765 D-alanyl-D-alanine carboxypeptidase DacC;OJHEIEBF_03762 D-alanyl-D-alanine carboxypeptidase DacC;OBPAEDDO_01962 D-alanyl-D-alanine carboxypeptidase DacC;NHOBAAIO_03692 D-alanyl-D-alanine carboxypeptidase DacC;MFLHIALH_01502 D-alanyl-D-alanin	+	3.43183	1.07631	+	4.95374	1.32308		2.79722	0.884724	+	3.87822	1.14313	PHFOGIIG_01765;OJHEIEBF_03762;OBPAEDDO_01962;NHOBAAIO_03692;MFLHIALH_01502;LICHAJAM_02034;LBAFEENC_00974;KIPKJAPL_01942;KGDHKPMH_01636;IONIJJIE_01006;IBBGFBOE_02072;HHBCICDJ_03775;GKOGJPOJ_02242;FFGKNOLL_02927;EIGBNDKD_02036;DKMKOKFA_03762;DIBEHLKB_01827;DGGDKHHH_01560;DCDFFNPL_01648;CKBPPGBK_02257;BNJIIODC_01870;AKLPFMOP_01449;AKBENCOC_01962	PHFOGIIG_01765	WP_004151716.1	100	400	0	0	4	403	1	400	0	852	0	MULTISPECIES: serine-type D-Ala-D-Ala carboxypeptidase	Enterobacteriaceae	28	3	3	70.2	5.5	5.5	43.788	0.00027086	4.5653	4020900000	54	Intensity ->	25.2008	24.0703	27.9568	25.4561	24.4414	24.8533	27.4587	24.9956	25.2474
PPLOJMMN_02974 Fructosamine deglycase FrlB;OBPAEDDO_03568 Fructosamine deglycase FrlB;PLHOMEHO_03633 Fructosamine deglycase FrlB;PHFOGIIG_03578 Fructosamine deglycase FrlB;PGGPIPGL_02332 Fructosamine deglycase FrlB;PDCEEBFL_04661 Fructosamine deglycase Frl		2.05646	1.09527	+	3.16496	1.33036		1.25701	0.733642		1.26394	0.786579	PPLOJMMN_02974;OBPAEDDO_03568;PLHOMEHO_03633;PHFOGIIG_03578;PGGPIPGL_02332;PDCEEBFL_04661;OJHEIEBF_03169;GKOGJPOJ_03419;NIDIMMPG_02821;GPMMLBAB_03121;NHOBAAIO_03018;MOJHFLHB_02475;MMBPMBEH_02612;MLHAEAGN_02835;MGNOKNHM_01548;MFLHIALH_03281;MDFLOMJF_03414;LKKPCFJO_03718;JDODKMIM_03622;IONIJJIE_03342;LICHAJAM_03615;LEHBAPKF_03361;LDEOJMPC_03814;LDAFADHK_03647;LBAFEENC_03582;LBACGIHD_04020;KIPKJAPL_…	PPLOJMMN_02974	WP_002886940.1	100	324	0	0	1	324	1	324	0	704	0	MULTISPECIES: SIS domain-containing protein	Enterobacteriaceae	10	10	10	37.3	37.3	37.3	36.238	0	13.802	14024000000	126	Intensity ->	24.4479	24.7122	24.0848	24.8806	24.8639	25.1136	28.1361	23.8646	25.1044
PGGPIPGL_01122 UDP-galactopyranose mutase;MGNOKNHM_01122 UDP-galactopyranose mutase;JODBNEFA_03769 UDP-galactopyranose mutase;FAAJJJPM_00022 UDP-galactopyranose mutase;EHOGFMGO_00469 UDP-galactopyranose mutase;CILGFONI_04213 UDP-galactopyranose mutase		1.79907	1.2251	+	2.21026	1.33861		1.77596	1.12779		2.44267	1.459	PGGPIPGL_01122;MGNOKNHM_01122;JODBNEFA_03769;FAAJJJPM_00022;EHOGFMGO_00469;CILGFONI_04213	PGGPIPGL_01122	WP_062920623.1	100	384	0	0	1	384	1	384	0	837	0	UDP-galactopyranose mutase	Klebsiella pneumoniae	24	24	2	75.5	75.5	6.5	44.426	0	91.693	45442000000	855	Intensity ->	24.7042	25.7337	25.8215	25.7599	23.7361	29.4323	29.5873	24.8627	26.0152
AKBENCOC_01458 hypothetical protein;KIPKJAPL_00619 hypothetical protein;MGNOKNHM_00388 hypothetical protein;OHHEJDIF_00299 hypothetical protein;OJHEIEBF_00632 hypothetical protein;PGGPIPGL_00265 hypothetical protein;PLHOMEHO_00181 hypothetical protein;PHFO		0.788354	0.62259	+	2.8093	1.34707		0.392697	0.338391		0.974643	0.706208	AKBENCOC_01458;KIPKJAPL_00619;MGNOKNHM_00388;OHHEJDIF_00299;OJHEIEBF_00632;PGGPIPGL_00265;PLHOMEHO_00181;PHFOGIIG_01183;KAKJGGOB_01848;LBAFEENC_02936;JPKDPIEF_01599;FAAJJJPM_00672;EMJPEEDP_00494;EIGBNDKD_04730;EHOGFMGO_00671;DLHAIOGB_02985;LAMNHLIM_03774;LDEOJMPC_01388;DIBEHLKB_01323;MMBPMBEH_01832;NOHKOBHI_04018;NNNPJDNC_00374;NJABOMKP_02683;NHOBAAIO_00633;NEHPHFBI_02145;MOJHFLHB_02289;MLJPOPCO_…	AKBENCOC_01458	WP_002908297.1	100	362	0	0	1	362	1	362	0	764	0	MULTISPECIES: ABC transporter substrate-binding protein	Enterobacteriaceae	24	24	0	71	71	0	39.56	0	42.946	30118000000	534	Intensity ->	23.4438	25.0383	27.7026	27.3714	25.0793	24.2133	25.2089	24.3189	26.4963
AKBENCOC_02071 hypothetical protein;NIDIMMPG_00201 hypothetical protein;PGGPIPGL_03570 hypothetical protein;PDHOICOE_00111 hypothetical protein;PDCEEBFL_01269 hypothetical protein;OJHEIEBF_02674 hypothetical protein;OHHEJDIF_03176 hypothetical protein;OBPA		1.88092	1.1296	+	2.60691	1.34752		0.904819	0.637191		0.965336	0.711745	AKBENCOC_02071;NIDIMMPG_00201;PGGPIPGL_03570;PDHOICOE_00111;PDCEEBFL_01269;OJHEIEBF_02674;OHHEJDIF_03176;OBPAEDDO_02071;JDODKMIM_00086;LKKPCFJO_00551;NHOBAAIO_02604;POANJPPA_01576;NEHPHFBI_00169;MOMKEPDA_00491;MMBPMBEH_01162;MLJPOPCO_00489;MIFODHDK_00112;MGNOKNHM_03355;NJABOMKP_01607;MFLHIALH_01611;PHFOGIIG_01874;MDFLOMJF_01459;HCDJKCEB_01726;KAKJGGOB_05044;LIHPPEIE_00885;LICHAJAM_02143;LDGHKELH_…	AKBENCOC_02071	WP_002895084.1	100	121	0	0	1	121	1	121	7.14e-71	243	0	MULTISPECIES: hypothetical protein	Gammaproteobacteria	6	6	2	95.9	95.9	34.7	12.236	0	36.84	186650000000	1482	Intensity ->	30.1321	30.8537	30.1836	23.8044	31.3226	30.2999	30.0579	25.1455	32.2412
OJHEIEBF_05198 hypothetical protein;NOHKOBHI_05064 hypothetical protein;NHOBAAIO_05201 hypothetical protein;NANGKDPO_04907 hypothetical protein;MLJPOPCO_04981 hypothetical protein;LBAFEENC_05056 hypothetical protein;KNIGJBDP_04988 hypothetical protein;KNDI	+	3.31742	1.13207	+	4.8027	1.35291		1.71633	0.699632		2.86502	1.02329	OJHEIEBF_05198;NOHKOBHI_05064;NHOBAAIO_05201;NANGKDPO_04907;MLJPOPCO_04981;LBAFEENC_05056;KNIGJBDP_04988;KNDIJLHM_04972;JGAACPEG_05228;IONIJJIE_05058;IFMLMCEN_04831;IBBGFBOE_04878;HHBCICDJ_05199;HBOELNEG_05054;GLDDMOCL_05171;GKOGJPOJ_04874;FFGKNOLL_04967;FAFFAFNI_05217;FAAJJJPM_05017;DKMKOKFA_05199;AKLPFMOP_04770	OJHEIEBF_05198	WP_004152344.1	100	438	0	0	1	438	1	438	0	950	9	MULTISPECIES: restriction endonuclease subunit S	Enterobacterales	15	15	13	49.5	49.5	45.4	49.437	0	14.281	6657100000	128	Intensity ->	24.4134	24.1898	24.1369	27.4931	23.0834	24.7019	25.505	24.5356	24.8583
PPLOJMMN_00013 Fatty acid metabolism regulator protein;POANJPPA_02317 Fatty acid metabolism regulator protein;PLHOMEHO_02496 Fatty acid metabolism regulator protein;PHFOGIIG_02996 Fatty acid metabolism regulator protein;PGGPIPGL_00492 Fatty acid metabolism	+	3.15204	1.05425	+	5.54755	1.32719		3.01768	0.947138	+	4.08657	1.17994	PPLOJMMN_00013;POANJPPA_02317;PLHOMEHO_02496;PHFOGIIG_02996;PGGPIPGL_00492;PDHOICOE_03849;PDCEEBFL_03425;OJHEIEBF_04453;OHHEJDIF_00513;OBPAEDDO_02496;NOHKOBHI_01348;NNNPJDNC_00163;NJABOMKP_03549;NIDIMMPG_03106;NHOBAAIO_04437;NEHPHFBI_03677;NAOIOOGN_03296;MOMKEPDA_02541;MOJHFLHB_01813;MMBPMBEH_01618;MLJPOPCO_03324;MLHAEAGN_03281;MIFODHDK_02950;MGNOKNHM_00161;MFLHIALH_00896;MDFLOMJF_03094;MCLKNHFK_…	PPLOJMMN_00013	WP_002910890.1	100	239	0	0	1	239	1	239	4.84e-162	513	0	MULTISPECIES: fatty acid metabolism transcriptional regulator FadR	Enterobacteriaceae	13	2	2	64.4	6.7	6.7	27.089	0.00040347	2.8302	8556300000	204	Intensity ->	24.3449	25.1325	27.726	24.5089	27.0365	27.7102	27.771	25.3201	28.4202
NANGKDPO_02048 Phosphate starvation-inducible protein PsiF;KNIGJBDP_03964 Phosphate starvation-inducible protein PsiF;KNDIJLHM_03742 Phosphate starvation-inducible protein PsiF;KIACFNHB_03481 Phosphate starvation-inducible protein PsiF;KBELINKH_00136 Phosp	+	5.30901	1.3378	+	6.18068	1.41708		1.28296	0.538671	+	5.0232	1.23281	NANGKDPO_02048;KNIGJBDP_03964;KNDIJLHM_03742;KIACFNHB_03481;KBELINKH_00136	NANGKDPO_02048	WP_004204873.1	100	105	0	0	1	105	1	105	5.45e-62	215	0	MULTISPECIES: hypothetical protein	Enterobacteriaceae	9	9	3	43.8	43.8	16.2	11.537	0	15.19	15772000000	300	Intensity ->	27.3814	27.3758	26.5739	27.5418	27.2449	28.4155	26.7732	26.9542	24.0989
PHFOGIIG_04879 hypothetical protein;OJHEIEBF_04717 hypothetical protein;OBPAEDDO_04873 hypothetical protein;NHOBAAIO_04775 hypothetical protein;NANGKDPO_04896 hypothetical protein;LICHAJAM_04914 hypothetical protein;LBAFEENC_04936 hypothetical protein;KIPK	+	4.06122	1.16043	+	6.95831	1.52241		2.39211	0.790224	+	4.84226	1.25854	PHFOGIIG_04879;OJHEIEBF_04717;OBPAEDDO_04873;NHOBAAIO_04775;NANGKDPO_04896;LICHAJAM_04914;LBAFEENC_04936;KIPKJAPL_04858;KGDHKPMH_04908;IONIJJIE_04975;IBBGFBOE_04901;HHBCICDJ_04738;DKMKOKFA_04720;DIBEHLKB_04929;CKBPPGBK_04803;AKBENCOC_04892	PHFOGIIG_04879	WP_001185481.1	100	94	0	0	1	94	1	94	1.18e-55	196	9	MULTISPECIES: hypothetical protein	Bacteria	3	3	3	61.7	61.7	61.7	10.354	0	36.99	4967200000	68	Intensity ->	23.5101	25.4606	25.9617	25.6819	25.4908	25.8423	25.1637	26.107	25.3808
ABBHDKBN_01159 putative phospholipid-binding lipoprotein MlaA;NOHKOBHI_02430 putative phospholipid-binding lipoprotein MlaA;PPLOJMMN_00426 putative phospholipid-binding lipoprotein MlaA;POANJPPA_04675 putative phospholipid-binding lipoprotein MlaA;PLHOMEHO	+	2.97964	1.19409	+	3.07381	1.15984		0.950793	0.54508	+	3.55852	1.2732	ABBHDKBN_01159;NOHKOBHI_02430;PPLOJMMN_00426;POANJPPA_04675;PLHOMEHO_02947;PHFOGIIG_00256;PGGPIPGL_00892;PDHOICOE_00977;PDCEEBFL_01888;OJHEIEBF_00973;OHHEJDIF_02041;OBPAEDDO_00985;NNNPJDNC_02456;MLJPOPCO_04019;NJABOMKP_00271;NIDIMMPG_02101;NHOBAAIO_01716;NEHPHFBI_01736;NAOIOOGN_03731;MOMKEPDA_01676;MOJHFLHB_00881;JGNKHNGP_02875;MLHAEAGN_02784;JDODKMIM_03172;MMBPMBEH_02084;MIFODHDK_01268;EIGBNDKD_…	ABBHDKBN_01159	WP_002913362.1	100	253	0	0	1	253	1	253	1.85e-170	538	0	MULTISPECIES: phospholipid-binding lipoprotein MlaA	Enterobacteriaceae	10	10	1	51.4	51.4	4	28.087	0	8.0423	22993000000	233	Intensity ->	28.0982	28.4538	27.5316	25.0112	28.0447	28.052	25.8203	28.289	28.2524
AKECAJDH_03897 NADPH-dependent curcumin reductase;DAPHJGNK_03226 NADPH-dependent curcumin reductase;HBOELNEG_00752 NADPH-dependent curcumin reductase;IFMLMCEN_03422 NADPH-dependent curcumin reductase;JDODKMIM_03872 NADPH-dependent curcumin reductase;JLCIPN	+	4.06713	1.35795	+	6.81965	1.667	+	3.19732	1.09576	+	4.20035	1.28374	AKECAJDH_03897;DAPHJGNK_03226;HBOELNEG_00752;IFMLMCEN_03422;JDODKMIM_03872;JLCIPNGE_03425;MDFLOMJF_00867;POANJPPA_03480;MLJPOPCO_01833;MLHAEAGN_01179;NAOIOOGN_00302;MMBPMBEH_00157;KGDHKPMH_01287;PHFOGIIG_01355;PGGPIPGL_00093;PDHOICOE_04000;NJABOMKP_02956;PDCEEBFL_00406;OBPAEDDO_01565;NOHKOBHI_00811;JODBNEFA_01474;NIDIMMPG_04148;NHOBAAIO_00805;KAKJGGOB_01054;PPLOJMMN_04090;LDAFADHK_00032;KIPKJAPL_…	AKECAJDH_03897	WP_002906792.1	100	345	0	0	4	348	1	345	0	732	0	MULTISPECIES: NADP-dependent oxidoreductase	Enterobacteriaceae	19	19	1	81.6	81.6	2.9	37.54	0	40.276	66565000000	1274	Intensity ->	28.1226	30.635	29.7794	28.9232	30.7982	27.1827	27.3562	28.7896	30.0162
MMBPMBEH_03373 Undecaprenyl-phosphate 4-deoxy-4-formamido-L-arabinose transferase;JPKDPIEF_04175 Undecaprenyl-phosphate 4-deoxy-4-formamido-L-arabinose transferase	+	4.23391	1.70289	+	3.60026	1.56854	+	4.80374	1.69165	+	2.76399	1.34939	MMBPMBEH_03373;JPKDPIEF_04175	MMBPMBEH_03373	WP_032417650.1	100	327	0	0	1	327	1	327	0	698	0	undecaprenyl-phosphate 4-deoxy-4-formamido-L-arabinose transferase ArnC	Klebsiella pneumoniae	16	16	1	51.1	51.1	4.6	36.674	0	47.036	25702000000	341	Intensity ->	24.0297	23.9604	28.898	27.1243	24.3261	24.5121	25.9897	24.6759	25.0913
PHFOGIIG_04910 DNA-binding protein StpA;OJHEIEBF_04748 DNA-binding protein StpA;OBPAEDDO_04904 DNA-binding protein StpA;NHOBAAIO_04744 DNA-binding protein StpA;NANGKDPO_04866 DNA-binding protein StpA;LICHAJAM_04945 DNA-binding protein StpA;LBAFEENC_04967 D		1.72065	1.0106	+	3.00105	1.40076		1.09523	0.685936		2.06019	1.10059	PHFOGIIG_04910;OJHEIEBF_04748;OBPAEDDO_04904;NHOBAAIO_04744;NANGKDPO_04866;LICHAJAM_04945;LBAFEENC_04967;KIPKJAPL_04889;KGDHKPMH_04877;IONIJJIE_04944;IBBGFBOE_04932;HHBCICDJ_04769;DKMKOKFA_04751;DIBEHLKB_04898;CKBPPGBK_04834;AKBENCOC_04923	PHFOGIIG_04910	WP_024198542.1	100	151	0	0	1	151	4	154	4.7e-92	306	9	H-NS histone family protein	Klebsiella pneumoniae	12	12	12	60.9	60.9	60.9	17.344	0	18.42	18240000000	303	Intensity ->	24.4171	24.4665	24.4175	23.4942	23.7085	24.9369	25.7392	23.8176	24.7886
PPLOJMMN_04092 hypothetical protein;PLHOMEHO_00355 hypothetical protein;MMBPMBEH_00159 hypothetical protein;MLJPOPCO_01835 hypothetical protein;PHFOGIIG_01357 hypothetical protein;PDHOICOE_03998 hypothetical protein;OJHEIEBF_00806 hypothetical protein;OHHE		1.25756	0.87442		1.979	1.11045		2.02615	1.09421	+	2.73861	1.36656	PPLOJMMN_04092;PLHOMEHO_00355;MMBPMBEH_00159;MLJPOPCO_01835;PHFOGIIG_01357;PDHOICOE_03998;OJHEIEBF_00806;OHHEJDIF_00113;OBPAEDDO_01567;NNNPJDNC_01730;NJABOMKP_02954;NIDIMMPG_04150;NHOBAAIO_00807;NEHPHFBI_02576;MOMKEPDA_02680;MOJHFLHB_00058;MFLHIALH_01331;KAKJGGOB_01052;JPKDPIEF_00149;MCLKNHFK_04419;LKKPCFJO_01951;LKHBKNGK_00493;LIHPPEIE_01762;LICHAJAM_01638;LDGHKELH_02749;LDEOJMPC_01569;LBAFEENC_…	PPLOJMMN_04092	WP_002906788.1	100	99	0	0	1	99	1	99	2.08e-58	205	1	MULTISPECIES: DUF406 domain-containing protein	Enterobacteriaceae	10	2	0	97	19.2	0	10.62	0	11.617	45171000000	271	Intensity ->	24.675	29.312	24.6404	25.4382	29.3802	28.7988	29.5551	24.6265	28.9652
ABBHDKBN_02700 GMP synthase [glutamine-hydrolyzing];NIDIMMPG_01994 GMP synthase [glutamine-hydrolyzing];POANJPPA_02840 GMP synthase [glutamine-hydrolyzing];PLHOMEHO_03528 GMP synthase [glutamine-hydrolyzing];PHFOGIIG_00420 GMP synthase [glutamine-hydrolyzi	+	4.04026	1.70539	+	2.96642	1.40974		0.986592	0.681097	+	3.14469	1.44361	ABBHDKBN_02700;NIDIMMPG_01994;POANJPPA_02840;PLHOMEHO_03528;PHFOGIIG_00420;PGGPIPGL_00728;PDHOICOE_01135;PDCEEBFL_01781;OBPAEDDO_01150;NOHKOBHI_02276;NNNPJDNC_02930;GPMMLBAB_02137;HBOELNEG_02745;NEHPHFBI_02801;NAOIOOGN_03808;MOMKEPDA_01568;MOJHFLHB_02867;MMBPMBEH_01923;MLJPOPCO_02404;MLHAEAGN_04127;MIFODHDK_01160;MGNOKNHM_00728;MFLHIALH_01879;MDFLOMJF_03282;JGNKHNGP_02486;JGAACPEG_02255;MCLKNHFK_…	ABBHDKBN_02700	WP_004151979.1	100	525	0	0	1	525	1	525	0	1126	0	MULTISPECIES: glutamine-hydrolyzing GMP synthase	Enterobacteriaceae	50	1	0	90.1	5.1	0	58.792	0.00071839	2.2998	49386000000	333	Intensity ->	28.3135	24.2379	28.3212	27.574	28.6632	28.5217	25.0828	26.3176	24.6285
NJABOMKP_05264 16S rRNA (guanine(1405)-N(7))-methyltransferase;NEHPHFBI_05164 16S rRNA (guanine(1405)-N(7))-methyltransferase;KNIGJBDP_05104 16S rRNA (guanine(1405)-N(7))-methyltransferase;KNDIJLHM_05103 16S rRNA (guanine(1405)-N(7))-methyltransferase;KAKJ		1.59187	1.01641	+	2.69816	1.42611		1.68987	0.955633		2.20194	1.21257	NJABOMKP_05264;NEHPHFBI_05164;KNIGJBDP_05104;KNDIJLHM_05103;KAKJGGOB_05187;HCKAPHMK_05280;GGJBMBGO_05156;DGGDKHHH_05268	NJABOMKP_05264	WP_000359986.1	100	257	0	0	1	257	1	257	5.18e-168	533	8	MULTISPECIES: ArmA family 16S rRNA (guanine(1405)-N(7))-methyltransferase	Gammaproteobacteria	19	19	19	74.7	74.7	74.7	30.16	0	122.77	33358000000	270	Intensity ->	24.7545	25.6265	25.6387	31.4379	31.6534	31.6786	32.3708	24.8518	32.4886
PHFOGIIG_04911 hypothetical protein;OJHEIEBF_04749 hypothetical protein;OBPAEDDO_04905 hypothetical protein;NHOBAAIO_04743 hypothetical protein;NANGKDPO_04865 hypothetical protein;LICHAJAM_04946 hypothetical protein;LBAFEENC_04968 hypothetical protein;KIPK		2.54692	1.05286	+	4.49112	1.42725		2.08399	0.847975		2.33032	0.966959	PHFOGIIG_04911;OJHEIEBF_04749;OBPAEDDO_04905;NHOBAAIO_04743;NANGKDPO_04865;LICHAJAM_04946;LBAFEENC_04968;KIPKJAPL_04890;KGDHKPMH_04876;IONIJJIE_04943;IBBGFBOE_04933;HHBCICDJ_04770;DKMKOKFA_04752;DIBEHLKB_04897;CKBPPGBK_04835;AKBENCOC_04924	PHFOGIIG_04911	WP_000351937.1	100	216	0	0	1	216	1	216	4.19e-148	470	8	MULTISPECIES: YkgJ family cysteine cluster protein	Bacteria	8	8	8	58.8	58.8	58.8	24.906	0	24.782	6942400000	96	Intensity ->	24.1692	24.2422	24.113	24.658	25.1654	24.4042	26.0862	24.0198	25.8738
PPLOJMMN_01460 hypothetical protein;POANJPPA_02088 hypothetical protein;PLHOMEHO_01148 hypothetical protein;PHFOGIIG_02209 hypothetical protein;PGGPIPGL_03062 hypothetical protein;PDHOICOE_00582 hypothetical protein;PDCEEBFL_00901 hypothetical protein;OJHE		1.2772	0.80653	+	3.56249	1.43339		2.06577	0.995807		1.37255	0.827945	PPLOJMMN_01460;POANJPPA_02088;PLHOMEHO_01148;PHFOGIIG_02209;PGGPIPGL_03062;PDHOICOE_00582;PDCEEBFL_00901;OJHEIEBF_02059;OHHEJDIF_02891;OBPAEDDO_02684;NOHKOBHI_00068;NNNPJDNC_01100;NJABOMKP_02019;NIDIMMPG_01774;NHOBAAIO_01989;NEHPHFBI_00578;NAOIOOGN_02794;MOMKEPDA_00082;MOJHFLHB_00560;MMBPMBEH_03821;MLJPOPCO_01539;MLHAEAGN_02013;MIFODHDK_00521;MGNOKNHM_02009;MFLHIALH_02218;MDFLOMJF_02377;MCLKNHFK_…	PPLOJMMN_01460	WP_002890376.1	100	95	0	0	1	95	1	95	7.51e-57	199	2	MULTISPECIES: PTS sugar transporter subunit IIB	Enterobacteriaceae	6	6	1	72.6	72.6	9.5	10.125	0	18.22	22093000000	294	Intensity ->	23.4621	23.7707	28.5114	28.4993	28.6085	28.7346	29.143	28.1365	28.1098
PHFOGIIG_01054 Respiratory nitrate reductase 1 alpha chain;OJHEIEBF_00503 Respiratory nitrate reductase 1 alpha chain;OBPAEDDO_01264 Respiratory nitrate reductase 1 alpha chain;NHOBAAIO_00504 Respiratory nitrate reductase 1 alpha chain;LICHAJAM_01334 Respi		2.72654	1.05889	+	2.92116	1.06127	+	4.53303	1.26657		2.14908	0.898467	PHFOGIIG_01054;OJHEIEBF_00503;OBPAEDDO_01264;NHOBAAIO_00504;LICHAJAM_01334;LBAFEENC_03065;KIPKJAPL_00490;KGDHKPMH_01588;IONIJJIE_04742;IHIMMCCN_02185;IBBGFBOE_01344;HHBCICDJ_00827;GKOGJPOJ_02735;FFGKNOLL_01165;DKMKOKFA_00503;DIBEHLKB_01452;CKBPPGBK_01585;AKBENCOC_01587	PHFOGIIG_01054	WP_072031788.1	100	1247	0	0	1	1247	614	1860	0	2703	1	nitrate reductase subunit alpha	Klebsiella pneumoniae	88	88	4	75.5	75.5	2.1	140.48	0	261.51	192950000000	2709	Intensity ->	29.6957	29.7622	30.4838	28.3851	31.6449	28.8812	29.3476	27.7503	31.1918
AKBENCOC_03401 NADPH dehydrogenase;ELBEMKON_04701 NADPH dehydrogenase;KGDHKPMH_03203 NADPH dehydrogenase;EMJPEEDP_04201 NADPH dehydrogenase;LBAFEENC_03333 NADPH dehydrogenase;LICHAJAM_03366 NADPH dehydrogenase;LDEOJMPC_00824 NADPH dehydrogenase;PPLOJMMN_02	+	2.72621	1.43948	+	3.56227	1.45761		1.5376	0.926629		2.5999	1.36074	AKBENCOC_03401;ELBEMKON_04701;KGDHKPMH_03203;EMJPEEDP_04201;LBAFEENC_03333;LICHAJAM_03366;LDEOJMPC_00824;PPLOJMMN_02179;PLHOMEHO_00732;PHFOGIIG_03493;OBPAEDDO_03319;NNNPJDNC_03667;CJCECFGL_00452;NIDIMMPG_02391;NHOBAAIO_02850;NAOIOOGN_01505;MOJHFLHB_03006;MMBPMBEH_00534;MFLHIALH_02735;MCLKNHFK_00178;LKKPCFJO_03206;LKHBKNGK_02388;BNJIIODC_03280;KIPKJAPL_03373;CKBPPGBK_03285;DLHAIOGB_04848;IBBGFBOE_…	AKBENCOC_03401	WP_004152245.1	100	925	0	0	1	925	1	925	0	1972	0	MULTISPECIES: flavocytochrome c	Enterobacteriaceae	50	50	0	75	75	0	99.575	0	96.131	52216000000	602	Intensity ->	26.5084	23.9382	27.4507	29.1719	24.2582	24.3874	25.6709	24.5038	28.5846
PHFOGIIG_01870 Galactokinase;OJHEIEBF_02678 Galactokinase;OBPAEDDO_02067 Galactokinase;NHOBAAIO_02608 Galactokinase;MFLHIALH_01607 Galactokinase;LICHAJAM_02139 Galactokinase;LBAFEENC_01079 Galactokinase;KIPKJAPL_02047 Galactokinase;KGDHKPMH_01741 Galactoki		1.25115	1.2035	+	1.84624	1.45961		0.557051	0.631177		0.731172	0.816247	PHFOGIIG_01870;OJHEIEBF_02678;OBPAEDDO_02067;NHOBAAIO_02608;MFLHIALH_01607;LICHAJAM_02139;LBAFEENC_01079;KIPKJAPL_02047;KGDHKPMH_01741;IONIJJIE_01111;IBBGFBOE_02177;HHBCICDJ_02387;GKOGJPOJ_02137;FFGKNOLL_02822;ELBEMKON_03060;EIGBNDKD_02141;DKMKOKFA_02457;DIBEHLKB_01932;DGGDKHHH_01665;DCDFFNPL_01753;CKBPPGBK_02152;BNJIIODC_01975;AKLPFMOP_01344;AKBENCOC_02067	PHFOGIIG_01870	WP_002895144.1	100	382	0	0	1	382	1	382	0	820	1	MULTISPECIES: galactokinase	Enterobacteriaceae	27	5	2	65.4	23	6.3	41.305	0	77.043	85578000000	468	Intensity ->	24.017	24.6123	27.8978	24.927	30.1858	29.3858	31.6609	30.838	24.8953
NJABOMKP_00444 Autonomous glycyl radical cofactor;NEHPHFBI_04922 Autonomous glycyl radical cofactor;MLJPOPCO_02338 Autonomous glycyl radical cofactor;MIFODHDK_01094 Autonomous glycyl radical cofactor;MFLHIALH_01814 Autonomous glycyl radical cofactor;LIHPPE		2.02406	1.51827	+	2.148	1.4935		2.3095	1.49224		1.7998	1.33679	NJABOMKP_00444;NEHPHFBI_04922;MLJPOPCO_02338;MIFODHDK_01094;MFLHIALH_01814;LIHPPEIE_03487;LDGHKELH_00009;LAMNHLIM_03644;KAKJGGOB_04887;HCDJKCEB_04451;GGJBMBGO_04915;DCDFFNPL_02502;BNJIIODC_00809;BIJIKNOD_04453;BBOICAOD_02718	NJABOMKP_00444	WP_004180937.1	100	127	0	0	1	127	1	127	6.59e-81	271	0	MULTISPECIES: autonomous glycyl radical cofactor GrcA	Klebsiella	18	2	2	91.3	16.5	16.5	14.27	0	23.839	81190000000	92	Intensity ->	25.2621	25.5489	31.4007	24.3345	33.0273	26.1577	25.153	24.3089	31.9771
HMILANMN_04299 hypothetical protein		2.28	1.26973		1.47952	0.943036	+	3.314	1.42885	+	3.07753	1.47558	HMILANMN_04299	HMILANMN_04299	WP_117389464.1	100	595	0	0	1	595	1	595	0	1282	1	DUF4209 domain-containing protein	Klebsiella pneumoniae	2	1	1	7.2	4.4	4.4	67.186	0.0017689	1.5541	46346000000	149	Intensity ->	24.0962	24.1416	25.8413	24.5997	29.8361	24.2802	30.0233	28.7221	30.4293
OJHEIEBF_05097 Plasmid partition protein A;NOHKOBHI_04455 Plasmid partition protein A;NHOBAAIO_05110 Plasmid partition protein A;MLJPOPCO_04976 Plasmid partition protein A;LBAFEENC_05061 Plasmid partition protein A;LBACGIHD_05088 Plasmid partition protein		1.87156	1.01961	+	4.11718	1.53544		1.71521	0.878742		2.42836	1.16903	OJHEIEBF_05097;NOHKOBHI_04455;NHOBAAIO_05110;MLJPOPCO_04976;LBAFEENC_05061;LBACGIHD_05088;KNIGJBDP_04983;KNDIJLHM_04967;JGAACPEG_04955;IONIJJIE_05063;IFMLMCEN_04826;IBBGFBOE_04883;HHBCICDJ_05110;HBOELNEG_05059;GLDDMOCL_05176;GKOGJPOJ_04879;FFGKNOLL_04972;FAFFAFNI_05171;FAAJJJPM_05022;DKMKOKFA_05097;AKLPFMOP_04765;AKECAJDH_04969	OJHEIEBF_05097	WP_015060024.1	100	401	0	0	1	401	50	450	0	855	9	ParA family protein	Klebsiella pneumoniae	19	19	17	58.1	58.1	53.4	44.93	0	42.215	12291000000	246	Intensity ->	24.2847	25.1811	24.0291	28.8589	23.7312	25.1102	25.1759	24.9902	25.0049
JAHBEKLM_03447 Aldehyde reductase Ahr;JDODKMIM_03591 Aldehyde reductase Ahr;POANJPPA_05158 Aldehyde reductase Ahr;PLHOMEHO_03604 Aldehyde reductase Ahr;PGGPIPGL_05222 Aldehyde reductase Ahr;PDHOICOE_03178 Aldehyde reductase Ahr;PDCEEBFL_04632 Aldehyde redu	+	3.18824	1.16074	+	5.22659	1.36781		2.7459	0.991343	+	6.24328	1.52181	JAHBEKLM_03447;JDODKMIM_03591;POANJPPA_05158;PLHOMEHO_03604;PGGPIPGL_05222;PDHOICOE_03178;PDCEEBFL_04632;OHHEJDIF_03289;NOHKOBHI_03596;NNNPJDNC_03187;PPLOJMMN_03003;NIDIMMPG_02850;NEHPHFBI_01457;NDKMCODD_00958;NAOIOOGN_01985;MOMKEPDA_03164;MOJHFLHB_02446;MLJPOPCO_04916;MIFODHDK_02426;NJABOMKP_04675;MGNOKNHM_01518;MDFLOMJF_03383;MCLKNHFK_02466;LKKPCFJO_03689;LKHBKNGK_03422;LIHPPEIE_01089;LEHBAPKF_…	JAHBEKLM_03447	WP_008807108.1	100	339	0	0	1	339	1	339	0	727	0	MULTISPECIES: NAD(P)-dependent alcohol dehydrogenase	Klebsiella	12	12	1	39.2	39.2	4.4	36.181	0	32.732	93877000000	927	Intensity ->	28.8847	31.9053	31.3596	29.6234	31.3274	28.1004	29.1817	30.1246	30.6206
POANJPPA_05265 hypothetical protein;PHFOGIIG_05245 hypothetical protein;PDHOICOE_05058 hypothetical protein;OJHEIEBF_05151 hypothetical protein;OBPAEDDO_05311 hypothetical protein;NHOBAAIO_05160 hypothetical protein;MDFLOMJF_05562 hypothetical protein;LICH	+	3.08071	1.38528	+	4.38804	1.62495	+	3.03063	1.27926		2.37754	1.19522	POANJPPA_05265;PHFOGIIG_05245;PDHOICOE_05058;OJHEIEBF_05151;OBPAEDDO_05311;NHOBAAIO_05160;MDFLOMJF_05562;LICHAJAM_05337;LDEOJMPC_05132;LBAFEENC_05347;KIPKJAPL_05218;KGDHKPMH_05317;JPKDPIEF_05059;JLCIPNGE_05198;JGAACPEG_05208;IONIJJIE_05355;IFMLMCEN_05008;HHBCICDJ_05160;GKOGJPOJ_05237;GKKJMJPB_05155;FFGKNOLL_05286;DKMKOKFA_05151;DIBEHLKB_05312;CPNDFLLE_05144;AKBENCOC_05309	POANJPPA_05265	WP_000072676.1	100	87	0	0	1	87	1	87	1.07e-49	179	4	MULTISPECIES: hypothetical protein	Bacteria	7	7	7	77	77	77	9.8919	0	52.511	15685000000	221	Intensity ->	25.4391	22.7577	24.8114	25.9553	25.6129	24.6821	25.1978	24.764	25.308
FKMLNFIO_01998 hypothetical protein;OJHEIEBF_03243 hypothetical protein;OBPAEDDO_02307 hypothetical protein;NHOBAAIO_03173 hypothetical protein;LICHAJAM_04869 hypothetical protein;LBAFEENC_02646 hypothetical protein;KIPKJAPL_03020 hypothetical protein;KGDH		2.39229	1.01472	+	5.62032	1.59656		1.58081	0.71368		2.17918	0.937008	FKMLNFIO_01998;OJHEIEBF_03243;OBPAEDDO_02307;NHOBAAIO_03173;LICHAJAM_04869;LBAFEENC_02646;KIPKJAPL_03020;KGDHKPMH_01981;IONIJJIE_02678;PHFOGIIG_03140;HHBCICDJ_03244;GKOGJPOJ_01711;FFGKNOLL_02202;DKMKOKFA_03242;DIBEHLKB_02367;CKBPPGBK_02696;AKBENCOC_02502;IBBGFBOE_02822	OJHEIEBF_03243	WP_004151472.1	100	616	0	0	1	616	1	616	0	1317	0	site-specific DNA-methyltransferase	Klebsiella pneumoniae	25	25	18	51	51	39.1	70.636	0	34.142	8446500000	247	Intensity ->	24.5752	23.2803	24.9658	24.1662	24.5763	24.5463	24.8395	24.9906	26.4576
PPLOJMMN_00116 hypothetical protein;IFJFPDBC_02894 hypothetical protein;PHFOGIIG_03099 hypothetical protein;PGGPIPGL_00595 hypothetical protein;PDCEEBFL_03576 hypothetical protein;OJHEIEBF_03284 hypothetical protein;OHHEJDIF_03929 hypothetical protein;OBPA	+	6.06605	1.63724	+	8.4132	1.74228	+	3.21469	1.076	+	5.49656	1.53775	PPLOJMMN_00116;IFJFPDBC_02894;PHFOGIIG_03099;PGGPIPGL_00595;PDCEEBFL_03576;OJHEIEBF_03284;OHHEJDIF_03929;OBPAEDDO_02393;NOHKOBHI_01246;NJABOMKP_03652;NIDIMMPG_03003;POANJPPA_04462;NEHPHFBI_04254;NAOIOOGN_03398;MLJPOPCO_03426;MLHAEAGN_03178;MIFODHDK_02848;MGNOKNHM_00058;MFLHIALH_01004;MDFLOMJF_03933;MCLKNHFK_03864;NHOBAAIO_03214;LKKPCFJO_03310;LIHPPEIE_01505;LICHAJAM_03070;LEHBAPKF_00359;LDGHKELH_…	PPLOJMMN_00116	WP_002911541.1	100	74	0	0	1	74	1	74	1.92e-41	154	0	MULTISPECIES: DUF2594 family protein	Enterobacteriaceae	4	1	1	78.4	25.7	25.7	8.2264	0	14.974	14538000000	190	Intensity ->	24.3309	23.8933	24.3956	24.5854	26.0201	27.6897	28.4058	24.8528	25.8917
DCDFFNPL_05401 hypothetical protein;JDODKMIM_05304 hypothetical protein;OJHEIEBF_04613 hypothetical protein;OBPAEDDO_04769 hypothetical protein;NJABOMKP_05254 hypothetical protein;NHOBAAIO_04688 hypothetical protein;MLJPOPCO_05254 hypothetical protein;MGNO	+	4.18001	1.52197	+	7.32446	1.98526		2.35178	1.01007	+	4.53962	1.54046	DCDFFNPL_05401;JDODKMIM_05304;OJHEIEBF_04613;OBPAEDDO_04769;NJABOMKP_05254;NHOBAAIO_04688;MLJPOPCO_05254;MGNOKNHM_05380;MFLHIALH_05370;LKKPCFJO_04951;LBAFEENC_05405;KIPKJAPL_05219;KIACFNHB_05549;KGDHKPMH_04767;JPKDPIEF_05111;JODBNEFA_05396;JLFCAHLI_05362;AKBENCOC_04788;DGGDKHHH_05411;PGGPIPGL_05279;IONIJJIE_05397;EHOGFMGO_05283;IBBGFBOE_05362;HCKAPHMK_05363;GPMMLBAB_05093;GLDDMOCL_05330;GKOGJPOJ_…	DCDFFNPL_05401	WP_023063803.1	100	304	0	0	1	304	1	304	0	629	5	MULTISPECIES: Mph(A) family macrolide 2'-phosphotransferase	Enterobacteriaceae	11	11	11	37.5	37.5	37.5	33.499	0	41.426	12637000000	227	Intensity ->	25.0738	24.9008	28.9502	24.5427	25.6993	28.1271	29.3748	27.5578	24.5593
BNJIIODC_05262 Type-2 restriction enzyme EcoRII;JDODKMIM_05294 Type-2 restriction enzyme EcoRII;PLHOMEHO_05055 Type-2 restriction enzyme EcoRII;NNNPJDNC_05122 Type-2 restriction enzyme EcoRII;NJABOMKP_05260 Type-2 restriction enzyme EcoRII;NEHPHFBI_05228 T		2.67213	1.46164		0.62633	0.56226		2.5664	1.29593	+	3.31957	1.56628	BNJIIODC_05262;JDODKMIM_05294;PLHOMEHO_05055;NNNPJDNC_05122;NJABOMKP_05260;NEHPHFBI_05228;MOMKEPDA_04956;MOJHFLHB_04936;MMBPMBEH_04978;MFLHIALH_05356;LKKPCFJO_04960;LEHBAPKF_05206;LDEOJMPC_05183;LAMNHLIM_05121;JPKDPIEF_05092;HCKAPHMK_05357;GKKJMJPB_05197;GGJBMBGO_05235;GFENDMHA_05135;DGGDKHHH_05401;DCDFFNPL_05389;CPNDFLLE_05182;CNGOPJHG_05527;CJCECFGL_05042;CILGFONI_05500;KAKJGGOB_05295;AKECAJDH_…	BNJIIODC_05262	WP_004098817.1	100	402	0	0	1	402	3	404	0	864	9	MULTISPECIES: type II site-specific deoxyribonuclease	Enterobacterales	19	19	19	57.2	57.2	57.2	45.239	0	36.973	20827000000	338	Intensity ->	25.966	25.4575	28.8976	24.5981	29.106	31.4779	29.6496	23.4479	29.6163
AKBENCOC_05315 hypothetical protein;KGDHKPMH_05311 hypothetical protein;PHFOGIIG_05251 hypothetical protein;PDHOICOE_05052 hypothetical protein;OJHEIEBF_05157 hypothetical protein;OBPAEDDO_05317 hypothetical protein;NHOBAAIO_05154 hypothetical protein;MDFL	+	3.17768	1.60564	+	3.08663	1.54607	+	2.82261	1.40818	+	3.3142	1.64633	AKBENCOC_05315;KGDHKPMH_05311;PHFOGIIG_05251;PDHOICOE_05052;OJHEIEBF_05157;OBPAEDDO_05317;NHOBAAIO_05154;MDFLOMJF_05556;LICHAJAM_05343;LDEOJMPC_05126;LBAFEENC_05353;KIPKJAPL_05212;JLCIPNGE_05193;IONIJJIE_05349;HHBCICDJ_05154;HBOELNEG_05262;GKOGJPOJ_05243;GKKJMJPB_05149;FFGKNOLL_05292;EIGBNDKD_05128;DKMKOKFA_05157;DIBEHLKB_05318;DAPHJGNK_05243;CPNDFLLE_05150;IFMLMCEN_05014;JGAACPEG_05202	AKBENCOC_05315	WP_004178196.1	100	654	0	0	1	654	1	654	0	1382	5	MULTISPECIES: TraM recognition domain-containing protein	Gammaproteobacteria	26	26	15	50.6	50.6	29.5	72.685	0	52.232	29664000000	425	Intensity ->	25.1486	24.7247	26.0792	23.8606	24.752	24.6967	24.4776	24.4439	25.5158
PLHOMEHO_05066 Dihydropteroate synthase;PGGPIPGL_05043 Dihydropteroate synthase;NOHKOBHI_05111 Dihydropteroate synthase;NNNPJDNC_05120 Dihydropteroate synthase;NEHPHFBI_05220 Dihydropteroate synthase;MOMKEPDA_04985 Dihydropteroate synthase;MOJHFLHB_04927 D		2.57544	1.6037		0.612766	0.597114		1.84636	1.19393	+	3.12572	1.67749	PLHOMEHO_05066;PGGPIPGL_05043;NOHKOBHI_05111;NNNPJDNC_05120;NEHPHFBI_05220;MOMKEPDA_04985;MOJHFLHB_04927;MMBPMBEH_04959;MGNOKNHM_05200;MDFLOMJF_05567;LKKPCFJO_04872;LEHBAPKF_05182;LDEOJMPC_05242;LAMNHLIM_04314;KAKJGGOB_05271;JPKDPIEF_05082;JODBNEFA_05236;JGAACPEG_05272;HCKAPHMK_05387;HCDJKCEB_05204;GPMMLBAB_05098;GGJBMBGO_05215;GFENDMHA_05113;FAAJJJPM_05229;DFEHMONI_05095;CPNDFLLE_05242;COKEOJOB_…	PLHOMEHO_05066	WP_001043260.1	100	271	0	0	1	271	1	271	4.37e-173	549	9	MULTISPECIES: sulfonamide-resistant dihydropteroate synthase Sul2	Bacteria	19	19	1	84.9	84.9	11.8	28.469	0	32.669	36946000000	590	Intensity ->	23.975	24.4707	26.137	25.6489	29.6635	30.2408	24.3586	24.7281	30.3143
PHFOGIIG_00157 Ecotin;OJHEIEBF_01072 Ecotin;OBPAEDDO_00886 Ecotin;NHOBAAIO_01617 Ecotin;MOMKEPDA_01774 Ecotin;LICHAJAM_01138 Ecotin;LBAFEENC_00882 Ecotin;KIPKJAPL_00952 Ecotin;KGDHKPMH_00887 Ecotin;IONIJJIE_00882 Ecotin;IBBGFBOE_00630 Ecotin;HHBCICDJ_01616		1.02437	0.709154	+	4.28398	1.69327		0.677812	0.493978		2.29193	1.15998	PHFOGIIG_00157;OJHEIEBF_01072;OBPAEDDO_00886;NHOBAAIO_01617;MOMKEPDA_01774;LICHAJAM_01138;LBAFEENC_00882;KIPKJAPL_00952;KGDHKPMH_00887;IONIJJIE_00882;IBBGFBOE_00630;HHBCICDJ_01616;GKOGJPOJ_01007;FFGKNOLL_02076;EIGBNDKD_00821;DKMKOKFA_01072;DIBEHLKB_01004;CKBPPGBK_01137;AKLPFMOP_01111;AKBENCOC_00886	PHFOGIIG_00157	WP_002912993.1	100	163	0	0	1	163	1	163	6.05e-108	351	0	MULTISPECIES: serine protease inhibitor ecotin	Enterobacteriaceae	17	2	2	79.8	8.6	8.6	17.98	0	6.4398	16377000000	65	Intensity ->	24.2109	24.5088	24.1537	25.0405	25.4577	25.6134	25.3679	24.6127	24.8865
CJCECFGL_04329 UDP-4-amino-4-deoxy-L-arabinose--oxoglutarate aminotransferase;COKEOJOB_01839 UDP-4-amino-4-deoxy-L-arabinose--oxoglutarate aminotransferase;MCLKNHFK_03778 UDP-4-amino-4-deoxy-L-arabinose--oxoglutarate aminotransferase;JLCIPNGE_01797 UDP-4-a		1.944	1.30186	+	2.10473	1.36067	+	2.85989	1.52004		1.12448	0.927997	CJCECFGL_04329;COKEOJOB_01839;MCLKNHFK_03778;JLCIPNGE_01797;PHFOGIIG_03235;PPLOJMMN_03565;POANJPPA_00689;NHOBAAIO_02674;NAOIOOGN_04013;PDHOICOE_02752;PDCEEBFL_02163;OJHEIEBF_02813;OHHEJDIF_01766;OBPAEDDO_03143;NOHKOBHI_02852;NNNPJDNC_01910;NIDIMMPG_03496;PLHOMEHO_03073;JDODKMIM_01963;MOMKEPDA_03769;LDEOJMPC_02861;DKMKOKFA_02812;JLFCAHLI_02397;MOJHFLHB_01528;MMBPMBEH_03372;MLHAEAGN_00123;MFLHIALH_…	CJCECFGL_04329	WP_085903285.1	100	379	0	0	1	379	1	379	0	815	0	UDP-4-amino-4-deoxy-L-arabinose aminotransferase	Klebsiella pneumoniae	16	16	1	59.6	59.6	7.1	41.334	0	80.489	51549000000	473	Intensity ->	24.644	23.7992	29.3873	29.5544	25.5682	24.5663	24.7158	24.3438	25.393
PPLOJMMN_04023 Outer membrane lipoprotein SlyB;PLHOMEHO_00285 Outer membrane lipoprotein SlyB;PGGPIPGL_00161 Outer membrane lipoprotein SlyB;PDHOICOE_04068 Outer membrane lipoprotein SlyB;PDCEEBFL_00474 Outer membrane lipoprotein SlyB;OJHEIEBF_00736 Outer		2.59848	0.345514	+	4.77341	0.478195		2.71363	0.327732		3.44894	0.403526	PPLOJMMN_04023;PLHOMEHO_00285;PGGPIPGL_00161;PDHOICOE_04068;PDCEEBFL_00474;OJHEIEBF_00736;OHHEJDIF_00182;OBPAEDDO_01497;NOHKOBHI_00878;NNNPJDNC_00478;NJABOMKP_03024;NIDIMMPG_04081;NHOBAAIO_00737;NEHPHFBI_02507;NAOIOOGN_00233;NANGKDPO_03105;MOMKEPDA_02750;MOJHFLHB_02392;MMBPMBEH_00089;MLJPOPCO_01765;MLHAEAGN_01111;MIFODHDK_03257;MGNOKNHM_00492;JKMJKANG_03011;KNDIJLHM_00311;PHFOGIIG_01287;MDFLOMJF_…	PPLOJMMN_04023	WP_002907749.1	100	155	0	0	1	155	1	155	6.47e-94	312	1	MULTISPECIES: outer membrane lipoprotein SlyB	Enterobacteriaceae	8	8	0	77.4	77.4	0	15.255	0	168.98	794160000000	2229	Intensity ->	32.0223	32.7859	33.1064	33.275	32.8244	31.2775	32.5918	32.6062	32.8897
BOOKNNFC_01438 putative quinol monooxygenase YgiN;KBELINKH_03104 putative quinol monooxygenase YgiN;PGGPIPGL_01708 putative quinol monooxygenase YgiN;NANGKDPO_02605 putative quinol monooxygenase YgiN;MGNOKNHM_03993 putative quinol monooxygenase YgiN;KNIGJB		1.67898	1.29085	+	2.76782	1.69652		0.910643	0.797596		1.85026	1.33641	BOOKNNFC_01438;KBELINKH_03104;PGGPIPGL_01708;NANGKDPO_02605;MGNOKNHM_03993;KNIGJBDP_02420;KIACFNHB_03160;KNDIJLHM_01415;JODBNEFA_01285;JGNKHNGP_03105;FAAJJJPM_04183;EHOGFMGO_04266;DFEHMONI_01494;CILGFONI_01237;JAHBEKLM_03795;GNOCNACA_01063;HLDGGNCB_03952;IHJNBMBC_02054;NDKMCODD_02316	BOOKNNFC_01438	WP_029602349.1	100	104	0	0	1	104	1	104	1.25e-64	222	0	antibiotic biosynthesis monooxygenase	Klebsiella pneumoniae	7	7	3	40.4	40.4	21.2	11.416	0	66.042	65459000000	238	Intensity ->	24.4556	23.8321	29.4509	29.611	29.0501	24.3909	28.6437	29.314	29.1336
MMBPMBEH_03374 Bifunctional polymyxin resistance protein ArnA;JPKDPIEF_04176 Bifunctional polymyxin resistance protein ArnA		1.72463	1.12258		0.850729	0.709805	+	3.5712	1.58185		1.05393	0.813195	MMBPMBEH_03374;JPKDPIEF_04176	MMBPMBEH_03374	WP_032444980.1	100	661	0	0	1	661	1	661	0	1418	0	bifunctional UDP-4-amino-4-deoxy-L-arabinose formyltransferase/UDP-glucuronic acid oxidase ArnA	Klebsiella pneumoniae	51	51	2	79.1	79.1	4.5	74.159	0	214.38	290770000000	2030	Intensity ->	29.5099	28.0467	32.6649	31.7631	27.966	29.2722	28.5297	28.4477	27.5001
NJABOMKP_05307 hypothetical protein;MFLHIALH_05412 hypothetical protein;LDAFADHK_05618 hypothetical protein;JPKDPIEF_05147 hypothetical protein;JODBNEFA_05381 hypothetical protein;JGNKHNGP_05286 hypothetical protein;DCDFFNPL_05414 hypothetical protein		1.80823	1.43379	+	1.8865	1.3973	+	2.71255	1.64773		0.836626	0.850574	NJABOMKP_05307;MFLHIALH_05412;LDAFADHK_05618;JPKDPIEF_05147;JODBNEFA_05381;JGNKHNGP_05286;DCDFFNPL_05414	NJABOMKP_05307	WP_001749986.1	100	150	0	0	1	150	1	150	9.19e-99	323	9	MULTISPECIES: NAD(+)--rifampin ADP-ribosyltransferase Arr-3	Proteobacteria	16	16	3	81.3	81.3	21.3	16.968	0	68.16	103570000000	400	Intensity ->	24.2351	25.3581	31.343	24.6315	32.8804	24.9778	25.2013	25.5326	32.8664
NOHKOBHI_05177 hypothetical protein;MFLHIALH_03568 hypothetical protein;KNIGJBDP_05253 hypothetical protein;KNDIJLHM_05242 hypothetical protein;KIACFNHB_05623 hypothetical protein;JGAACPEG_05336 hypothetical protein;JDODKMIM_05323 hypothetical protein;GLDD		1.87159	1.29143	+	3.11855	1.74994		2.39325	1.38396		2.05509	1.36667	NOHKOBHI_05177;MFLHIALH_03568;KNIGJBDP_05253;KNDIJLHM_05242;KIACFNHB_05623;JGAACPEG_05336;JDODKMIM_05323;GLDDMOCL_05279;FAFFAFNI_05200;EIGBNDKD_02624;DGGDKHHH_03543;DCDFFNPL_03718;BNJIIODC_05201;AKLPFMOP_02354	NOHKOBHI_05177	WP_004193071.1	100	213	0	0	1	213	3	215	3.46e-143	457	4	MBL fold metallo-hydrolase	Salmonella enterica	13	13	13	68.5	68.5	68.5	23.717	0	76.519	56124000000	378	Intensity ->	24.9253	25.2892	30.3847	32.6632	24.534	24.5941	29.7852	33.3761	24.7811
JKMJKANG_00580 putative lipoprotein YbjP;BAIHKOLG_01338 putative lipoprotein YbjP	+	3.57597	1.52221	+	5.98773	1.85508		1.9177	0.98633	+	4.84665	1.73453	JKMJKANG_00580;BAIHKOLG_01338	JKMJKANG_00580	WP_023288991.1	100	171	0	0	1	171	1	171	1.85e-110	359	0	MULTISPECIES: lipoprotein	Klebsiella	8	5	3	68.4	45.6	30.4	18.547	0	13.545	31718000000	215	Intensity ->	25.1201	29.9915	24.3604	28.5674	29.4264	27.3919	24.8293	28.6902	28.4958
PHFOGIIG_03949 hypothetical protein;OJHEIEBF_03866 hypothetical protein;OBPAEDDO_03994 hypothetical protein;NHOBAAIO_03796 hypothetical protein;LICHAJAM_04239 hypothetical protein;LBAFEENC_03989 hypothetical protein;KGDHKPMH_03962 hypothetical protein;IONI		1.98874	1.27314	+	3.84856	1.85961		1.41218	0.934049		2.54673	1.43478	PHFOGIIG_03949;OJHEIEBF_03866;OBPAEDDO_03994;NHOBAAIO_03796;LICHAJAM_04239;LBAFEENC_03989;KGDHKPMH_03962;IONIJJIE_03933;IBBGFBOE_03889;HHBCICDJ_03795;GKOGJPOJ_03799;FFGKNOLL_03869;DKMKOKFA_03866;DIBEHLKB_04079;CKBPPGBK_03922;AKBENCOC_04078	PHFOGIIG_03949	WP_004201109.1	100	358	0	0	1	358	1	358	0	767	0	MULTISPECIES: ParA family protein	Enterobacteriaceae	20	20	20	63.1	63.1	63.1	39.594	0	31.566	29714000000	358	Intensity ->	23.5893	25.1172	24.336	24.5304	25.3779	25.4731	25.8364	23.1872	24.9087
ABBHDKBN_03625 multidrug efflux RND transporter permease subunit OqxB19;DLHAIOGB_01236 multidrug efflux RND transporter permease subunit OqxB19;COKEOJOB_03033 multidrug efflux RND transporter permease subunit OqxB19;JLFCAHLI_02145 multidrug efflux RND tran		1.1743	0.963202		1.74641	1.24252		0.75379	0.667482	+	3.295	1.77427	ABBHDKBN_03625;DLHAIOGB_01236;COKEOJOB_03033;JLFCAHLI_02145;FAFFAFNI_01474;JODBNEFA_04722;LKKPCFJO_00775;KGDHKPMH_00035;PDCEEBFL_01334;PDHOICOE_02878;PGGPIPGL_03320;PHFOGIIG_02625;PLHOMEHO_01706;PPLOJMMN_01922;OHHEJDIF_01513;FAAJJJPM_03363;MGNOKNHM_03116;KIPKJAPL_01900;LBACGIHD_01784;LBAFEENC_02131;LDAFADHK_01067;LICHAJAM_00767;LKHBKNGK_01948;NOHKOBHI_01779;OBPAEDDO_00035;MLHAEAGN_03979;MOJHFLHB_…	ABBHDKBN_03625	WP_004149399.1	100	1050	0	0	1	1050	1	1050	0	2220	1	MULTISPECIES: multidrug efflux RND transporter permease subunit OqxB19	Enterobacteriaceae	27	27	0	30.7	30.7	0	113.48	0	111.66	35948000000	473	Intensity ->	24.8137	31.5864	31.4617	24.3844	24.9299	23.6118	29.4409	24.2788	25.5927
NJABOMKP_04177 Outer membrane protein TolC;MLJPOPCO_03843 Outer membrane protein TolC;LIHPPEIE_03876 Outer membrane protein TolC;LDGHKELH_04123 Outer membrane protein TolC;HCDJKCEB_03856 Outer membrane protein TolC;BIJIKNOD_03745 Outer membrane protein Tol		3.778	0.428069	+	5.39362	0.501123		3.24975	0.367012	+	8.27147	0.598295	NJABOMKP_04177;MLJPOPCO_03843;LIHPPEIE_03876;LDGHKELH_04123;HCDJKCEB_03856;BIJIKNOD_03745;BBOICAOD_03834	NJABOMKP_04177	WP_020324790.1	100	489	0	0	1	489	1	489	0	1011	0	outer membrane channel protein TolC	Klebsiella pneumoniae	34	34	4	83.8	83.8	6.7	53.067	0	323.31	608670000000	3395	Intensity ->	31.7798	33.3905	33.1741	32.7318	33.1298	31.6291	32.3854	32.9714	32.8082
PLHOMEHO_05087 Beta-lactamase OXA-1;NOHKOBHI_05164 Beta-lactamase OXA-1;NEHPHFBI_05276 Beta-lactamase OXA-1;NANGKDPO_05322 Beta-lactamase OXA-1;MOJHFLHB_04976 Beta-lactamase OXA-1;MMBPMBEH_04990 Beta-lactamase OXA-1;MLJPOPCO_05363 Beta-lactamase OXA-1;LDGH	+	2.82703	1.70589		0.964779	0.795291	+	3.95479	1.88462		1.82738	1.30564	PLHOMEHO_05087;NOHKOBHI_05164;NEHPHFBI_05276;NANGKDPO_05322;MOJHFLHB_04976;MMBPMBEH_04990;MLJPOPCO_05363;LDGHKELH_05430;LDEOJMPC_05266;LDAFADHK_05616;KNIGJBDP_05222;KNDIJLHM_05213;KIACFNHB_05608;KAKJGGOB_05329;JPKDPIEF_05141;JODBNEFA_05383;JGNKHNGP_05288;HCKAPHMK_05368;HCDJKCEB_05297;GKKJMJPB_05204;GGJBMBGO_05271;EIGBNDKD_05213;EHOGFMGO_05313;DGGDKHHH_05431;CPNDFLLE_05267;CNGOPJHG_05534;CJCECFGL_…	PLHOMEHO_05087	WP_000881655.1	100	276	0	0	1	276	16	291	0	582	9	MULTISPECIES: OXA-1 family class D beta-lactamase	Enterobacteriaceae	17	17	17	65.2	65.2	65.2	30.88	0	55.177	38635000000	486	Intensity ->	24.5924	24.8651	24.3376	31.3421	25.8818	28.9219	31.1302	29.4959	27.5001
ABBHDKBN_01255 Outer membrane protein C		1.99843	0.582963	+	3.65388	0.750556		1.23127	0.391532		2.59425	0.65675	ABBHDKBN_01255	ABBHDKBN_01255	WP_117032676.1	99.588	243	1	0	1	243	127	369	3.06e-150	495	5	porin OmpC	Klebsiella pneumoniae	18	4	3	77	26.7	26.7	26.783	0.00025439	4.1304	6442100000	177	Intensity ->	24.3927	25.3422	24.9684	25.1285	27.6288	24.7	23.758	24.4148	28.0222
PPLOJMMN_03265 Outer membrane lipoprotein RcsF;NIDIMMPG_03554 Outer membrane lipoprotein RcsF;PLHOMEHO_02087 Outer membrane lipoprotein RcsF;PHFOGIIG_04404 Outer membrane lipoprotein RcsF;PGGPIPGL_03710 Outer membrane lipoprotein RcsF;PDHOICOE_02272 Outer	+	3.39	1.01837	+	2.47318	0.869277		3.01511	0.89211		1.72564	0.674625	PPLOJMMN_03265;NIDIMMPG_03554;PLHOMEHO_02087;PHFOGIIG_04404;PGGPIPGL_03710;PDHOICOE_02272;PDCEEBFL_04080;OJHEIEBF_04250;OHHEJDIF_02537;OBPAEDDO_04372;NOHKOBHI_03248;NNNPJDNC_02643;GLDDMOCL_03418;GPMMLBAB_02856;NHOBAAIO_04257;NEHPHFBI_01142;NAOIOOGN_02590;MOMKEPDA_02119;MOJHFLHB_02616;MMBPMBEH_02553;MLJPOPCO_00316;MLHAEAGN_01942;MIFODHDK_02144;MGNOKNHM_03682;MFLHIALH_04293;MDFLOMJF_02855;JGAACPEG_…	PPLOJMMN_03265	WP_002889443.1	100	135	0	0	1	135	1	135	6.89e-85	283	2	MULTISPECIES: Rcs stress response system protein RcsF	Enterobacteriaceae	10	2	2	71.9	16.3	16.3	14.316	0	19.358	23867000000	418	Intensity ->	27.0796	27.3582	27.8037	23.9129	27.6535	27.4924	28.2474	24.4919	27.6063
DPOGEKJJ_00966 Malate:quinone oxidoreductase	+	3.52772	-1.40336	+	4.52479	-1.54376		0.540829	-0.387494	+	3.13523	-1.28167	DPOGEKJJ_00966	DPOGEKJJ_00966	WP_023307289.1	100	538	0	0	1	538	1	538	0	1156	0	MULTISPECIES: malate dehydrogenase (quinone)	Klebsiella	18	18	1	49.3	49.3	4.3	59.556	0	27.654	20976000000	549	Intensity ->	27.8747	25.1664	24.6686	26.9486	24.2055	24.5517	25.0036	26.2905	25.0632
ABBHDKBN_00519 Aconitate hydratase B;NNNPJDNC_02729 Aconitate hydratase B;PPLOJMMN_03351 Aconitate hydratase B;PLHOMEHO_02001 Aconitate hydratase B;PHFOGIIG_02944 Aconitate hydratase B;PGGPIPGL_03796 Aconitate hydratase B;PDHOICOE_02349 Aconitate hydratase		0.847561	-0.932955	+	2.52356	-1.77914		0.432752	-0.524925		1.90465	-1.51674	ABBHDKBN_00519;NNNPJDNC_02729;PPLOJMMN_03351;PLHOMEHO_02001;PHFOGIIG_02944;PGGPIPGL_03796;PDHOICOE_02349;PDCEEBFL_03994;OJHEIEBF_02441;OHHEJDIF_02451;OBPAEDDO_03085;GKOGJPOJ_01994;GLDDMOCL_03331;NJABOMKP_01350;NIDIMMPG_03639;NHOBAAIO_02371;NEHPHFBI_01228;NAOIOOGN_02504;MOMKEPDA_02033;MOJHFLHB_02702;MMBPMBEH_02467;MLJPOPCO_00230;MLHAEAGN_01856;MIFODHDK_02058;JMDIKAPH_01681;JLFCAHLI_03401;MGNOKNHM_…	ABBHDKBN_00519	WP_002888735.1	100	865	0	0	1	865	1	865	0	1847	0	MULTISPECIES: bifunctional aconitate hydratase 2/2-methylisocitrate dehydratase	Enterobacteriaceae	62	4	0	78	9	0	93.574	0	6.5155	117870000000	371	Intensity ->	29.946	29.6651	30.4718	24.197	23.8675	25.3652	24.3721	25.3887	24.4896
BBOICAOD_00462 Universal stress protein UP12;MOJHFLHB_04733 Universal stress protein UP12;JGAACPEG_03061 Universal stress protein UP12;PPLOJMMN_00769 Universal stress protein UP12;PLHOMEHO_03942 Universal stress protein UP12;PGGPIPGL_01148 Universal stress		2.21184	-1.39945	+	3.1666	-1.69523		1.334	-0.932131		1.11687	-0.888091	BBOICAOD_00462;MOJHFLHB_04733;JGAACPEG_03061;PPLOJMMN_00769;PLHOMEHO_03942;PGGPIPGL_01148;PDHOICOE_00084;OHHEJDIF_03203;NOHKOBHI_03740;NNNPJDNC_04877;NJABOMKP_01635;NIDIMMPG_00228;MOMKEPDA_00518;MMBPMBEH_01135;HNMBFMDJ_01815;MLHAEAGN_04812;MGNOKNHM_02858;MCLKNHFK_01754;LIHPPEIE_00858;LDGHKELH_02310;LDEOJMPC_00329;LBACGIHD_00165;JPKDPIEF_01007;JODBNEFA_00427;JMDIKAPH_03267;JLFCAHLI_03277;MLJPOPCO_…	BBOICAOD_00462	WP_004183465.1	100	143	0	0	1	143	1	143	1.74e-90	300	1	MULTISPECIES: universal stress protein	Bacteria	13	13	0	96.5	96.5	0	15.595	0	37.988	73578000000	623	Intensity ->	29.9915	29.3071	25.8936	30.469	28.7664	30.0687	24.132	29.5092	29.5117
AKECAJDH_04952 Thiazole synthase;MLJPOPCO_04941 Thiazole synthase;JMDIKAPH_05098 Thiazole synthase;JLFCAHLI_05019 Thiazole synthase;POANJPPA_04866 Thiazole synthase;PLHOMEHO_04917 Thiazole synthase;PGGPIPGL_04955 Thiazole synthase;OHHEJDIF_04907 Thiazole s	+	3.62068	-1.49954	+	4.53314	-1.66667		2.03434	-0.984162		2.74553	-1.25582	AKECAJDH_04952;MLJPOPCO_04941;JMDIKAPH_05098;JLFCAHLI_05019;POANJPPA_04866;PLHOMEHO_04917;PGGPIPGL_04955;OHHEJDIF_04907;NOHKOBHI_04809;NNNPJDNC_04858;NJABOMKP_04791;NEHPHFBI_04970;MOJHFLHB_04714;MMBPMBEH_04733;MIFODHDK_04766;GFENDMHA_04924;GBJBBMAD_04717;MGNOKNHM_05057;MDFLOMJF_05241;MCLKNHFK_04956;LKKPCFJO_04596;LIHPPEIE_05222;LDGHKELH_05090;LBACGIHD_04995;LAMNHLIM_04999;KAKJGGOB_04931;JPKDPIEF_…	AKECAJDH_04952	WP_004146302.1	100	256	0	0	1	256	1	256	1.26e-166	529	0	MULTISPECIES: thiazole synthase	Enterobacteriaceae	16	16	2	71.1	71.1	9.8	26.787	0	32.856	22625000000	421	Intensity ->	26.6269	27.3291	28.2695	24.6204	26.1913	23.586	24.3884	24.3635	24.1596
ABBHDKBN_02158 Fimbria adhesin protein;NAOIOOGN_01630 Fimbria adhesin protein;LDGHKELH_01983 Fimbria adhesin protein;LAMNHLIM_00712 Fimbria adhesin protein;PGGPIPGL_04327 Fimbria adhesin protein;PDHOICOE_03172 Fimbria adhesin protein;OHHEJDIF_01219 Fimbria	+	3.2901	-1.58186	+	3.79687	-1.66612		1.58982	-0.950183		1.75403	-1.07955	ABBHDKBN_02158;NAOIOOGN_01630;LDGHKELH_01983;LAMNHLIM_00712;PGGPIPGL_04327;PDHOICOE_03172;OHHEJDIF_01219;NJABOMKP_02435;NEHPHFBI_00795;MLJPOPCO_03528;GGJBMBGO_01054;GFENDMHA_00960;MLHAEAGN_03474;MIFODHDK_01750;MGNOKNHM_04142;MDFLOMJF_00397;LKHBKNGK_01655;LIHPPEIE_02879;KAKJGGOB_00250;JODBNEFA_03903;JLCIPNGE_00110;BBOICAOD_03519;AKECAJDH_01877;JGNKHNGP_02936;JDODKMIM_00949;IFMLMCEN_00375;HMILANMN_…	ABBHDKBN_02158	WP_004149659.1	100	331	0	0	1	331	1	331	0	698	0	MULTISPECIES: type 3 fimbria adhesin subunit MrkD	Enterobacteriaceae	10	10	0	37.8	37.8	0	35.063	0	86.271	30093000000	429	Intensity ->	26.3251	29.5266	29.051	23.7873	22.9924	28.5332	24.2235	24.3045	24.4728
HLDGGNCB_05059 Thiamine-phosphate synthase;NDKMCODD_04964 Thiamine-phosphate synthase;IHJNBMBC_05053 Thiamine-phosphate synthase	+	2.87704	-1.32199	+	4.50883	-1.60988		1.16845	-0.701774		1.65841	-0.928899	HLDGGNCB_05059;NDKMCODD_04964;IHJNBMBC_05053	HLDGGNCB_05059	WP_023296881.1	100	211	0	0	1	211	1	211	6.78e-137	439	0	MULTISPECIES: thiamine phosphate synthase	Klebsiella	13	13	0	82	82	0	22.959	0	37.175	25449000000	363	Intensity ->	27.7622	28.4855	28.8614	26.7004	23.9837	28.5994	24.98	25.2617	25.1257
NOHKOBHI_01374 Phosphoenolpyruvate carboxykinase (ATP);NAOIOOGN_03270 Phosphoenolpyruvate carboxykinase (ATP);MLHAEAGN_03307 Phosphoenolpyruvate carboxykinase (ATP);MCLKNHFK_02022 Phosphoenolpyruvate carboxykinase (ATP);LDEOJMPC_02246 Phosphoenolpyruvate c	+	3.10334	-1.34928	+	4.3218	-1.56548		0.96808	-0.613194		2.49301	-1.16592	NOHKOBHI_01374;NAOIOOGN_03270;MLHAEAGN_03307;MCLKNHFK_02022;LDEOJMPC_02246;LBACGIHD_03437;JMDIKAPH_03820;JLFCAHLI_00707;JGNKHNGP_01121;JGAACPEG_00308;HNMBFMDJ_00015;HCKAPHMK_02502;HCJAAKCC_01412;GLDDMOCL_04786;FKMLNFIO_00535;FFEFNEEE_00807;FAFFAFNI_03763;DGGDKHHH_01978;DFEHMONI_01049;CPNDFLLE_00703;COKEOJOB_00207;BOOKNNFC_02880;AKECAJDH_00469	NOHKOBHI_01374	WP_004148802.1	100	547	0	0	1	547	1	547	0	1172	0	MULTISPECIES: phosphoenolpyruvate carboxykinase (ATP)	Enterobacteriaceae	44	3	0	87.2	9.7	0	59.284	0	27.71	25640000000	380	Intensity ->	28.4583	27.0685	27.1472	25.0361	25.1965	28.3784	24.8752	23.8201	27.9963
PPLOJMMN_00863 Glutaredoxin 1;POANJPPA_02697 Glutaredoxin 1;PLHOMEHO_03326 Glutaredoxin 1;PHFOGIIG_01476 Glutaredoxin 1;PGGPIPGL_01286 Glutaredoxin 1;PDHOICOE_01966 Glutaredoxin 1;PDCEEBFL_02467 Glutaredoxin 1;OJHEIEBF_01510 Glutaredoxin 1;OHHEJDIF_03474 G	+	2.96179	-1.30172	+	5.70891	-1.79277		2.50494	-1.0975	+	2.96835	-1.25137	PPLOJMMN_00863;POANJPPA_02697;PLHOMEHO_03326;PHFOGIIG_01476;PGGPIPGL_01286;PDHOICOE_01966;PDCEEBFL_02467;OJHEIEBF_01510;OHHEJDIF_03474;OBPAEDDO_01910;NOHKOBHI_03646;NNNPJDNC_03050;NJABOMKP_01729;MFLHIALH_03131;MDFLOMJF_04210;NEHPHFBI_00048;NDKMCODD_02095;NAOIOOGN_00695;NANGKDPO_00635;MOMKEPDA_00612;MOJHFLHB_03231;MMBPMBEH_01030;MLJPOPCO_00368;MLHAEAGN_01369;MIFODHDK_04311;MGNOKNHM_04563;NIDIMMPG_…	PPLOJMMN_00863	WP_002896352.1	100	87	0	0	1	87	1	87	3.04e-53	188	1	MULTISPECIES: GrxA family glutaredoxin	Gammaproteobacteria	8	8	8	83.9	83.9	83.9	9.8391	0	10.872	19875000000	301	Intensity ->	27.2584	27.7897	24.5954	23.9427	25.849	25.6599	29.1578	29.9161	25.6769
AKECAJDH_04088 N-succinylarginine dihydrolase;EMJPEEDP_04254 N-succinylarginine dihydrolase;PDCEEBFL_03364 N-succinylarginine dihydrolase;NAOIOOGN_01453 N-succinylarginine dihydrolase;LDAFADHK_02467 N-succinylarginine dihydrolase;LKHBKNGK_02440 N-succinyla	+	3.1779	-1.30139	+	4.60908	-1.52254		1.55142	-0.782932		2.8263	-1.19776	AKECAJDH_04088;EMJPEEDP_04254;PDCEEBFL_03364;NAOIOOGN_01453;LDAFADHK_02467;LKHBKNGK_02440;DPOGEKJJ_00095;MMBPMBEH_00586;IONIJJIE_03227;NHOBAAIO_02903;OBPAEDDO_03372;MFLHIALH_02683;LICHAJAM_03419;LBAFEENC_03386;KIPKJAPL_03320;KGDHKPMH_03256;JPKDPIEF_00575;IBBGFBOE_03357;PHFOGIIG_03440;CKBPPGBK_03232;PDHOICOE_01317;PLHOMEHO_00785;PPLOJMMN_02298;AKBENCOC_03348;AKLPFMOP_03784;BNJIIODC_03228;DCDFFNPL_…	AKECAJDH_04088	WP_004190366.1	100	446	0	0	1	446	1	446	0	944	0	MULTISPECIES: N-succinylarginine dihydrolase	Klebsiella	20	20	1	73.8	73.8	4.7	49.427	0	32.591	20522000000	461	Intensity ->	28.437	25.8713	25.053	26.5463	24.1522	29.0612	24.7954	26.2034	25.7922
AKBENCOC_02042 Urocanate hydratase;PHFOGIIG_01845 Urocanate hydratase;LKHBKNGK_00972 Urocanate hydratase;LIHPPEIE_00852 Urocanate hydratase;OJHEIEBF_03842 Urocanate hydratase;OBPAEDDO_02042 Urocanate hydratase;NJABOMKP_01641 Urocanate hydratase;NHOBAAIO_03		2.51934	-1.46852	+	2.87929	-1.51642		1.36608	-0.928187		1.23745	-0.920109	AKBENCOC_02042;PHFOGIIG_01845;LKHBKNGK_00972;LIHPPEIE_00852;OJHEIEBF_03842;OBPAEDDO_02042;NJABOMKP_01641;NHOBAAIO_03772;NAOIOOGN_00783;MMBPMBEH_01129;MLJPOPCO_00456;MFLHIALH_01582;MCLKNHFK_01748;LKKPCFJO_00584;LICHAJAM_02114;IHIMMCCN_01589;IFJFPDBC_02844;LEHBAPKF_01794;LDGHKELH_02304;LDEOJMPC_00323;LBAFEENC_01054;KIPKJAPL_02022;KGDHKPMH_01716;JPKDPIEF_01001;JMDIKAPH_03261;JGNKHNGP_04437;IONIJJIE_…	AKBENCOC_02042	WP_004151699.1	100	562	0	0	1	562	1	562	0	1212	1	MULTISPECIES: urocanate hydratase	Enterobacteriaceae	40	2	0	75.3	3.4	0	61.533	0	8.9023	36215000000	246	Intensity ->	24.2072	28.9142	29.7773	24.2841	25.4469	29.5116	25.7822	25.7369	24.9461
ABBHDKBN_03680 Iron uptake system component EfeO;EIGBNDKD_03425 Iron uptake system component EfeO;PPLOJMMN_01020 Iron uptake system component EfeO;POANJPPA_03709 Iron uptake system component EfeO;PLHOMEHO_03998 Iron uptake system component EfeO;PHFOGIIG_01	+	3.70741	-1.32273	+	4.52083	-1.44995		0.979029	-0.552689	+	2.97497	-1.17003	ABBHDKBN_03680;EIGBNDKD_03425;PPLOJMMN_01020;POANJPPA_03709;PLHOMEHO_03998;PHFOGIIG_01633;JPKDPIEF_00745;MMBPMBEH_00874;PDCEEBFL_02625;OJHEIEBF_01352;OHHEJDIF_03814;OBPAEDDO_01752;NOHKOBHI_03317;NNNPJDNC_03453;NJABOMKP_03429;NIDIMMPG_00479;NHOBAAIO_00992;NEHPHFBI_03280;PDHOICOE_02132;NAOIOOGN_04214;JODBNEFA_00722;HHBCICDJ_01070;JLFCAHLI_03573;MOMKEPDA_03677;HCKAPHMK_02607;LICHAJAM_01823;LIHPPEIE_…	ABBHDKBN_03680	WP_004157740.1	100	375	0	0	1	375	1	375	0	792	1	MULTISPECIES: iron uptake system protein EfeO	Enterobacteriaceae	23	23	0	72.3	72.3	0	41.011	0	36.759	29917000000	835	Intensity ->	28.3529	28.3073	29.4255	24.093	25.0925	28.6038	26.0965	24.7655	25.8499
BOOKNNFC_04959 Phosphomethylpyrimidine synthase;PPLOJMMN_04919 Phosphomethylpyrimidine synthase;HNMBFMDJ_05062 Phosphomethylpyrimidine synthase;JMDIKAPH_05102 Phosphomethylpyrimidine synthase;NIDIMMPG_04835 Phosphomethylpyrimidine synthase;PDCEEBFL_04784 P	+	4.0177	-1.45084	+	4.01261	-1.43733		1.85975	-0.866207		2.75371	-1.17055	BOOKNNFC_04959;PPLOJMMN_04919;HNMBFMDJ_05062;JMDIKAPH_05102;NIDIMMPG_04835;PDCEEBFL_04784;DFEHMONI_04752;MOMKEPDA_04640;NEHPHFBI_04966;LICHAJAM_05045;IFJFPDBC_04943;NHOBAAIO_04792;OBPAEDDO_04931;OJHEIEBF_04775;PDHOICOE_04807;PGGPIPGL_04959;PHFOGIIG_04937;MMBPMBEH_04729;MLJPOPCO_04945;MLHAEAGN_04797;MIFODHDK_04770;MGNOKNHM_05053;NOHKOBHI_04805;POANJPPA_04862;GFENDMHA_04920;MCLKNHFK_04952;LDGHKELH_…	BOOKNNFC_04959	WP_009485012.1	100	631	0	0	1	631	1	631	0	1370	0	MULTISPECIES: phosphomethylpyrimidine synthase ThiC	Enterobacteriaceae	22	22	1	49.9	49.9	2.2	70.798	0	69.756	20318000000	531	Intensity ->	27.418	27.5911	27.7655	26.3175	25.1499	26.6638	25.3968	24.916	25.7334
JMDIKAPH_04406 Thiosulfate sulfurtransferase GlpE;HNMBFMDJ_03629 Thiosulfate sulfurtransferase GlpE		1.85855	-0.84484		2.15311	-0.859553		0.796841	-0.442628	+	3.3855	-1.14439	JMDIKAPH_04406;HNMBFMDJ_03629	JMDIKAPH_04406	WP_009484088.1	100	109	0	0	1	109	1	109	1.15e-69	236	0	MULTISPECIES: thiosulfate sulfurtransferase GlpE	Klebsiella	6	6	1	62.4	62.4	7.3	12.285	0	31.166	12858000000	266	Intensity ->	27.5358	23.5234	27.6267	27.1132	24.8784	27.8963	24.8232	26.7883	27.3524
MMBPMBEH_01053 hypothetical protein;NJABOMKP_01717 hypothetical protein;NEHPHFBI_00060 hypothetical protein;NAOIOOGN_00707 hypothetical protein;BBOICAOD_00380 hypothetical protein;BIJIKNOD_04203 hypothetical protein;CPNDFLLE_00398 hypothetical protein;EMJP		1.54394	-0.847554	+	3.47636	-1.2998		0.664829	-0.444328		1.13803	-0.684427	MMBPMBEH_01053;NJABOMKP_01717;NEHPHFBI_00060;NAOIOOGN_00707;BBOICAOD_00380;BIJIKNOD_04203;CPNDFLLE_00398;EMJPEEDP_01432;FKMLNFIO_02795;GBJBBMAD_03810;GGJBMBGO_00652;GPMMLBAB_04111;HCDJKCEB_01617;HCJAAKCC_02226;JPKDPIEF_00925;KAKJGGOB_02586;LAMNHLIM_03903;LDEOJMPC_00247;LDGHKELH_02228;LIHPPEIE_00776;LKHBKNGK_00896;LKKPCFJO_00661;MIFODHDK_00003;MLJPOPCO_00380;CJCECFGL_04026;PDCEEBFL_02455;OHHEJDIF_…	NJABOMKP_01717	WP_004176728.1	100	127	0	0	1	127	1	127	5.49e-80	268	0	MULTISPECIES: biofilm formation regulator BssR	Enterobacteriaceae	9	9	5	79.5	79.5	55.1	14.33	0	15.685	13996000000	256	Intensity ->	27.9601	27.571	24.5949	24.4676	24.4457	24.2731	23.6625	24.1465	24.8739
NDKMCODD_01044 30S ribosomal protein S6;JKMJKANG_02213 30S ribosomal protein S6;JAHBEKLM_03532 30S ribosomal protein S6;IHJNBMBC_03314 30S ribosomal protein S6;HLDGGNCB_03768 30S ribosomal protein S6;GNOCNACA_03413 30S ribosomal protein S6;BAIHKOLG_03442 3	+	4.92604	-1.51212		1.97392	-0.872558		3.4371	-1.1342		2.76203	-1.08016	NDKMCODD_01044;JKMJKANG_02213;JAHBEKLM_03532;IHJNBMBC_03314;HLDGGNCB_03768;GNOCNACA_03413;BAIHKOLG_03442	NDKMCODD_01044	WP_008807174.1	100	131	0	0	1	131	1	131	7.85e-84	279	1	MULTISPECIES: 30S ribosomal protein S6	Enterobacteriaceae	16	1	1	91.6	17.6	17.6	15.099	0	12.136	27429000000	75	Intensity ->	23.5911	23.6526	25.9543	26.0632	24.1347	25.0965	25.3721	24.5851	25.2591
LDEOJMPC_02111 Outer membrane usher protein HtrE;CPNDFLLE_02290 Outer membrane usher protein HtrE		2.5772	-1.41706	+	2.21536	-1.27726		0.816014	-0.633107		1.399	-0.948663	LDEOJMPC_02111;CPNDFLLE_02290	LDEOJMPC_02111	WP_085834545.1	100	828	0	0	1	828	1	828	0	1767	0	type 3 fimbria usher protein MrkC	Klebsiella pneumoniae	35	35	2	48.8	48.8	3.1	90.785	0	244.58	46619000000	971	Intensity ->	27.0734	29.6888	30.1047	27.6169	25.2406	30.2543	25.0062	24.8997	25.5759
IHJNBMBC_02764 Hydroxyethylthiazole kinase;HLDGGNCB_02023 Hydroxyethylthiazole kinase;GNOCNACA_02872 Hydroxyethylthiazole kinase;NDKMCODD_03574 Hydroxyethylthiazole kinase		2.6025	-1.18882	+	2.91127	-1.22934		0.799577	-0.517946		2.6633	-1.18117	IHJNBMBC_02764;HLDGGNCB_02023;GNOCNACA_02872;NDKMCODD_03574	IHJNBMBC_02764	WP_012967567.1	100	257	0	0	1	257	1	257	3.03e-164	523	0	MULTISPECIES: hydroxyethylthiazole kinase	Klebsiella	9	9	1	60.3	60.3	13.6	26.203	0	34.151	20124000000	371	Intensity ->	27.1886	25.4863	28.0837	24.7087	24.5885	27.5968	24.0258	24.3716	25.7277
LKKPCFJO_00941 CTP synthase;GPMMLBAB_01605 CTP synthase		0.61241	-0.456209	+	2.8219	-1.17328		0.44359	-0.326768		0.554028	-0.410382	LKKPCFJO_00941;GPMMLBAB_01605	LKKPCFJO_00941	WP_004174639.1	100	545	0	0	1	545	1	545	0	1169	0	MULTISPECIES: CTP synthase (glutamine hydrolyzing)	Enterobacteriaceae	34	3	1	67.7	6.2	2.8	60.147	0	46.191	29764000000	234	Intensity ->	28.4586	27.7948	25.0752	28.8216	27.6984	28.0268	24.9077	28.6252	25.5935
COKEOJOB_03806 Putative thiamine biosynthesis protein;DLHAIOGB_03276 Putative thiamine biosynthesis protein;GFENDMHA_02512 Putative thiamine biosynthesis protein;MCLKNHFK_04218 Putative thiamine biosynthesis protein;IHIMMCCN_02998 Putative thiamine biosynt		1.34784	-0.764826	+	2.83835	-1.17197		0.0963569	-0.0902411		1.79288	-0.88866	COKEOJOB_03806;DLHAIOGB_03276;GFENDMHA_02512;MCLKNHFK_04218;IHIMMCCN_02998;EMJPEEDP_00213;PDHOICOE_04692;EHOGFMGO_02097;LBACGIHD_03669;AKECAJDH_03523;CILGFONI_04712;POANJPPA_04773;PGGPIPGL_04688;MGNOKNHM_04850;MDFLOMJF_00986;LKKPCFJO_02837;JODBNEFA_04660;FAAJJJPM_04859;JLCIPNGE_01437;JDODKMIM_02934;DAPHJGNK_03509;IFJFPDBC_00574;HKDDHMGF_00436;HBOELNEG_00632;GPMMLBAB_00414;IFMLMCEN_03541	COKEOJOB_03806	WP_100091730.1	100	311	0	0	1	311	1	311	0	658	0	ABC transporter substrate-binding protein	Klebsiella pneumoniae	13	13	0	61.4	61.4	0	33.991	0	22.076	17639000000	266	Intensity ->	28.7031	27.6812	24.2184	24.9084	23.8096	27.7309	24.6254	24.8291	25.2302
NDKMCODD_02193 Outer membrane protein A;JAHBEKLM_04133 Outer membrane protein A;IHJNBMBC_03743 Outer membrane protein A;HLDGGNCB_01383 Outer membrane protein A;GNOCNACA_00069 Outer membrane protein A	+	3.22496	-1.48527		1.19916	-0.737863		2.28884	-1.10694		1.33663	-0.861079	NDKMCODD_02193;JAHBEKLM_04133;IHJNBMBC_03743;HLDGGNCB_01383;GNOCNACA_00069	NDKMCODD_02193	WP_008805892.1	100	350	0	0	1	350	1	350	0	745	1	MULTISPECIES: porin OmpA	Enterobacteriaceae	36	6	6	78.3	30.6	30.6	37.437	0	9.9933	155470000000	171	Intensity ->	24.5515	24.8813	25.2371	24.5035	23.0813	24.6902	24.0938	25.2171	24.868
PDHOICOE_02127 Bifunctional protein PutA		1.19863	-0.783781	+	2.4358	-1.1529		0.0283582	-0.0310366		0.18336	-0.185756	PDHOICOE_02127	PDHOICOE_02127	WP_004183621.1	99.924	1320	1	0	1	1320	1	1320	0	2802	0	MULTISPECIES: trifunctional transcriptional regulator/proline dehydrogenase/L-glutamate gamma-semialdehyde dehydrogenase	Enterobacteriaceae	64	3	1	59.4	3.9	1.6	144.51	0	6.7653	28510000000	249	Intensity ->	24.0745	24.7352	24.7831	24.546	25.233	28.2773	23.4735	23.3809	28.3806
NANGKDPO_00285 D-inositol-3-phosphate glycosyltransferase;KNIGJBDP_03278 D-inositol-3-phosphate glycosyltransferase;KNDIJLHM_02400 D-inositol-3-phosphate glycosyltransferase;KIACFNHB_00156 D-inositol-3-phosphate glycosyltransferase	+	4.76066	-1.46627		1.72001	-0.809401		2.40329	-0.921895		2.49175	-1.02097	NANGKDPO_00285;KNIGJBDP_03278;KNDIJLHM_02400;KIACFNHB_00156	NANGKDPO_00285	WP_017899709.1	100	840	0	0	1	840	1	840	0	1801	0	MULTISPECIES: polymannosyl GlcNAc-diphospho-ditrans,octacis-undecaprenol 2,3-alpha-mannosylpolymerase WbdA	Klebsiella	33	33	5	55	55	9	93.891	0	38.471	8913800000	217	Intensity ->	24.6624	27.3773	24.5731	30.1855	24.8426	25.5891	25.6906	29.6744	24.605
BOOKNNFC_04971 Bifunctional purine biosynthesis protein PurH		0.0891829	0.0900097	+	2.51297	-1.07343		0.180762	0.155771		0.173849	0.157241	BOOKNNFC_04971	BOOKNNFC_04971	WP_048333224.1	100	529	0	0	1	529	1	529	0	1132	0	bifunctional phosphoribosylaminoimidazolecarboxamide formyltransferase/IMP cyclohydrolase	Klebsiella pneumoniae	37	2	1	78.8	7.6	4	57.175	0	22.527	13120000000	73	Intensity ->	26.6937	24.9728	25.0163	24.8185	25.7039	24.3592	24.7133	24.9629	24.3149
NDKMCODD_02718 D-amino acid dehydrogenase;NANGKDPO_00082 D-amino acid dehydrogenase;KNIGJBDP_04780 D-amino acid dehydrogenase;KNDIJLHM_04708 D-amino acid dehydrogenase;KIACFNHB_00619 D-amino acid dehydrogenase;IHJNBMBC_01293 D-amino acid dehydrogenase;HLDG	+	3.13543	-1.09098	+	3.178	-1.05595		1.26488	-0.595148		1.64833	-0.763	NDKMCODD_02718;NANGKDPO_00082;KNIGJBDP_04780;KNDIJLHM_04708;KIACFNHB_00619;IHJNBMBC_01293;HLDGGNCB_00293;GNOCNACA_03999;JAHBEKLM_00665	NDKMCODD_02718	WP_008804309.1	100	432	0	0	1	432	1	432	0	924	0	MULTISPECIES: D-amino acid dehydrogenase	Enterobacteriaceae	21	21	0	61.1	61.1	0	47.205	0	81.028	109680000000	1446	Intensity ->	29.9124	30.2473	30.0346	30.5859	23.6642	30.5322	27.2824	29.5562	27.2803
POANJPPA_01067 N-acetylmuramic acid 6-phosphate etherase;MDFLOMJF_03586 N-acetylmuramic acid 6-phosphate etherase;JLCIPNGE_04820 N-acetylmuramic acid 6-phosphate etherase;JDODKMIM_04120 N-acetylmuramic acid 6-phosphate etherase;IFMLMCEN_03180 N-acetylmuram		0.816819	-0.530084	+	2.56372	-1.04498		0.966086	-0.538926		1.08568	-0.625588	POANJPPA_01067;MDFLOMJF_03586;JLCIPNGE_04820;JDODKMIM_04120;IFMLMCEN_03180;HBOELNEG_04530;DAPHJGNK_03549;AKECAJDH_03050	POANJPPA_01067	WP_032105167.1	100	306	0	0	1	306	1	306	0	641	0	MULTISPECIES: N-acetylmuramic acid 6-phosphate etherase	Klebsiella	19	19	2	84	84	10.5	32.765	0	86.234	98271000000	1390	Intensity ->	29.8989	29.8172	28.5783	28.4117	29.626	29.9356	27.1944	27.906	29.7171
AKBENCOC_00942 Hexitol phosphatase A;PHFOGIIG_00213 Hexitol phosphatase A;PDHOICOE_00934 Hexitol phosphatase A;PDCEEBFL_01931 Hexitol phosphatase A;OJHEIEBF_01016 Hexitol phosphatase A;OHHEJDIF_02084 Hexitol phosphatase A;OBPAEDDO_00942 Hexitol phosphatase		0.320336	-0.253121	+	2.52134	-1.04338		0.545235	-0.349456		0.840257	-0.506101	AKBENCOC_00942;PHFOGIIG_00213;PDHOICOE_00934;PDCEEBFL_01931;OJHEIEBF_01016;OHHEJDIF_02084;OBPAEDDO_00942;NOHKOBHI_02478;NJABOMKP_00228;NIDIMMPG_02144;NHOBAAIO_01673;NEHPHFBI_01779;NAOIOOGN_03688;MOMKEPDA_01719;MLJPOPCO_04062;MIFODHDK_01311;MGNOKNHM_00935;IONIJJIE_00826;KIPKJAPL_01008;PGGPIPGL_00935;MCLKNHFK_00819;FAAJJJPM_00209;EMJPEEDP_02044;LIHPPEIE_02449;LICHAJAM_01082;LEHBAPKF_00708;LDGHKELH_…	AKBENCOC_00942	WP_002913191.1	100	219	0	0	1	219	1	219	4.59e-144	460	0	MULTISPECIES: sugar phosphatase	Klebsiella	10	10	0	67.6	67.6	0	23.567	0	33.767	31154000000	532	Intensity ->	29.1272	28.401	27.7919	27.6348	27.3733	28.5133	25.8226	27.7687	28.314
PPLOJMMN_04846 DNA-binding protein Fis;POANJPPA_03377 DNA-binding protein Fis;PLHOMEHO_02392 DNA-binding protein Fis;PHFOGIIG_01010 DNA-binding protein Fis;PGGPIPGL_01457 DNA-binding protein Fis;PDHOICOE_01581 DNA-binding protein Fis;PDCEEBFL_03055 DNA-bin		1.31444	-0.750294	+	2.17846	-1.00726		0.481929	-0.340548		2.58774	-1.07421	PPLOJMMN_04846;POANJPPA_03377;PLHOMEHO_02392;PHFOGIIG_01010;PGGPIPGL_01457;PDHOICOE_01581;PDCEEBFL_03055;OJHEIEBF_01864;OHHEJDIF_02818;OBPAEDDO_00773;NOHKOBHI_04759;NNNPJDNC_02126;NJABOMKP_03903;MFLHIALH_00029;MDFLOMJF_00764;NEHPHFBI_02441;NDKMCODD_04824;NAOIOOGN_03235;NANGKDPO_04558;MOMKEPDA_02129;MOJHFLHB_01907;MMBPMBEH_02875;MLJPOPCO_02933;MLHAEAGN_02255;MIFODHDK_02468;MGNOKNHM_02108;NIDIMMPG_…	PPLOJMMN_04846	WP_115456173.1	100	98	0	0	1	98	1	98	1.51e-58	205	2	DNA-binding transcriptional regulator Fis, partial	Klebsiella pneumoniae	3	3	3	36.7	36.7	36.7	11.24	0	19.645	18919000000	324	Intensity ->	26.9786	24.5328	24.5034	25.1459	24.5142	24.6465	25.5832	25.5568	24.4913
PDHOICOE_03184 Inosose dehydratase;MOMKEPDA_03170 Inosose dehydratase;LDAFADHK_03670 Inosose dehydratase;KBELINKH_03839 Inosose dehydratase;IHJNBMBC_03396 Inosose dehydratase;HLDGGNCB_03849 Inosose dehydratase;GKKJMJPB_04757 Inosose dehydratase;GFENDMHA_05		1.90154	-0.729157	+	3.25523	-0.99819		1.72335	-0.645496		0.960395	-0.471158	PDHOICOE_03184;MOMKEPDA_03170;LDAFADHK_03670;KBELINKH_03839;IHJNBMBC_03396;HLDGGNCB_03849;GKKJMJPB_04757;GFENDMHA_05060;EMJPEEDP_03220;DPOGEKJJ_04612;DLHAIOGB_02659;CJCECFGL_03843;LBACGIHD_03995;NDKMCODD_00964;GNOCNACA_03330	PDHOICOE_03184	WP_004192343.1	100	299	0	0	1	299	1	299	0	647	1	MULTISPECIES: myo-inosose-2 dehydratase	Klebsiella	26	1	1	73.2	11	11	33.33	0.0010736	1.8807	5790500000	56	Intensity ->	24.5866	25.8199	24.6479	24.2912	23.6941	24.8041	24.9278	24.6611	23.9886
JAHBEKLM_04822 Aspartate--ammonia ligase;IHJNBMBC_04772 Aspartate--ammonia ligase;GNOCNACA_02106 Aspartate--ammonia ligase;HLDGGNCB_04809 Aspartate--ammonia ligase		1.79147	-0.667551	+	3.61022	-0.970718		0.331007	-0.186822		2.8492	-0.862217	JAHBEKLM_04822;IHJNBMBC_04772;GNOCNACA_02106;HLDGGNCB_04809	JAHBEKLM_04822	WP_012543301.1	100	330	0	0	1	330	1	330	0	700	0	MULTISPECIES: aspartate--ammonia ligase	Klebsiella	13	13	0	49.1	49.1	0	36.825	0	40.605	19857000000	323	Intensity ->	28.4739	24.0354	27.2202	27.7017	25.1622	28.0117	25.7616	28.3435	27.2337
PPLOJMMN_02704 Stringent starvation protein B;POANJPPA_03343 Stringent starvation protein B;PLHOMEHO_02358 Stringent starvation protein B;PHFOGIIG_00976 Stringent starvation protein B;PGGPIPGL_01491 Stringent starvation protein B;PDHOICOE_01615 Stringent s		1.19284	-0.628685	+	2.44982	-0.93824		0.309106	-0.217476		1.46489	-0.693576	PPLOJMMN_02704;POANJPPA_03343;PLHOMEHO_02358;PHFOGIIG_00976;PGGPIPGL_01491;PDHOICOE_01615;PDCEEBFL_03012;OJHEIEBF_01830;OHHEJDIF_02784;OBPAEDDO_00739;NOHKOBHI_02533;NNNPJDNC_02160;NJABOMKP_03860;MFLHIALH_00063;MDFLOMJF_00730;NEHPHFBI_02398;NDKMCODD_02496;NAOIOOGN_03201;NANGKDPO_04524;MOMKEPDA_02163;MOJHFLHB_01941;MMBPMBEH_02909;MLJPOPCO_02976;MLHAEAGN_02289;MIFODHDK_02511;MGNOKNHM_02142;NIDIMMPG_…	PPLOJMMN_02704	WP_002918465.1	100	164	0	0	1	164	1	164	9.76e-103	337	0	MULTISPECIES: ClpXP protease specificity-enhancing factor	Enterobacteriaceae	3	3	3	22.6	22.6	22.6	17.981	0	17.412	24817000000	408	Intensity ->	27.3904	27.818	28.2938	25.3008	25.1379	28.8717	25.3798	23.4323	23.4594
NDKMCODD_01883 Glyceraldehyde-3-phosphate dehydrogenase A;JAHBEKLM_00931 Glyceraldehyde-3-phosphate dehydrogenase A;IHJNBMBC_00149 Glyceraldehyde-3-phosphate dehydrogenase A;HLDGGNCB_01923 Glyceraldehyde-3-phosphate dehydrogenase A;GNOCNACA_03047 Glycerald	+	3.33015	-1.39001		1.2683	-0.70548		2.50834	-1.07301		1.16736	-0.725574	NDKMCODD_01883;JAHBEKLM_00931;IHJNBMBC_00149;HLDGGNCB_01923;GNOCNACA_03047	NDKMCODD_01883	WP_008807628.1	100	331	0	0	1	331	1	331	0	701	1	MULTISPECIES: glyceraldehyde-3-phosphate dehydrogenase	Enterobacteriaceae	54	1	1	97.6	8.5	8.5	35.515	0.00072516	2.3467	62382000000	44	Intensity ->	25.0275	23.7945	25.4833	24.7412	25.3154	25.3085	25.295	26.0936	24.8917
KBELINKH_02311 Phosphoribosylformylglycinamidine cyclo-ligase;NDKMCODD_01767 Phosphoribosylformylglycinamidine cyclo-ligase;NANGKDPO_03577 Phosphoribosylformylglycinamidine cyclo-ligase;KNIGJBDP_03840 Phosphoribosylformylglycinamidine cyclo-ligase;KNDIJLHM		1.67968	-0.780962	+	2.83059	-0.936164		1.02639	-0.514469		1.48746	-0.701022	KBELINKH_02311;NDKMCODD_01767;NANGKDPO_03577;KNIGJBDP_03840;KNDIJLHM_03415;KIACFNHB_00557;JKMJKANG_03620;JAHBEKLM_02604;IHJNBMBC_02456;HLDGGNCB_02315;GNOCNACA_02580;BAIHKOLG_01157	KBELINKH_02311	WP_023318861.1	100	345	0	0	1	345	1	345	0	731	0	MULTISPECIES: phosphoribosylformylglycinamidine cyclo-ligase	Klebsiella	17	17	7	54.2	54.2	27.2	36.692	0	65.213	141140000000	1015	Intensity ->	29.7691	29.8876	29.3579	30.0222	28.637	30.5914	30.3014	30.4685	23.8342
NOHKOBHI_05146 4-hydroxy-2-oxovalerate aldolase;JLFCAHLI_05364 4-hydroxy-2-oxovalerate aldolase;JGAACPEG_05290 4-hydroxy-2-oxovalerate aldolase;HCKAPHMK_05359 4-hydroxy-2-oxovalerate aldolase;GLDDMOCL_05349 4-hydroxy-2-oxovalerate aldolase;FFEFNEEE_05257 4		0.956206	-0.5186	+	2.56876	-0.921049		0.0160405	-0.0136078		1.40652	-0.642826	NOHKOBHI_05146;JLFCAHLI_05364;JGAACPEG_05290;HCKAPHMK_05359;GLDDMOCL_05349;FFEFNEEE_05257;FAFFAFNI_05267;GKKJMJPB_01922	NOHKOBHI_05146	WP_032433613.1	100	588	0	0	1	588	1	588	0	1237	0	sodium-extruding oxaloacetate decarboxylase subunit alpha	Klebsiella pneumoniae	19	19	0	46.9	46.9	0	62.714	0	19.707	8062000000	283	Intensity ->	29.3492	26.6971	23.2802	25.5053	25.1737	28.0326	26.9884	25.8898	26.2871
NDKMCODD_02587 Protein MtfA;JAHBEKLM_03231 Protein MtfA;IHJNBMBC_01457 Protein MtfA;HLDGGNCB_00163 Protein MtfA;GNOCNACA_04802 Protein MtfA		1.50233	-0.646085	+	2.84488	-0.916158		0.689465	-0.351486		1.92681	-0.735265	NDKMCODD_02587;JAHBEKLM_03231;IHJNBMBC_01457;HLDGGNCB_00163;GNOCNACA_04802	NDKMCODD_02587	WP_162924231.1	100	265	0	0	1	265	2	266	1.71e-176	558	3	DgsA anti-repressor MtfA	Klebsiella variicola	8	8	4	32.5	32.5	19.6	30.165	0	13.085	15413000000	208	Intensity ->	27.4961	27.3002	27.4125	27.0831	24.8056	27.1452	27.0091	25.751	25.6684
CILGFONI_04241 dCTP deaminase;PGGPIPGL_01094 dCTP deaminase;FAAJJJPM_00050 dCTP deaminase;JODBNEFA_03797 dCTP deaminase;MGNOKNHM_01094 dCTP deaminase;EHOGFMGO_00441 dCTP deaminase;MMBPMBEH_04686 dCTP deaminase;OBPAEDDO_04622 dCTP deaminase;MFLHIALH_03312 d		2.42732	-0.656167	+	4.59282	-0.886237		1.32525	-0.41368		3.08514	-0.728383	CILGFONI_04241;PGGPIPGL_01094;FAAJJJPM_00050;JODBNEFA_03797;MGNOKNHM_01094;EHOGFMGO_00441;MMBPMBEH_04686;OBPAEDDO_04622;MFLHIALH_03312;MIFODHDK_04570;MLHAEAGN_02576;MLJPOPCO_02718;PLHOMEHO_02739;PHFOGIIG_00047;PDHOICOE_00767;PDCEEBFL_04178;OJHEIEBF_01182;NOHKOBHI_01091;MOJHFLHB_01089;NNNPJDNC_04459;NJABOMKP_00051;MCLKNHFK_00984;NHOBAAIO_04287;IHJNBMBC_04736;NEHPHFBI_01948;NAOIOOGN_03501;NANGKDPO_…	CILGFONI_04241	WP_062920614.1	100	193	0	0	1	193	1	193	8.11e-126	405	0	dCTP deaminase	Klebsiella pneumoniae	7	7	7	48.7	48.7	48.7	21.301	0	8.0729	6736000000	157	Intensity ->	25.3793	24.8328	24.7463	24.649	25.2677	24.4364	26.7464	26.4728	24.6914
ABBHDKBN_03208 Replicative DNA helicase;NOHKOBHI_04110 Replicative DNA helicase;OBPAEDDO_04348 Replicative DNA helicase;PPLOJMMN_02759 Replicative DNA helicase;POANJPPA_04161 Replicative DNA helicase;PLHOMEHO_04159 Replicative DNA helicase;PHFOGIIG_04253 R		1.54831	-0.583129	+	3.58764	-0.884289		0.503376	-0.246554		1.06806	-0.443273	ABBHDKBN_03208;NOHKOBHI_04110;OBPAEDDO_04348;PPLOJMMN_02759;POANJPPA_04161;PLHOMEHO_04159;PHFOGIIG_04253;PGGPIPGL_02108;PDHOICOE_03420;PDCEEBFL_03686;OJHEIEBF_03707;MLJPOPCO_01200;MLHAEAGN_03055;NNNPJDNC_03904;EHOGFMGO_02606;NJABOMKP_02314;NIDIMMPG_02609;NHOBAAIO_03615;NEHPHFBI_01695;NAOIOOGN_02226;NANGKDPO_01892;MOMKEPDA_03400;MOJHFLHB_03771;MMBPMBEH_02830;OHHEJDIF_03662;JLCIPNGE_02945;MIFODHDK_…	ABBHDKBN_03208	WP_002884942.1	100	471	0	0	1	471	1	471	0	996	1	MULTISPECIES: replicative DNA helicase	Enterobacteriaceae	12	12	12	43.9	43.9	43.9	52.465	0	16.486	17907000000	377	Intensity ->	27.8671	25.8869	24.9479	24.6725	23.4252	25.6999	24.8796	24.0807	26.8567
GNOCNACA_04547 Bifunctional aspartokinase/homoserine dehydrogenase 1;HLDGGNCB_03364 Bifunctional aspartokinase/homoserine dehydrogenase 1;IHJNBMBC_02908 Bifunctional aspartokinase/homoserine dehydrogenase 1;JAHBEKLM_02393 Bifunctional aspartokinase/homoser		3.46223	-0.869324	+	3.45319	-0.87412		1.64338	-0.517405		2.52967	-0.720614	GNOCNACA_04547;HLDGGNCB_03364;IHJNBMBC_02908;JAHBEKLM_02393;JGNKHNGP_04114;NDKMCODD_03469;PDCEEBFL_04347;PPLOJMMN_03838;POANJPPA_01833;PLHOMEHO_01879;PHFOGIIG_02822;JLCIPNGE_00588;PGGPIPGL_03197;OJHEIEBF_02319;EHOGFMGO_03581;OHHEJDIF_02340;OBPAEDDO_02963;NOHKOBHI_03871;NNNPJDNC_03829;NJABOMKP_01239;NIDIMMPG_04001;NHOBAAIO_02249;NEHPHFBI_01340;NAOIOOGN_02382;MMBPMBEH_02356;MOJHFLHB_03409;MOMKEPDA_…	GNOCNACA_04547	WP_008807509.1	100	820	0	0	1	820	1	820	0	1744	0	MULTISPECIES: bifunctional aspartate kinase/homoserine dehydrogenase I	Klebsiella	31	31	3	54.3	54.3	5.9	88.461	0	31.181	15336000000	506	Intensity ->	24.9108	26.8269	27.1913	25.0529	24.4253	29.3828	25.6874	24.2466	26.2927
GNOCNACA_05351 Protein YeeZ;HLDGGNCB_00068 Protein YeeZ;IHJNBMBC_04696 Protein YeeZ;JAHBEKLM_03313 Protein YeeZ;NDKMCODD_03504 Protein YeeZ;MFLHIALH_05181 Protein YeeZ;PLHOMEHO_02701 Protein YeeZ;PHFOGIIG_00005 Protein YeeZ;PGGPIPGL_01137 Protein YeeZ;PDHO		1.57523	-0.573613	+	3.41746	-0.870538		1.63824	-0.5404		2.12858	-0.673585	GNOCNACA_05351;HLDGGNCB_00068;IHJNBMBC_04696;JAHBEKLM_03313;NDKMCODD_03504;MFLHIALH_05181;PLHOMEHO_02701;PHFOGIIG_00005;PGGPIPGL_01137;PDHOICOE_00725;PDCEEBFL_04139;OJHEIEBF_01223;OBPAEDDO_05148;NOHKOBHI_01135;NNNPJDNC_04421;NIDIMMPG_02939;NJABOMKP_00007;NHOBAAIO_04328;NEHPHFBI_05121;NAOIOOGN_03461;MOMKEPDA_03444;MOJHFLHB_01127;MMBPMBEH_01413;MLJPOPCO_02681;MLHAEAGN_03115;POANJPPA_04516;MDFLOMJF_…	GNOCNACA_05351	WP_008804116.1	100	274	0	0	1	274	1	274	0	586	1	MULTISPECIES: SDR family oxidoreductase	Enterobacteriaceae	9	9	0	49.3	49.3	0	29.619	0	12.02	10326000000	305	Intensity ->	27.394	26.7551	23.079	25.6503	25.3683	23.9495	26.2948	26.1615	25.5397
PPLOJMMN_02408 FAD assembly factor SdhE;POANJPPA_00451 FAD assembly factor SdhE;PLHOMEHO_01333 FAD assembly factor SdhE;PHFOGIIG_00618 FAD assembly factor SdhE;PGGPIPGL_04278 FAD assembly factor SdhE;PDHOICOE_01896 FAD assembly factor SdhE;PDCEEBFL_01679 F		0.00588004	-0.00538334	+	2.27017	-0.826685		0.789405	-0.405378		0.402866	-0.258245	PPLOJMMN_02408;POANJPPA_00451;PLHOMEHO_01333;PHFOGIIG_00618;PGGPIPGL_04278;PDHOICOE_01896;PDCEEBFL_01679;OJHEIEBF_00381;OHHEJDIF_01127;OBPAEDDO_00381;NOHKOBHI_01426;NNNPJDNC_00519;NJABOMKP_02382;MFLHIALH_00421;MDFLOMJF_00450;NEHPHFBI_00742;NDKMCODD_04764;NAOIOOGN_01563;NANGKDPO_02498;MOMKEPDA_04428;MOJHFLHB_01160;MMBPMBEH_03616;MLJPOPCO_03475;MLHAEAGN_03396;MIFODHDK_01803;MGNOKNHM_04191;NIDIMMPG_…	PPLOJMMN_02408	WP_002916312.1	100	88	0	0	1	88	1	88	1.34e-53	189	1	MULTISPECIES: FAD assembly factor SdhE	Enterobacteriaceae	2	2	2	38.6	38.6	38.6	10.481	0.00040841	2.889	12172000000	105	Intensity ->	27.8635	26.8841	25.685	24.5052	25.0504	24.7129	23.8415	25.0683	25.3742
NDKMCODD_01874 Major phosphate-irrepressible acid phosphatase;JKMJKANG_01442 Major phosphate-irrepressible acid phosphatase;JAHBEKLM_00940 Major phosphate-irrepressible acid phosphatase;IHJNBMBC_00158 Major phosphate-irrepressible acid phosphatase;GNOCNACA	+	3.4694	-1.34412		1.45397	-0.757945		2.32866	-0.969803		1.77688	-0.895063	NDKMCODD_01874;JKMJKANG_01442;JAHBEKLM_00940;IHJNBMBC_00158;GNOCNACA_03038;BAIHKOLG_02280;HLDGGNCB_01906	NDKMCODD_01874	WP_008807621.1	100	248	0	0	1	248	1	248	5.38e-169	533	1	MULTISPECIES: phosphatase PAP2 family protein	Enterobacteriaceae	16	2	2	76.6	8.9	8.9	26.936	0	11.118	29999000000	38	Intensity ->	25.478	23.6337	25.4686	24.4718	24.9815	24.4479	25.5151	26.5144	25.416
NOHKOBHI_04113 tRNA-dihydrouridine(20/20a) synthase;MLHAEAGN_03058 tRNA-dihydrouridine(20/20a) synthase;MCLKNHFK_02717 tRNA-dihydrouridine(20/20a) synthase;JLFCAHLI_04525 tRNA-dihydrouridine(20/20a) synthase;JGNKHNGP_03543 tRNA-dihydrouridine(20/20a) synth		1.56493	-0.525338	+	3.6533	-0.825922		0.683587	-0.279475		1.71346	-0.540202	NOHKOBHI_04113;MLHAEAGN_03058;MCLKNHFK_02717;JLFCAHLI_04525;JGNKHNGP_03543;JGAACPEG_04163;IHIMMCCN_03283;HCKAPHMK_04067;HCJAAKCC_03696;GLDDMOCL_04302;GFENDMHA_03166;FFEFNEEE_04033;FAFFAFNI_04259	NOHKOBHI_04113	WP_025368550.1	100	313	0	0	1	313	20	332	0	675	0	MULTISPECIES: tRNA dihydrouridine(20/20a) synthase DusA	Enterobacteriaceae	8	8	0	41.5	41.5	0	34.856	0	11.392	6102000000	276	Intensity ->	26.2312	26.1296	24.9399	26.1876	24.968	26.4789	25.4969	24.1527	23.1523
PPLOJMMN_03434 Carbamoyl-phosphate synthase large chain;JGAACPEG_03620 Carbamoyl-phosphate synthase large chain;PLHOMEHO_01918 Carbamoyl-phosphate synthase large chain;PHFOGIIG_02861 Carbamoyl-phosphate synthase large chain;PGGPIPGL_03169 Carbamoyl-phospha		2.58075	-0.711896	+	3.44013	-0.808143		1.10074	-0.386154		2.4611	-0.684185	PPLOJMMN_03434;JGAACPEG_03620;PLHOMEHO_01918;PHFOGIIG_02861;PGGPIPGL_03169;PDCEEBFL_03911;OJHEIEBF_02358;OHHEJDIF_02368;OBPAEDDO_03002;NOHKOBHI_03078;NNNPJDNC_02812;NJABOMKP_01267;NIDIMMPG_05014;POANJPPA_01805;NEHPHFBI_01312;NAOIOOGN_02421;NANGKDPO_02784;MOJHFLHB_02785;MMBPMBEH_02384;MLJPOPCO_00147;MLHAEAGN_01773;MIFODHDK_01975;MGNOKNHM_02840;MFLHIALH_02443;MDFLOMJF_02685;NHOBAAIO_02288;MCLKNHFK_…	PPLOJMMN_03434	WP_002888056.1	100	1074	0	0	1	1074	1	1074	0	2290	1	MULTISPECIES: carbamoyl-phosphate synthase large subunit	Enterobacteriaceae	60	60	0	61.6	61.6	0	118	0	189.79	230570000000	3069	Intensity ->	31.2894	30.4188	31.1152	30.0895	29.5736	31.2381	29.3575	30.6189	29.4371
ABBHDKBN_01167 Chorismate synthase;OJHEIEBF_00981 Chorismate synthase;NHOBAAIO_01708 Chorismate synthase;NIDIMMPG_02109 Chorismate synthase;PPLOJMMN_00418 Chorismate synthase;POANJPPA_04667 Chorismate synthase;PLHOMEHO_02939 Chorismate synthase;PHFOGIIG_00		0.93738	-0.380368	+	3.34004	-0.79647		1.06662	-0.382073		2.38188	-0.664251	ABBHDKBN_01167;OJHEIEBF_00981;NHOBAAIO_01708;NIDIMMPG_02109;PPLOJMMN_00418;POANJPPA_04667;PLHOMEHO_02939;PHFOGIIG_00248;PGGPIPGL_00900;PDHOICOE_00969;PDCEEBFL_01896;OHHEJDIF_02049;LEHBAPKF_00743;OBPAEDDO_00977;NOHKOBHI_02438;NNNPJDNC_02464;NJABOMKP_00263;KAKJGGOB_02377;JLFCAHLI_02702;JLCIPNGE_04402;EMJPEEDP_02079;ELBEMKON_01372;NEHPHFBI_01744;KBELINKH_02417;EHOGFMGO_00247;LIHPPEIE_02484;MOMKEPDA_…	ABBHDKBN_01167	WP_002913342.1	100	361	0	0	1	361	1	361	0	769	0	MULTISPECIES: chorismate synthase	Enterobacteriaceae	14	14	0	64.5	64.5	0	39.008	0	14.866	6674300000	219	Intensity ->	26.2168	24.3289	23.5817	24.4024	24.5949	25.6851	27.915	24.8517	24.943
PPLOJMMN_00425 Long-chain fatty acid transport protein;JGAACPEG_02100 Long-chain fatty acid transport protein;PLHOMEHO_02946 Long-chain fatty acid transport protein;PHFOGIIG_00255 Long-chain fatty acid transport protein;PGGPIPGL_00893 Long-chain fatty acid	+	3.46618	-0.979309	+	2.42812	-0.795221		0.761333	-0.361452		1.47001	-0.595692	PPLOJMMN_00425;JGAACPEG_02100;PLHOMEHO_02946;PHFOGIIG_00255;PGGPIPGL_00893;PDHOICOE_00976;PDCEEBFL_01889;OJHEIEBF_00974;OHHEJDIF_02042;OBPAEDDO_00984;NOHKOBHI_02431;NNNPJDNC_02457;NJABOMKP_00270;NIDIMMPG_02102;POANJPPA_04674;NEHPHFBI_01737;NDKMCODD_01669;NAOIOOGN_03730;NANGKDPO_04327;MOMKEPDA_01677;MOJHFLHB_00882;MMBPMBEH_02085;MLJPOPCO_04020;MLHAEAGN_02783;MIFODHDK_01269;MGNOKNHM_00893;MFLHIALH_…	PPLOJMMN_00425	WP_002913360.1	100	440	0	0	1	440	1	440	0	923	2	MULTISPECIES: long-chain fatty acid transporter FadL	Enterobacteriaceae	8	8	1	31.6	31.6	3.9	47.664	0	18.054	18531000000	401	Intensity ->	24.2381	24.6795	25.1675	28.458	23.5653	24.7736	26.6377	28.0631	26.5803
NDKMCODD_04145 Serine hydroxymethyltransferase 1;JAHBEKLM_02561 Serine hydroxymethyltransferase 1;IHJNBMBC_02413 Serine hydroxymethyltransferase 1;HLDGGNCB_02390 Serine hydroxymethyltransferase 1;GNOCNACA_02533 Serine hydroxymethyltransferase 1		2.64765	-0.905057	+	2.43079	-0.788649		2.15672	-0.724793		1.39133	-0.593377	NDKMCODD_04145;JAHBEKLM_02561;IHJNBMBC_02413;HLDGGNCB_02390;GNOCNACA_02533	NDKMCODD_04145	WP_008803781.1	100	417	0	0	1	417	1	417	0	895	1	MULTISPECIES: serine hydroxymethyltransferase	Enterobacteriaceae	37	2	2	76	6.2	6.2	45.453	0	11.892	8957700000	38	Intensity ->	25.0479	25.36	25.0872	25.2037	24.9351	22.7126	24.5834	24.0649	24.5735
PPLOJMMN_00954 Dihydroorotate dehydrogenase (quinone);POANJPPA_02603 Dihydroorotate dehydrogenase (quinone);PLHOMEHO_03234 Dihydroorotate dehydrogenase (quinone);PHFOGIIG_01569 Dihydroorotate dehydrogenase (quinone);PGGPIPGL_01377 Dihydroorotate dehydrogen		1.24636	-0.449368	+	3.09553	-0.787442		1.66782	-0.491369		1.79644	-0.549652	PPLOJMMN_00954;POANJPPA_02603;PLHOMEHO_03234;PHFOGIIG_01569;PGGPIPGL_01377;PDHOICOE_02058;PDCEEBFL_02559;OJHEIEBF_01417;OHHEJDIF_03566;OBPAEDDO_01817;NOHKOBHI_03383;NNNPJDNC_04586;NJABOMKP_03350;NIDIMMPG_00413;NHOBAAIO_01057;NEHPHFBI_04341;NDKMCODD_02182;NAOIOOGN_04279;MOMKEPDA_00704;MOJHFLHB_04605;MMBPMBEH_00939;MLJPOPCO_02286;MLHAEAGN_01461;MIFODHDK_03153;MGNOKNHM_03164;MFLHIALH_03037;MDFLOMJF_…	PPLOJMMN_00954	WP_002898303.1	100	336	0	0	1	336	1	336	0	717	1	MULTISPECIES: quinone-dependent dihydroorotate dehydrogenase	Enterobacteriaceae	18	18	2	59.8	59.8	3.6	36.748	0	30.673	32950000000	637	Intensity ->	29.6155	27.9728	28.1128	23.343	25.7054	28.5756	28.5487	28.3637	27.1699
NANGKDPO_01524 Succinylornithine transaminase;KNIGJBDP_03089 Succinylornithine transaminase;KNDIJLHM_02157 Succinylornithine transaminase;KIACFNHB_01903 Succinylornithine transaminase;KBELINKH_01321 Succinylornithine transaminase		1.64971	-0.644215	+	2.40023	-0.784691		0.492871	-0.256586		1.69605	-0.636384	NANGKDPO_01524;KNIGJBDP_03089;KNDIJLHM_02157;KIACFNHB_01903;KBELINKH_01321	NANGKDPO_01524	WP_004204075.1	100	401	0	0	1	401	1	401	0	844	0	MULTISPECIES: acetylornithine/succinylornithine family transaminase	Enterobacteriaceae	22	4	0	91.3	20.4	0	42.27	0	6.9362	6153500000	84	Intensity ->	24.192	26.126	25.8055	25.7666	24.5758	27.7406	24.9372	23.9588	25.321
NDKMCODD_04790 Fructose-bisphosphate aldolase class 2;JKMJKANG_03216 Fructose-bisphosphate aldolase class 2;JAHBEKLM_02839 Fructose-bisphosphate aldolase class 2;IHJNBMBC_01539 Fructose-bisphosphate aldolase class 2;HLDGGNCB_02843 Fructose-bisphosphate ald	+	3.36516	-1.31398		1.02504	-0.606458		2.44983	-0.992046		1.72586	-0.870871	NDKMCODD_04790;JKMJKANG_03216;JAHBEKLM_02839;IHJNBMBC_01539;HLDGGNCB_02843;GNOCNACA_01129;BAIHKOLG_03105	NDKMCODD_04790	WP_008806452.1	100	359	0	0	1	359	1	359	0	777	1	MULTISPECIES: class II fructose-bisphosphate aldolase	Enterobacteriaceae	33	4	4	81.6	11.7	11.7	39.23	0	57.011	24669000000	64	Intensity ->	23.4608	25.43	23.972	25.689	25.0197	25.3368	26.1669	24.6293	25.9868
ABBHDKBN_02360 Aspartate carbamoyltransferase regulatory chain;PPLOJMMN_02971 Aspartate carbamoyltransferase regulatory chain;POANJPPA_03790 Aspartate carbamoyltransferase regulatory chain;PLHOMEHO_03636 Aspartate carbamoyltransferase regulatory chain;PHFO		2.05875	-0.688835	+	3.13717	-0.782637		2.05206	-0.626289		2.96437	-0.825024	ABBHDKBN_02360;PPLOJMMN_02971;POANJPPA_03790;PLHOMEHO_03636;PHFOGIIG_03581;PGGPIPGL_02329;PDHOICOE_03205;PDCEEBFL_04664;OJHEIEBF_03166;OHHEJDIF_03317;OBPAEDDO_03565;NOHKOBHI_03569;NNNPJDNC_03219;MGNOKNHM_01551;MFLHIALH_03278;NHOBAAIO_03021;NEHPHFBI_01484;NDKMCODD_00985;NAOIOOGN_02013;NANGKDPO_01671;MOMKEPDA_03191;MOJHFLHB_02478;MMBPMBEH_02615;MLJPOPCO_00989;MLHAEAGN_02838;MIFODHDK_02399;NJABOMKP_…	ABBHDKBN_02360	WP_002886927.1	100	153	0	0	1	153	1	153	1.11e-100	329	1	MULTISPECIES: aspartate carbamoyltransferase regulatory subunit	Enterobacteriaceae	12	12	12	86.3	86.3	86.3	17.131	0	31.496	16945000000	374	Intensity ->	28.0161	27.1266	26.9004	27.2651	25.8049	27.6302	24.7106	24.3812	25.5261
PPLOJMMN_03851 Trifunctional NAD biosynthesis/regulator protein NadR;POANJPPA_01846 Trifunctional NAD biosynthesis/regulator protein NadR;PLHOMEHO_01866 Trifunctional NAD biosynthesis/regulator protein NadR;PHFOGIIG_02809 Trifunctional NAD biosynthesis/reg		0.859594	-0.38368	+	2.77934	-0.762483		0.362338	-0.18494		1.95763	-0.625312	PPLOJMMN_03851;POANJPPA_01846;PLHOMEHO_01866;PHFOGIIG_02809;PGGPIPGL_03211;PDHOICOE_02473;PDCEEBFL_04334;OJHEIEBF_02306;OHHEJDIF_02327;OBPAEDDO_02950;NOHKOBHI_03858;NNNPJDNC_03816;NJABOMKP_01226;MFLHIALH_02495;MDFLOMJF_02644;NEHPHFBI_01353;NDKMCODD_03456;NAOIOOGN_02369;NANGKDPO_02835;MOMKEPDA_01909;MOJHFLHB_03396;MMBPMBEH_02343;MLJPOPCO_00106;MLHAEAGN_01721;MIFODHDK_01934;MGNOKNHM_02798;NIDIMMPG_…	PPLOJMMN_03851	WP_002887802.1	100	410	0	0	1	410	1	410	0	884	1	MULTISPECIES: multifunctional transcriptional regulator/nicotinamide-nucleotide adenylyltransferase/ribosylnicotinamide kinase NadR	Enterobacteriaceae	11	11	11	31	31	31	47.187	0	10.337	7430900000	327	Intensity ->	26.6406	26.4296	26.1433	27.0837	26.3401	26.7804	25.222	25.7201	26.691
LIHPPEIE_03399 hypothetical protein;PGGPIPGL_03321 hypothetical protein;POANJPPA_00103 hypothetical protein;PPLOJMMN_01921 hypothetical protein;LKKPCFJO_00776 hypothetical protein;ABBHDKBN_03624 hypothetical protein;GFENDMHA_01255 hypothetical protein;GBJB		1.46533	-0.547278	+	2.76379	-0.761219		1.53754	-0.52087		1.82096	-0.615239	LIHPPEIE_03399;PGGPIPGL_03321;POANJPPA_00103;PPLOJMMN_01921;LKKPCFJO_00776;ABBHDKBN_03624;GFENDMHA_01255;GBJBBMAD_02049;FKMLNFIO_01982;FAFFAFNI_01475;FAAJJJPM_03364;EMJPEEDP_01862;ELBEMKON_00773;EHOGFMGO_03628;DPOGEKJJ_02529;DLHAIOGB_01237;DFEHMONI_00302;PLHOMEHO_01705;PDHOICOE_02879;CPNDFLLE_02584;PDCEEBFL_01335;MDFLOMJF_00103;NJABOMKP_04033;MFLHIALH_00764;MGNOKNHM_03115;MLHAEAGN_03978;MLJPOPCO_…	LIHPPEIE_03399	WP_000888203.1	100	159	0	0	1	159	1	159	7.96e-105	342	2	MULTISPECIES: Rrf2 family transcriptional regulator	Bacteria	6	6	2	61.6	61.6	17.6	17.42	0	22.918	7046100000	221	Intensity ->	27.2509	27.2406	24.718	26.9781	25.0893	26.683	25.0488	25.128	25.6497
ABBHDKBN_00999 Succinate semialdehyde dehydrogenase [NAD(P)+] Sad;AKLPFMOP_02448 Succinate semialdehyde dehydrogenase [NAD(P)+] Sad;BIJIKNOD_02541 Succinate semialdehyde dehydrogenase [NAD(P)+] Sad;COKEOJOB_04650 Succinate semialdehyde dehydrogenase [NAD(P		1.47224	-0.461794	+	3.75337	-0.758712		0.873395	-0.299466		2.96546	-0.67669	ABBHDKBN_00999;AKLPFMOP_02448;BIJIKNOD_02541;COKEOJOB_04650;LIHPPEIE_04456;DCDFFNPL_03813;DIBEHLKB_03581;GKKJMJPB_02287;DKMKOKFA_03601;DLHAIOGB_03455;EIGBNDKD_02530;ELBEMKON_03644;EMJPEEDP_00065;LKHBKNGK_00777;GBJBBMAD_02298;IFJFPDBC_00727;LKKPCFJO_03010;MLJPOPCO_04553;MIFODHDK_03407;MLHAEAGN_00709;PDHOICOE_04134;OJHEIEBF_03601;MOMKEPDA_01203;NAOIOOGN_00583;NEHPHFBI_04421;NHOBAAIO_03459;NIDIMMPG_…	ABBHDKBN_00999	WP_004179780.1	100	462	0	0	1	462	1	462	0	974	0	MULTISPECIES: succinate-semialdehyde dehydrogenase	Enterobacteriaceae	12	12	0	39.2	39.2	0	49.16	0	16.39	7433300000	292	Intensity ->	26.5571	24.4093	25.0694	26.8538	23.9094	23.112	25.8122	26.8911	24.7323
PPLOJMMN_02474 tRNA (guanine-N(7)-)-methyltransferase;POANJPPA_00501 tRNA (guanine-N(7)-)-methyltransferase;PLHOMEHO_02128 tRNA (guanine-N(7)-)-methyltransferase;PHFOGIIG_00684 tRNA (guanine-N(7)-)-methyltransferase;PGGPIPGL_01750 tRNA (guanine-N(7)-)-meth		1.58906	-0.551776	+	2.92764	-0.7544		1.38405	-0.459453		2.05435	-0.623907	PPLOJMMN_02474;POANJPPA_00501;PLHOMEHO_02128;PHFOGIIG_00684;PGGPIPGL_01750;PDHOICOE_01843;PDCEEBFL_02742;OJHEIEBF_00447;OHHEJDIF_02565;OBPAEDDO_00447;NOHKOBHI_02793;NNNPJDNC_02390;NJABOMKP_04233;MFLHIALH_00355;MDFLOMJF_00500;NEHPHFBI_04494;NDKMCODD_02278;NAOIOOGN_02970;NANGKDPO_02567;MOMKEPDA_04375;MOJHFLHB_02130;MMBPMBEH_03124;MLJPOPCO_03787;MLHAEAGN_02523;MIFODHDK_02737;MGNOKNHM_04035;NIDIMMPG_…	PPLOJMMN_02474	WP_002916627.1	100	239	0	0	1	239	1	239	9.72e-163	514	1	MULTISPECIES: tRNA (guanosine(46)-N7)-methyltransferase TrmB	Enterobacteriaceae	6	6	6	31.8	31.8	31.8	27.013	0	5.9347	6820800000	256	Intensity ->	27.0183	23.2675	24.2044	24.725	25.6351	23.9177	23.9825	25.1839	25.773
GPMMLBAB_02205 Thioredoxin 2;LKKPCFJO_01471 Thioredoxin 2;NIDIMMPG_01926 Thioredoxin 2;POANJPPA_02769 Thioredoxin 2;PHFOGIIG_00488 Thioredoxin 2;PGGPIPGL_00658 Thioredoxin 2;PDHOICOE_01203 Thioredoxin 2;PDCEEBFL_01713 Thioredoxin 2;OJHEIEBF_04337 Thioredox		2.2816	-0.800085	+	6.40323	-1.31153		1.35	-0.531821	+	4.36288	-1.08628	GPMMLBAB_02205;LKKPCFJO_01471;NIDIMMPG_01926;POANJPPA_02769;PHFOGIIG_00488;PGGPIPGL_00658;PDHOICOE_01203;PDCEEBFL_01713;OJHEIEBF_04337;OHHEJDIF_04807;OBPAEDDO_01218;NOHKOBHI_02208;NJABOMKP_00447;NEHPHFBI_04919;IONIJJIE_00551;GNOCNACA_05379;NDKMCODD_04116;NAOIOOGN_03740;NANGKDPO_04975;MOMKEPDA_01500;MMBPMBEH_01853;MLJPOPCO_02335;MLHAEAGN_04746;MIFODHDK_01091;MGNOKNHM_00658;MFLHIALH_01811;MCLKNHFK_…	GPMMLBAB_02205	WP_004174809.1	100	141	0	0	1	141	1	141	2.07e-90	299	0	MULTISPECIES: thioredoxin TrxC	Enterobacteriaceae	6	6	2	46.1	46.1	15.6	15.579	0	14.479	8438400000	145	Intensity ->	23.9117	24.1465	24.3311	24.5652	25.5572	23.5661	24.8986	24.0459	24.9962
PPLOJMMN_01671 Thymidylate synthase;NIDIMMPG_01160 Thymidylate synthase;PGGPIPGL_02773 Thymidylate synthase;PDHOICOE_03131 Thymidylate synthase;PDCEEBFL_01590 Thymidylate synthase;OJHEIEBF_00290 Thymidylate synthase;OHHEJDIF_01260 Thymidylate synthase;OBPA		1.06461	-0.469886	+	2.50424	-0.734572		0.910685	-0.382953		1.4322	-0.556581	PPLOJMMN_01671;NIDIMMPG_01160;PGGPIPGL_02773;PDHOICOE_03131;PDCEEBFL_01590;OJHEIEBF_00290;OHHEJDIF_01260;OBPAEDDO_00290;NOHKOBHI_01516;JGAACPEG_02447;MDFLOMJF_00355;NHOBAAIO_00174;PLHOMEHO_01423;NEHPHFBI_00836;NAOIOOGN_01671;MOMKEPDA_01047;MOJHFLHB_01250;MMBPMBEH_03525;MLJPOPCO_03570;MLHAEAGN_03515;NJABOMKP_02477;MIFODHDK_01709;PHFOGIIG_00529;MGNOKNHM_02371;HBOELNEG_00416;KIPKJAPL_01645;LKHBKNGK_…	PPLOJMMN_01671	WP_002915933.1	100	264	0	0	1	264	1	264	0	574	0	MULTISPECIES: thymidylate synthase	Enterobacteriaceae	10	10	2	35.6	35.6	7.2	30.292	0	22.464	12720000000	373	Intensity ->	27.0494	27.0351	27.5038	27.1612	26.83	26.8053	25.3754	23.1296	24.4594
NDKMCODD_02394 putative protein YqjD;JAHBEKLM_03885 putative protein YqjD;IHJNBMBC_02241 putative protein YqjD;HLDGGNCB_04077 putative protein YqjD;GNOCNACA_00982 putative protein YqjD	+	2.83449	-1.28935		1.67354	-0.864341	+	2.9906	-1.20169		1.42332	-0.83733	NDKMCODD_02394;JAHBEKLM_03885;IHJNBMBC_02241;HLDGGNCB_04077;GNOCNACA_00982	NDKMCODD_02394	WP_008806586.1	100	101	0	0	1	101	1	101	1.39e-56	200	1	MULTISPECIES: DUF883 domain-containing protein	Enterobacteriaceae	13	2	2	87.1	32.7	32.7	10.983	0	44.254	96911000000	52	Intensity ->	26.0705	24.7393	25.3557	23.2067	23.4712	23.7024	24.4002	23.9822	25.4293
BAIHKOLG_00616 Free methionine-R-sulfoxide reductase;KBELINKH_02081 Free methionine-R-sulfoxide reductase;JKMJKANG_00442 Free methionine-R-sulfoxide reductase;MCLKNHFK_02085 Free methionine-R-sulfoxide reductase;OHHEJDIF_00550 Free methionine-R-sulfoxide r		1.51291	-0.460601	+	3.5237	-0.730323		1.02217	-0.324466		1.93697	-0.522686	BAIHKOLG_00616;KBELINKH_02081;JKMJKANG_00442;MCLKNHFK_02085;OHHEJDIF_00550;KNDIJLHM_05048;KIACFNHB_00580;PPLOJMMN_00050;POANJPPA_04397;PLHOMEHO_02533;PHFOGIIG_03033;PGGPIPGL_00529;PDHOICOE_03812;PDCEEBFL_03462;OJHEIEBF_03350;OBPAEDDO_02459;MLHAEAGN_03244;NOHKOBHI_01311;NNNPJDNC_00126;NJABOMKP_03586;NIDIMMPG_03069;NHOBAAIO_03280;NEHPHFBI_03715;NAOIOOGN_03333;MOMKEPDA_02504;MOJHFLHB_01776;MMBPMBEH_…	BAIHKOLG_00616	WP_102006144.1	100	148	0	0	1	148	1	148	9.22e-95	312	2	GAF domain-containing protein	Klebsiella quasipneumoniae	6	6	2	57.4	57.4	17.6	15.981	0	8.7801	4645400000	167	Intensity ->	25.9335	25.6744	25.9693	24.5977	24.1101	26.1976	26.0363	25.7362	24.2414
COKEOJOB_01752 Cell division protein DamX		0.370167	-0.202983	+	2.53321	-0.71223		0.79812	-0.335726		0.152976	-0.0940849	COKEOJOB_01752	COKEOJOB_01752	WP_100091929.1	100	415	0	0	1	415	10	424	0	867	0	cell division protein DamX	Klebsiella pneumoniae	22	3	0	62.9	10.1	0	44.416	0	19.098	2844200000	56	Intensity ->	24.1771	27.0122	24.9754	24.711	25.6733	23.9075	25.483	24.0851	24.271
ELBEMKON_01053 Glucans biosynthesis protein D;MFLHIALH_01366 Glucans biosynthesis protein D;PLHOMEHO_00320 Glucans biosynthesis protein D;PHFOGIIG_01322 Glucans biosynthesis protein D;PGGPIPGL_00126 Glucans biosynthesis protein D;PDHOICOE_04033 Glucans bio		1.16159	-0.45764	+	2.68077	-0.705922		1.55448	-0.499588		1.15213	-0.429235	ELBEMKON_01053;MFLHIALH_01366;PLHOMEHO_00320;PHFOGIIG_01322;PGGPIPGL_00126;PDHOICOE_04033;PDCEEBFL_00439;OJHEIEBF_00771;OHHEJDIF_00148;OBPAEDDO_01532;NNNPJDNC_01765;FFGKNOLL_00897;NJABOMKP_02989;NIDIMMPG_04115;NHOBAAIO_00772;NAOIOOGN_00269;MOMKEPDA_02715;MOJHFLHB_00023;MLHAEAGN_01146;MLJPOPCO_01800;PPLOJMMN_04057;MGNOKNHM_00527;IHIMMCCN_04007;LDAFADHK_00065;MCLKNHFK_04384;LKKPCFJO_01986;LKHBKNGK_…	ELBEMKON_01053	WP_002907489.1	100	551	0	0	1	551	1	551	0	1184	0	MULTISPECIES: glucan biosynthesis protein	Enterobacteriaceae	22	22	0	61.7	61.7	0	62.757	0	23.608	11669000000	368	Intensity ->	27.4188	27.033	26.7394	26.8198	25.569	27.0627	26.9799	27.1354	25.9476
KBELINKH_02011 Phosphoenolpyruvate carboxykinase (ATP)		3.15605	-0.580597	+	4.65492	-0.691687		1.79179	-0.381362		3.58887	-0.613184	KBELINKH_02011	KBELINKH_02011	WP_109938782.1	99.817	547	1	0	1	547	1	547	0	1169	0	MULTISPECIES: phosphoenolpyruvate carboxykinase (ATP)	Klebsiella	45	41	1	89.6	85.2	2.4	59.333	0	259.22	1071800000000	5996	Intensity ->	33.701	32.1446	31.7289	33.5674	32.1663	33.424	31.9133	32.7263	32.7284
PHFOGIIG_00061 Transcriptional regulatory protein BaeR;OJHEIEBF_01168 Transcriptional regulatory protein BaeR;OBPAEDDO_04636 Transcriptional regulatory protein BaeR;NHOBAAIO_04273 Transcriptional regulatory protein BaeR;LICHAJAM_01234 Transcriptional regul		0.972854	-0.374878	+	2.67458	-0.689905		0.339515	-0.160611		0.844393	-0.319896	PHFOGIIG_00061;OJHEIEBF_01168;OBPAEDDO_04636;NHOBAAIO_04273;LICHAJAM_01234;LBAFEENC_04841;KIPKJAPL_04809;KGDHKPMH_04491;IONIJJIE_00978;IBBGFBOE_04415;HHBCICDJ_04321;GKOGJPOJ_01103;FFGKNOLL_04433;DKMKOKFA_01168;DIBEHLKB_04561;CKBPPGBK_04357;AKBENCOC_04465	PHFOGIIG_00061	WP_002912634.1	100	240	0	0	1	240	1	240	4e-158	502	0	MULTISPECIES: two-component system response regulator BaeR	Enterobacteriaceae	11	11	1	53.8	53.8	4.6	27.418	0	7.7707	4606300000	159	Intensity ->	23.4255	26.3712	24.4008	24.6438	24.5213	25.9578	26.2613	26.568	24.6064
BBOICAOD_02113 N5-carboxyaminoimidazole ribonucleotide synthase;NJABOMKP_01892 N5-carboxyaminoimidazole ribonucleotide synthase;HCDJKCEB_00848 N5-carboxyaminoimidazole ribonucleotide synthase;LDGHKELH_01145 N5-carboxyaminoimidazole ribonucleotide synthase;		1.58182	-0.465261	+	3.96851	-0.689525		1.39246	-0.390591		1.77674	-0.485946	BBOICAOD_02113;NJABOMKP_01892;HCDJKCEB_00848;LDGHKELH_01145;LIHPPEIE_00116;MLJPOPCO_01665;BIJIKNOD_00874;NHOBAAIO_01864;PHFOGIIG_02334;MMBPMBEH_03696;MOJHFLHB_00685;MOMKEPDA_00208;NAOIOOGN_02668;NEHPHFBI_00454;POANJPPA_02214;PLHOMEHO_01023;PGGPIPGL_04101;NIDIMMPG_01649;PDHOICOE_00456;PDCEEBFL_01033;PPLOJMMN_01335;OHHEJDIF_03015;IHIMMCCN_02908;OBPAEDDO_02809;NNNPJDNC_01225;OJHEIEBF_01934;MGNOKNHM_…	BBOICAOD_02113	WP_020324714.1	100	355	0	0	1	355	1	355	0	758	0	5-(carboxyamino)imidazole ribonucleotide synthase	Klebsiella pneumoniae	11	11	1	44.8	44.8	9.9	39.434	0	9.6876	13534000000	356	Intensity ->	27.2123	26.9661	26.5526	26.8738	26.2689	27.1766	27.2529	27.27	24.1356
AKBENCOC_04191 Soluble pyridine nucleotide transhydrogenase;NOHKOBHI_04365 Soluble pyridine nucleotide transhydrogenase;MLJPOPCO_05096 Soluble pyridine nucleotide transhydrogenase;PPLOJMMN_04470 Soluble pyridine nucleotide transhydrogenase;POANJPPA_04384 S		3.15372	-0.703708	+	2.89578	-0.66475		1.32619	-0.388656		1.7941	-0.507567	AKBENCOC_04191;NOHKOBHI_04365;MLJPOPCO_05096;PPLOJMMN_04470;POANJPPA_04384;PHFOGIIG_04228;PGGPIPGL_03905;PDHOICOE_04366;PDCEEBFL_04447;OHHEJDIF_04158;OJHEIEBF_04063;OBPAEDDO_04273;NJABOMKP_04349;MIFODHDK_04010;NIDIMMPG_04511;NHOBAAIO_04075;NEHPHFBI_03928;NDKMCODD_04329;NAOIOOGN_04586;NANGKDPO_04133;MOMKEPDA_03895;MMBPMBEH_04351;JMDIKAPH_04619;JKMJKANG_04345;MLHAEAGN_04390;MGNOKNHM_03885;ELBEMKON_…	AKBENCOC_04191	WP_002883016.1	100	466	0	0	1	466	1	466	0	1007	1	MULTISPECIES: Si-specific NAD(P)(+) transhydrogenase	Enterobacteriaceae	24	24	1	75.5	75.5	7.1	51.532	0	55.463	112200000000	1489	Intensity ->	30.0785	29.7817	29.9151	30.3638	25.4444	29.7794	26.3167	29.3474	28.3853
KBELINKH_02123 tRNA U34 carboxymethyltransferase;NANGKDPO_00164 tRNA U34 carboxymethyltransferase;KNIGJBDP_03399 tRNA U34 carboxymethyltransferase;KNDIJLHM_02279 tRNA U34 carboxymethyltransferase;KIACFNHB_00035 tRNA U34 carboxymethyltransferase		1.49473	-0.521664	+	2.76035	-0.663408		0.205396	-0.111088		1.05658	-0.405967	KBELINKH_02123;NANGKDPO_00164;KNIGJBDP_03399;KNDIJLHM_02279;KIACFNHB_00035	KBELINKH_02123	WP_053810186.1	100	334	0	0	1	334	1	334	0	713	0	MULTISPECIES: tRNA 5-methoxyuridine(34)/uridine 5-oxyacetic acid(34) synthase CmoB	Klebsiella	11	11	0	41.9	41.9	0	38.211	0	9.9466	7945300000	263	Intensity ->	25.5396	26.9254	26.4333	25.9006	26.3827	24.3181	25.4718	23.8224	24.2878
ABBHDKBN_04205 DNA-binding transcriptional regulator NtrC;PPLOJMMN_04547 DNA-binding transcriptional regulator NtrC;POANJPPA_04307 DNA-binding transcriptional regulator NtrC;PLHOMEHO_04489 DNA-binding transcriptional regulator NtrC;PHFOGIIG_04151 DNA-bindi		1.43655	-0.434821	+	3.06885	-0.648643		2.23796	-0.519427		2.08315	-0.536308	ABBHDKBN_04205;PPLOJMMN_04547;POANJPPA_04307;PLHOMEHO_04489;PHFOGIIG_04151;PGGPIPGL_03975;PDHOICOE_04436;PDCEEBFL_04367;OJHEIEBF_04140;OHHEJDIF_04235;OBPAEDDO_04196;NOHKOBHI_04442;NNNPJDNC_04406;MGNOKNHM_03955;MFLHIALH_04109;NHOBAAIO_03998;NEHPHFBI_03858;NDKMCODD_04404;NAOIOOGN_04655;NANGKDPO_04055;MOMKEPDA_03965;MOJHFLHB_04304;MMBPMBEH_04421;MLJPOPCO_04719;MLHAEAGN_04467;MIFODHDK_04080;NJABOMKP_…	ABBHDKBN_04205	WP_002882749.1	100	469	0	0	1	469	1	469	0	996	1	MULTISPECIES: nitrogen regulation protein NR(I)	Enterobacteriaceae	13	13	13	48.2	48.2	48.2	52.335	0	13.956	7460200000	286	Intensity ->	26.3679	26.5281	26.1298	26.7037	24.7767	26.5109	26.3841	27.0871	23.9974
DLHAIOGB_03797 Glyoxylate/hydroxypyruvate reductase A		1.50625	-0.446991	+	2.74781	-0.648019		1.02038	-0.314141		1.55601	-0.445471	DLHAIOGB_03797	DLHAIOGB_03797	WP_087846644.1	100	312	0	0	1	312	1	312	0	663	0	glyoxylate/hydroxypyruvate reductase GhrA	Klebsiella pneumoniae	16	16	2	61.5	61.5	7.4	35.183	0	32.628	32196000000	704	Intensity ->	28.0947	28.2982	28.1608	23.539	28.089	28.6713	24.7579	24.8671	27.9478
JAHBEKLM_02276 Aconitate hydratase B;NDKMCODD_03237 Aconitate hydratase B;IHJNBMBC_03025 Aconitate hydratase B;GNOCNACA_04219 Aconitate hydratase B		3.56261	-0.51292	+	4.70802	-0.600715		1.32542	-0.264012		2.9765	-0.463129	JAHBEKLM_02276;NDKMCODD_03237;IHJNBMBC_03025;GNOCNACA_04219	JAHBEKLM_02276	WP_071891597.1	100	865	0	0	1	865	1	865	0	1848	0	MULTISPECIES: bifunctional aconitate hydratase 2/2-methylisocitrate dehydratase	Klebsiella	62	62	3	79.4	79.4	4.2	93.548	0	323.31	1318800000000	7811	Intensity ->	33.7315	32.936	33.5786	33.5786	32.111	33.6606	31.9319	33.0019	32.4916
NDKMCODD_03178 30S ribosomal protein S2;JAHBEKLM_02217 30S ribosomal protein S2;IHJNBMBC_03084 30S ribosomal protein S2;HLDGGNCB_03540 30S ribosomal protein S2;GNOCNACA_04160 30S ribosomal protein S2	+	3.79125	-1.1977		1.71851	-0.697895		2.90832	-0.937386		1.72488	-0.748242	NDKMCODD_03178;JAHBEKLM_02217;IHJNBMBC_03084;HLDGGNCB_03540;GNOCNACA_04160	NDKMCODD_03178	WP_008807356.1	100	241	0	0	1	241	1	241	8.01e-163	515	0	MULTISPECIES: 30S ribosomal protein S2	Enterobacteriaceae	30	3	3	95	16.2	16.2	26.73	0	21.969	13770000000	37	Intensity ->	25.0267	24.3272	24.6833	23.9942	25.0319	24.1997	25.484	24.9823	25.1719
PPLOJMMN_01419 Cytochrome bo(3) ubiquinol oxidase subunit 1;NEHPHFBI_00537 Cytochrome bo(3) ubiquinol oxidase subunit 1;PGGPIPGL_03021 Cytochrome bo(3) ubiquinol oxidase subunit 1;PDHOICOE_00541 Cytochrome bo(3) ubiquinol oxidase subunit 1;PDCEEBFL_00942 C		2.14081	-0.437465	+	3.23777	-0.557641		0.916842	-0.23223		1.97463	-0.405315	PPLOJMMN_01419;NEHPHFBI_00537;PGGPIPGL_03021;PDHOICOE_00541;PDCEEBFL_00942;OJHEIEBF_02018;OHHEJDIF_02932;OBPAEDDO_02725;NOHKOBHI_00109;NNNPJDNC_01141;NJABOMKP_01978;JGNKHNGP_00682;LKKPCFJO_00171;NDKMCODD_01410;PLHOMEHO_01107;NAOIOOGN_02753;NANGKDPO_02113;MOMKEPDA_00123;MOJHFLHB_00601;MMBPMBEH_03780;MLJPOPCO_01580;MLHAEAGN_02054;MIFODHDK_00480;MGNOKNHM_01968;NHOBAAIO_01948;MFLHIALH_02259;PHFOGIIG_…	PPLOJMMN_01419	WP_002891638.1	100	663	0	0	1	663	1	663	0	1400	1	MULTISPECIES: cytochrome o ubiquinol oxidase subunit I	Enterobacteriaceae	12	12	3	13.9	13.9	2.9	74.26	0	37.286	214790000000	1342	Intensity ->	31.128	30.5093	30.5057	30.2867	29.8056	30.8936	28.8376	30.2035	29.7996
ABBHDKBN_00319 Cytochrome bo(3) ubiquinol oxidase subunit 2;PPLOJMMN_01418 Cytochrome bo(3) ubiquinol oxidase subunit 2;POANJPPA_02130 Cytochrome bo(3) ubiquinol oxidase subunit 2;PLHOMEHO_01106 Cytochrome bo(3) ubiquinol oxidase subunit 2;PHFOGIIG_02251 C		2.47352	-0.377331	+	4.75484	-0.528724		1.32024	-0.23404		2.42088	-0.35733	ABBHDKBN_00319;PPLOJMMN_01418;POANJPPA_02130;PLHOMEHO_01106;PHFOGIIG_02251;PGGPIPGL_03020;PDHOICOE_00540;PDCEEBFL_00943;OJHEIEBF_02017;OHHEJDIF_02933;OBPAEDDO_02726;NOHKOBHI_00110;NNNPJDNC_01142;NJABOMKP_01977;NIDIMMPG_01732;NHOBAAIO_01947;NEHPHFBI_00536;NAOIOOGN_02752;MOMKEPDA_00124;MOJHFLHB_00602;MMBPMBEH_03779;MLJPOPCO_01581;MLHAEAGN_02055;MIFODHDK_00479;MGNOKNHM_01967;MFLHIALH_02260;MDFLOMJF_…	ABBHDKBN_00319	WP_002891641.1	100	314	0	0	1	314	1	314	0	675	0	MULTISPECIES: cytochrome o ubiquinol oxidase subunit II	Enterobacteriaceae	14	14	4	58.3	58.3	10.2	34.849	0	40.494	197550000000	1604	Intensity ->	31.3767	30.6291	30.3774	30.6834	29.6786	30.9769	30.0666	30.3267	30.0458
GBJBBMAD_02540 3-hydroxydecanoyl-[acyl-carrier-protein] dehydratase		4.17088	-0.544822	+	3.64501	-0.505704		1.0421	-0.216467		3.39849	-0.472789	GBJBBMAD_02540	GBJBBMAD_02540	WP_086816862.1	99.419	172	1	0	1	172	1	172	1.58e-111	362	2	bifunctional 3-hydroxydecanoyl-ACP dehydratase/trans-2-decenoyl-ACP isomerase	Raoultella ornithinolytica	10	10	1	55.8	55.8	12.2	19.114	0	14.442	65271000000	485	Intensity ->	28.6429	28.9195	29.0479	29.3285	28.9775	29.6281	29.2487	29.4652	29.2623
OHHEJDIF_04784 Phosphoribosylformylglycinamidine synthase;LKKPCFJO_01494 Phosphoribosylformylglycinamidine synthase;GPMMLBAB_02182 Phosphoribosylformylglycinamidine synthase;MCLKNHFK_00621 Phosphoribosylformylglycinamidine synthase		1.72811	-0.270086	+	4.59806	-0.43781		1.27448	-0.203766		1.64221	-0.253791	OHHEJDIF_04784;LKKPCFJO_01494;GPMMLBAB_02182;MCLKNHFK_00621	OHHEJDIF_04784	WP_020476686.1	100	1295	0	0	1	1295	1	1295	0	2768	0	MULTISPECIES: phosphoribosylformylglycinamidine synthase	Enterobacteriaceae	87	87	0	87.7	87.7	0	140.88	0	301	522100000000	6688	Intensity ->	32.3988	32.0416	31.5619	31.2349	31.4991	31.9041	32.4556	32.3196	31.5489
PPLOJMMN_04976 50S ribosomal protein L16;POANJPPA_05077 50S ribosomal protein L16;PLHOMEHO_04970 50S ribosomal protein L16;PHFOGIIG_05021 50S ribosomal protein L16;PGGPIPGL_05108 50S ribosomal protein L16;PDHOICOE_04909 50S ribosomal protein L16;PDCEEBFL_0		3.25961	-0.253313	+	6.45891	-0.356119		2.7008	-0.20984		2.92074	-0.225696	PPLOJMMN_04976;POANJPPA_05077;PLHOMEHO_04970;PHFOGIIG_05021;PGGPIPGL_05108;PDHOICOE_04909;PDCEEBFL_04830;OJHEIEBF_04800;OHHEJDIF_04969;OBPAEDDO_05071;NOHKOBHI_04891;NNNPJDNC_04916;NJABOMKP_04864;MFLHIALH_05091;MDFLOMJF_05348;NEHPHFBI_05077;NDKMCODD_05070;NAOIOOGN_04964;NANGKDPO_05119;MOMKEPDA_04714;MOJHFLHB_04772;MMBPMBEH_04822;MLJPOPCO_05056;MLHAEAGN_04878;MIFODHDK_04816;MGNOKNHM_05139;NIDIMMPG_…	PPLOJMMN_04976	WP_002919759.1	100	136	0	0	1	136	1	136	5.11e-85	283	1	MULTISPECIES: 50S ribosomal protein L16	Bacteria	12	12	12	63.2	63.2	63.2	15.25	0	91.798	967120000000	2511	Intensity ->	32.9191	32.9641	32.4354	33.1602	32.1381	32.4339	32.9492	33.048	31.3362
JAHBEKLM_03148 Bacterial non-heme ferritin;IHJNBMBC_01391 Bacterial non-heme ferritin;HLDGGNCB_00195 Bacterial non-heme ferritin	+	3.86521	-1.10489		2.18578	-0.746394		2.2757	-0.744675		1.89041	-0.720922	JAHBEKLM_03148;IHJNBMBC_01391;HLDGGNCB_00195	JAHBEKLM_03148	WP_008804225.1	100	165	0	0	1	165	1	165	1.56e-107	350	0	MULTISPECIES: non-heme ferritin	Enterobacteriaceae	9	2	0	73.3	18.2	0	19.28	0	5.2115	11827000000	41	Intensity ->	24.8453	24.8323	25.5301	25.4351	25.3151	25.939	24.1598	25.6304	25.1401
GNOCNACA_03751 Benzoylformate decarboxylase	+	3.20326	-1.05177		1.41656	-0.571766		2.55256	-0.838535		1.19979	-0.570296	GNOCNACA_03751	GNOCNACA_03751	WP_022065608.1	99.823	564	1	0	1	564	1	564	0	1198	0	MULTISPECIES: thiamine pyrophosphate-binding protein	Klebsiella	22	22	2	60.3	60.3	6	60.009	0	39.165	10936000000	89	Intensity ->	25.0473	25.3692	24.5807	24.6097	23.5343	24.9882	25.6471	24.8006	24.6203
JAHBEKLM_01658 Succinate dehydrogenase iron-sulfur subunit;IHJNBMBC_03953 Succinate dehydrogenase iron-sulfur subunit;HLDGGNCB_01136 Succinate dehydrogenase iron-sulfur subunit;GNOCNACA_00321 Succinate dehydrogenase iron-sulfur subunit	+	3.4308	-1.04622		1.55958	-0.613282		2.35985	-0.767092		1.02964	-0.492511	JAHBEKLM_01658;IHJNBMBC_03953;HLDGGNCB_01136;GNOCNACA_00321	JAHBEKLM_01658	WP_008805686.1	100	238	0	0	1	238	1	238	2.84e-162	513	0	MULTISPECIES: succinate dehydrogenase iron-sulfur subunit SdhB	Enterobacteriaceae	20	2	2	78.6	8	8	26.738	0	20.528	10745000000	24	Intensity ->	24.2356	25.8272	25.2876	25.6964	25.2591	24.9997	25.3334	24.9464	23.757
NDKMCODD_02441 Polyribonucleotide nucleotidyltransferase;JAHBEKLM_03918 Polyribonucleotide nucleotidyltransferase;IHJNBMBC_02275 Polyribonucleotide nucleotidyltransferase;HLDGGNCB_04110 Polyribonucleotide nucleotidyltransferase	+	3.4282	-1.02166		1.14203	-0.502041		1.96385	-0.674003		1.58278	-0.634959	NDKMCODD_02441;JAHBEKLM_03918;IHJNBMBC_02275;HLDGGNCB_04110	NDKMCODD_02441	WP_008806626.1	100	711	0	0	1	711	1	711	0	1501	0	MULTISPECIES: polyribonucleotide nucleotidyltransferase	Enterobacteriaceae	48	2	0	71.7	2.5	0	76.859	0	11.763	6896000000	29	Intensity ->	24.4229	24.2468	25.5516	24.1081	25.203	25.0726	24.3006	25.2817	24.7326
JAHBEKLM_01629 Aldose 1-epimerase;IHJNBMBC_03924 Aldose 1-epimerase	+	4.2317	-0.965166		1.65692	-0.554829		2.02229	-0.581682		2.0907	-0.630523	JAHBEKLM_01629;IHJNBMBC_03924	JAHBEKLM_01629	WP_008805700.1	100	347	0	0	1	347	1	347	0	737	0	MULTISPECIES: galactose-1-epimerase	Klebsiella	24	9	1	69.2	33.1	6.9	38.197	0	13.42	3942900000	50	Intensity ->	23.955	25.4342	23.9724	23.9542	24.9081	24.0225	25.7126	24.4529	25.3066
NDKMCODD_01060 Ribonuclease R;JAHBEKLM_03548 Ribonuclease R;IHJNBMBC_03298 Ribonuclease R;GNOCNACA_03429 Ribonuclease R	+	4.17732	-0.907397		1.96562	-0.560627		2.57876	-0.638578		2.22225	-0.62228	NDKMCODD_01060;JAHBEKLM_03548;IHJNBMBC_03298;GNOCNACA_03429	NDKMCODD_01060	WP_008807189.1	100	812	0	0	1	812	1	812	0	1735	1	MULTISPECIES: ribonuclease R	Enterobacteriaceae	52	3	0	66.1	5	0	91.856	0	5.7002	2461800000	23	Intensity ->	23.8735	25.0984	25.1335	24.7725	25.4988	24.922	25.3462	24.5896	24.3787
ABBHDKBN_01669 Aerobic C4-dicarboxylate transport protein;EIGBNDKD_03716 Aerobic C4-dicarboxylate transport protein;PLHOMEHO_03104 Aerobic C4-dicarboxylate transport protein;PHFOGIIG_03204 Aerobic C4-dicarboxylate transport protein;PGGPIPGL_02502 Aerobic C	+	4.75867	-0.904933		1.78351	-0.482476		3.08799	-0.659249		2.25188	-0.587677	ABBHDKBN_01669;EIGBNDKD_03716;PLHOMEHO_03104;PHFOGIIG_03204;PGGPIPGL_02502;PDHOICOE_02721;PDCEEBFL_02194;OJHEIEBF_02844;OHHEJDIF_01734;OBPAEDDO_03112;NOHKOBHI_02883;JGAACPEG_03558;NNNPJDNC_01941;NIDIMMPG_03527;NHOBAAIO_02643;NDKMCODD_02787;NAOIOOGN_03982;NANGKDPO_02284;MOMKEPDA_03738;MOJHFLHB_01497;MMBPMBEH_03341;MLJPOPCO_02085;MLHAEAGN_00154;MIFODHDK_00812;NJABOMKP_00631;JDODKMIM_01932;JGNKHNGP_…	ABBHDKBN_01669	WP_002921438.1	100	428	0	0	1	428	1	428	0	891	0	MULTISPECIES: dicarboxylate/amino acid:cation symporter	Enterobacteriaceae	4	4	4	9.6	9.6	9.6	45.37	0	20.921	3916400000	124	Intensity ->	23.7249	26.5395	25.8046	24.4846	23.2907	24.7112	25.1705	24.7432	25.5671
BAIHKOLG_02171 Ferric aerobactin receptor;JKMJKANG_04079 Ferric aerobactin receptor;MGNOKNHM_04411 Ferric aerobactin receptor;POANJPPA_03648 Ferric aerobactin receptor;PLHOMEHO_04061 Ferric aerobactin receptor;PHFOGIIG_01694 Ferric aerobactin receptor;PGGP	+	4.65516	-0.899755		2.42231	-0.615607		2.16057	-0.544278		2.50748	-0.635444	BAIHKOLG_02171;JKMJKANG_04079;MGNOKNHM_04411;POANJPPA_03648;PLHOMEHO_04061;PHFOGIIG_01694;PGGPIPGL_04487;PDHOICOE_02203;OJHEIEBF_01291;OHHEJDIF_04602;NOHKOBHI_03254;OBPAEDDO_01691;NNNPJDNC_03515;NJABOMKP_03490;NHOBAAIO_00931;NEHPHFBI_03341;NAOIOOGN_04154;MOMKEPDA_03606;MOJHFLHB_03608;MMBPMBEH_00814;MLJPOPCO_02146;MIFODHDK_03009;MFLHIALH_03874;IFJFPDBC_04700;MDFLOMJF_02114;MCLKNHFK_01429;LKKPCFJO_…	BAIHKOLG_02171	WP_048297236.1	100	729	0	0	1	729	1	729	0	1531	0	MULTISPECIES: TonB-dependent siderophore receptor	Klebsiella	17	17	1	36.4	36.4	3.6	80.456	0	58.987	8964000000	459	Intensity ->	26.3143	26.1149	26.0047	24.5292	26.0084	26.2998	25.7608	25.2605	25.3677
JAHBEKLM_03324 D-inositol-3-phosphate glycosyltransferase;HLDGGNCB_00057 D-inositol-3-phosphate glycosyltransferase	+	3.78949	-0.858302		1.01841	-0.36538		2.82313	-0.661207		1.72227	-0.529571	JAHBEKLM_03324;HLDGGNCB_00057	JAHBEKLM_03324	WP_023340496.1	100	840	0	0	1	840	1	840	0	1799	0	MULTISPECIES: polymannosyl GlcNAc-diphospho-ditrans,octacis-undecaprenol 2,3-alpha-mannosylpolymerase WbdA	Klebsiella	31	6	0	54.4	14.2	0	94.133	0	39.855	3067300000	56	Intensity ->	23.2301	24.6716	23.9688	23.6953	23.8421	25.0883	25.1219	26.5511	24.8427
ABBHDKBN_00001 2-octaprenyl-3-methyl-6-methoxy-1,4-benzoquinol hydroxylase;JODBNEFA_03063 2-octaprenyl-3-methyl-6-methoxy-1,4-benzoquinol hydroxylase;PGGPIPGL_03500 2-octaprenyl-3-methyl-6-methoxy-1,4-benzoquinol hydroxylase;NIDIMMPG_00130 2-octaprenyl-3-m		0.106892	-0.0445278		1.18133	0.284175		0.0433	0.0174438		0.0546964	0.0234245	ABBHDKBN_00001;JODBNEFA_03063;PGGPIPGL_03500;NIDIMMPG_00130;MMBPMBEH_01234;MGNOKNHM_03285;JPKDPIEF_01106;LBACGIHD_00066;JGNKHNGP_03210;GKKJMJPB_03248;FAAJJJPM_03588;EHOGFMGO_01143;CILGFONI_03295;PPLOJMMN_00670;GPMMLBAB_00882;LKKPCFJO_00479;IHIMMCCN_01694	ABBHDKBN_00001	WP_040088679.1	100	391	0	0	1	391	1	391	0	823	0	MULTISPECIES: 2-octaprenyl-3-methyl-6-methoxy-1,4-benzoquinol hydroxylase	Klebsiella	8	1	1	34	4.1	4.1	42.676	0.0007406	2.4203	828840000	16	Intensity ->	25.1824	24.4028	24.4013	24.5932	25.318	25.8112	25.2943	25.8685	25.9836
ABBHDKBN_00002 tRNA-2-methylthio-N(6)-dimethylallyladenosine synthase;EIGBNDKD_02217 tRNA-2-methylthio-N(6)-dimethylallyladenosine synthase;MOMKEPDA_00418 tRNA-2-methylthio-N(6)-dimethylallyladenosine synthase;PPLOJMMN_00669 tRNA-2-methylthio-N(6)-dimethyl		0.459697	-0.0968113		0.987809	-0.16529		0.866302	-0.139056		0.634284	-0.118209	ABBHDKBN_00002;EIGBNDKD_02217;MOMKEPDA_00418;PPLOJMMN_00669;POANJPPA_01504;PLHOMEHO_03833;PHFOGIIG_01946;PGGPIPGL_03499;JGNKHNGP_03211;PDHOICOE_00184;OJHEIEBF_02602;OHHEJDIF_03103;OBPAEDDO_02143;NOHKOBHI_00415;NNNPJDNC_04046;NJABOMKP_01534;NIDIMMPG_00129;NHOBAAIO_02532;NEHPHFBI_00242;NAOIOOGN_00889;MMBPMBEH_01235;MOJHFLHB_03913;EMJPEEDP_01250;PDCEEBFL_01196;LDAFADHK_02033;JLCIPNGE_01135;LDGHKELH_…	ABBHDKBN_00002	WP_117051906.1	100	474	0	0	1	474	1	474	0	1021	1	tRNA (N6-isopentenyl adenosine(37)-C2)-methylthiotransferase MiaB	Klebsiella pneumoniae	25	25	0	68.8	68.8	0	53.55	0	47.279	65807000000	1109	Intensity ->	29.7524	28.3289	28.57	29.7067	28.1164	29.0623	28.2449	28.26	28.4684
ABBHDKBN_00003 PhoH-like protein		0.391343	0.140267		0.499098	0.161705		0.234787	0.0853388		0.314242	0.111858	ABBHDKBN_00003	ABBHDKBN_00003	WP_065900697.1	100	348	0	0	1	348	1	348	0	736	0	PhoH family protein	Klebsiella pneumoniae	16	1	1	61.2	4.3	4.3	39.234	0.0024944	1.4461	136550000	2	Intensity ->	24.2825	24.9938	25.2493	26.3918	25.5074	24.8374	24.5125	25.3249	24.2698
ABBHDKBN_00004 Endoribonuclease YbeY;ELBEMKON_02981 Endoribonuclease YbeY;MOJHFLHB_03911 Endoribonuclease YbeY;PPLOJMMN_00667 Endoribonuclease YbeY;POANJPPA_01502 Endoribonuclease YbeY;PLHOMEHO_03831 Endoribonuclease YbeY;PHFOGIIG_01948 Endoribonuclease Yb		1.84619	0.420556		2.14548	0.45203		1.75154	0.372056		1.21065	0.315259	ABBHDKBN_00004;ELBEMKON_02981;MOJHFLHB_03911;PPLOJMMN_00667;POANJPPA_01502;PLHOMEHO_03831;PHFOGIIG_01948;PGGPIPGL_03497;JLFCAHLI_00981;PDHOICOE_00186;OHHEJDIF_03101;OBPAEDDO_02145;NOHKOBHI_00413;NNNPJDNC_04044;NJABOMKP_01532;NIDIMMPG_00127;NHOBAAIO_02530;NEHPHFBI_00244;NAOIOOGN_00891;NANGKDPO_00887;MOMKEPDA_00416;MLJPOPCO_00563;MMBPMBEH_01237;FAFFAFNI_00334;FFEFNEEE_00414;OJHEIEBF_02600;LBACGIHD_…	ABBHDKBN_00004	WP_002894722.1	100	157	0	0	1	157	1	157	1.51e-100	330	1	MULTISPECIES: rRNA maturation RNase YbeY	Enterobacteriaceae	3	3	3	40.8	40.8	40.8	17.684	0.00026062	4.2952	2023300000	73	Intensity ->	24.1972	25.047	24.0793	24.0939	24.6557	24.8631	25.4214	23.768	24.3191
CNGOPJHG_03936 Magnesium and cobalt efflux protein CorC;PHFOGIIG_01949 Magnesium and cobalt efflux protein CorC;PDCEEBFL_01193 Magnesium and cobalt efflux protein CorC;OJHEIEBF_02599 Magnesium and cobalt efflux protein CorC;OBPAEDDO_02146 Magnesium and cob		1.34466	0.396511		1.21717	0.361161		2.95508	0.584281		2.20418	0.528797	CNGOPJHG_03936;PHFOGIIG_01949;PDCEEBFL_01193;OJHEIEBF_02599;OBPAEDDO_02146;NOHKOBHI_00412;NJABOMKP_01531;NIDIMMPG_00126;NHOBAAIO_02529;IFMLMCEN_00615;NEHPHFBI_00245;MOMKEPDA_00415;MMBPMBEH_01238;MLHAEAGN_04165;EHOGFMGO_01139;MIFODHDK_00188;MGNOKNHM_03281;MFLHIALH_01686;MDFLOMJF_01384;MCLKNHFK_03268;LKKPCFJO_00475;NAOIOOGN_00892;IFJFPDBC_02219;JAHBEKLM_01708;HNMBFMDJ_01927;ELBEMKON_02980;PDHOICOE_…	CNGOPJHG_03936	WP_004197606.1	100	292	0	0	1	292	1	292	0	611	1	MULTISPECIES: CNNM family magnesium/cobalt transport protein CorC	Enterobacteriaceae	15	15	15	53.1	53.1	53.1	33.309	0	7.5512	8407900000	300	Intensity ->	24.6059	26.2527	26.2612	27.3179	26.3304	26.5704	23.7604	26.6141	24.8865
ABBHDKBN_00006 Apolipoprotein N-acyltransferase;IHJNBMBC_04409 Apolipoprotein N-acyltransferase;JDODKMIM_00162 Apolipoprotein N-acyltransferase;JKMJKANG_00798 Apolipoprotein N-acyltransferase;JGAACPEG_01815 Apolipoprotein N-acyltransferase;PPLOJMMN_00665 A		0.637127	0.195288		1.17768	0.292417		0.033614	-0.0139982		0.63322	0.189495	ABBHDKBN_00006;IHJNBMBC_04409;JDODKMIM_00162;JKMJKANG_00798;JGAACPEG_01815;PPLOJMMN_00665;POANJPPA_01500;PLHOMEHO_03829;PGGPIPGL_03495;PDCEEBFL_01192;NOHKOBHI_00411;NNNPJDNC_04042;NIDIMMPG_00125;NAOIOOGN_00893;MOJHFLHB_03909;MLHAEAGN_04166;FKMLNFIO_00774;MGNOKNHM_03280;MDFLOMJF_01383;MCLKNHFK_03267;LKKPCFJO_00474;LKHBKNGK_01082;LDEOJMPC_00433;LDAFADHK_02029;LBACGIHD_00061;JPKDPIEF_01111;JODBNEFA_…	ABBHDKBN_00006	WP_065900699.1	100	512	0	0	1	512	1	512	0	1076	0	apolipoprotein N-acyltransferase	Klebsiella pneumoniae	5	1	1	14.3	3.5	3.5	57.658	0.00023855	3.7469	1158900000	40	Intensity ->	25.5299	24.8376	24.2522	23.4326	24.4683	25.4376	24.5651	24.2628	24.9722
PPLOJMMN_00663 hypothetical protein;JDODKMIM_00164 hypothetical protein;PLHOMEHO_03827 hypothetical protein;PHFOGIIG_01952 hypothetical protein;PGGPIPGL_03493 hypothetical protein;PDHOICOE_00190 hypothetical protein;PDCEEBFL_01190 hypothetical protein;OJHE		0.0840097	0.0394966		0.0628721	0.0270083		0.136967	0.0556804		0.0412561	0.0198887	PPLOJMMN_00663;JDODKMIM_00164;PLHOMEHO_03827;PHFOGIIG_01952;PGGPIPGL_03493;PDHOICOE_00190;PDCEEBFL_01190;OJHEIEBF_02596;OHHEJDIF_03097;OBPAEDDO_02149;NOHKOBHI_00409;NNNPJDNC_04040;NJABOMKP_01528;NIDIMMPG_00123;POANJPPA_01498;NEHPHFBI_00248;NAOIOOGN_00895;NANGKDPO_00891;MOMKEPDA_00412;MOJHFLHB_03907;MMBPMBEH_01241;MLJPOPCO_00567;MLHAEAGN_04168;MIFODHDK_00191;MGNOKNHM_03278;MFLHIALH_01689;MDFLOMJF_…	PPLOJMMN_00663	WP_002894709.1	100	246	0	0	1	246	1	246	1.13e-165	524	0	MULTISPECIES: amino acid ABC transporter permease	Enterobacteriaceae	3	3	3	19.9	19.9	19.9	27.486	0.00027293	4.6362	334720000	16	Intensity ->	23.7153	25.0304	25.4588	25.658	25.6692	23.7245	23.9868	25.3128	24.8594
ABBHDKBN_00010 Glutamine transport ATP-binding protein GlnQ;NNNPJDNC_04038 Glutamine transport ATP-binding protein GlnQ;PPLOJMMN_00661 Glutamine transport ATP-binding protein GlnQ;POANJPPA_01496 Glutamine transport ATP-binding protein GlnQ;PLHOMEHO_03825 G		0.302029	-0.179086		0.1816	0.111418		0.0278103	-0.0189037		0.0707572	0.0485483	ABBHDKBN_00010;NNNPJDNC_04038;PPLOJMMN_00661;POANJPPA_01496;PLHOMEHO_03825;PHFOGIIG_01954;PGGPIPGL_03491;PDHOICOE_00192;PDCEEBFL_01188;OJHEIEBF_02594;OHHEJDIF_03095;OBPAEDDO_02151;NOHKOBHI_00407;IFMLMCEN_00620;NJABOMKP_01526;NIDIMMPG_00121;NHOBAAIO_02524;NEHPHFBI_00250;NAOIOOGN_00897;MOMKEPDA_00410;MOJHFLHB_03905;MMBPMBEH_01243;MLJPOPCO_00569;MLHAEAGN_04170;MIFODHDK_00193;MGNOKNHM_03276;MFLHIALH_…	ABBHDKBN_00010	WP_002894706.1	100	241	0	0	1	241	1	241	2.36e-163	516	1	MULTISPECIES: amino acid ABC transporter ATP-binding protein	Enterobacteriaceae	7	7	2	47.3	47.3	10.8	26.587	0	71.458	17182000000	470	Intensity ->	26.6439	28.2015	28.2703	27.045	26.7841	26.887	28.5834	26.5449	27.4113
PPLOJMMN_00652 Ribosomal silencing factor RsfS;JDODKMIM_00175 Ribosomal silencing factor RsfS;PLHOMEHO_03816 Ribosomal silencing factor RsfS;PHFOGIIG_01963 Ribosomal silencing factor RsfS;PGGPIPGL_03482 Ribosomal silencing factor RsfS;PDHOICOE_00201 Riboso		0.0723539	0.0361019		0.361775	0.141416		0.350799	-0.128474		0.00308307	-0.00152221	PPLOJMMN_00652;JDODKMIM_00175;PLHOMEHO_03816;PHFOGIIG_01963;PGGPIPGL_03482;PDHOICOE_00201;PDCEEBFL_01179;OJHEIEBF_02585;OHHEJDIF_03086;OBPAEDDO_02160;NOHKOBHI_00398;NNNPJDNC_04029;NJABOMKP_01517;NIDIMMPG_00112;POANJPPA_01487;NEHPHFBI_00259;NAOIOOGN_00906;NANGKDPO_00902;MOMKEPDA_00401;MOJHFLHB_03896;MMBPMBEH_01252;MLJPOPCO_00578;MLHAEAGN_04179;MIFODHDK_00202;MGNOKNHM_03267;MFLHIALH_01700;MDFLOMJF_…	PPLOJMMN_00652	WP_002894623.1	100	105	0	0	1	105	1	105	2.92e-64	221	1	MULTISPECIES: ribosome silencing factor	Enterobacteriaceae	3	3	3	53.3	53.3	53.3	11.568	0.00023563	3.6809	1872500000	77	Intensity ->	24.611	24.8479	26.3517	25.226	25.5004	24.9992	26.0851	24.8082	23.2058
ABBHDKBN_00020 Ribosomal RNA large subunit methyltransferase H;NNNPJDNC_04028 Ribosomal RNA large subunit methyltransferase H;PPLOJMMN_00651 Ribosomal RNA large subunit methyltransferase H;POANJPPA_01486 Ribosomal RNA large subunit methyltransferase H;PLHO		0.429132	-0.137542		0.705412	0.191109		0.0911998	-0.0343834		0.0433876	-0.0179749	ABBHDKBN_00020;NNNPJDNC_04028;PPLOJMMN_00651;POANJPPA_01486;PLHOMEHO_03815;PHFOGIIG_01964;PGGPIPGL_03481;PDHOICOE_00202;PDCEEBFL_01178;OJHEIEBF_02584;OHHEJDIF_03085;JKMJKANG_00812;OBPAEDDO_02161;NJABOMKP_01516;FAFFAFNI_00318;NIDIMMPG_00111;NHOBAAIO_02514;NEHPHFBI_00260;NAOIOOGN_00907;NANGKDPO_00903;MOMKEPDA_00400;MOJHFLHB_03895;MMBPMBEH_01253;MLJPOPCO_00579;MGNOKNHM_03266;MIFODHDK_00203;MLHAEAGN_…	ABBHDKBN_00020	WP_002894620.1	100	155	0	0	1	155	1	155	3.13e-101	331	1	MULTISPECIES: 23S rRNA (pseudouridine(1915)-N(3))-methyltransferase RlmH	Enterobacteriaceae	4	4	4	39.4	39.4	39.4	17.446	0.0018233	1.646	2078800000	46	Intensity ->	24.6074	24.9701	23.7301	24.5377	25.4529	24.7003	25.6008	24.4398	25.5388
PPLOJMMN_00649 Peptidoglycan glycosyltransferase MrdB;JDODKMIM_00178 Peptidoglycan glycosyltransferase MrdB;PLHOMEHO_03813 Peptidoglycan glycosyltransferase MrdB;PHFOGIIG_01966 Peptidoglycan glycosyltransferase MrdB;PGGPIPGL_03479 Peptidoglycan glycosyltra		0.862701	0.232251		0.0745449	0.0293096		0.837407	0.20885		0.125	0.04881	PPLOJMMN_00649;JDODKMIM_00178;PLHOMEHO_03813;PHFOGIIG_01966;PGGPIPGL_03479;PDHOICOE_00204;PDCEEBFL_01176;OJHEIEBF_02582;OHHEJDIF_03083;OBPAEDDO_02163;NOHKOBHI_00395;NNNPJDNC_04026;NJABOMKP_01514;NIDIMMPG_00109;POANJPPA_01484;NEHPHFBI_00262;NAOIOOGN_00909;NANGKDPO_00905;MOMKEPDA_00398;MOJHFLHB_03893;MMBPMBEH_01255;MLJPOPCO_00581;MLHAEAGN_04182;MIFODHDK_00205;MGNOKNHM_03264;MFLHIALH_01703;MDFLOMJF_…	PPLOJMMN_00649	WP_002894613.1	100	370	0	0	1	370	1	370	0	770	1	MULTISPECIES: peptidoglycan glycosyltransferase MrdB	Enterobacteriaceae	1	1	1	5.9	5.9	5.9	40.459	0.0010876	1.9152	439720000	28	Intensity ->	25.0278	24.147	24.1409	24.3826	25.3326	25.4431	24.1581	24.1976	25.0688
KNIGJBDP_00914 Endolytic peptidoglycan transglycosylase RlpA;NAOIOOGN_00910 Endolytic peptidoglycan transglycosylase RlpA;PGGPIPGL_03478 Endolytic peptidoglycan transglycosylase RlpA;PDHOICOE_00205 Endolytic peptidoglycan transglycosylase RlpA;PDCEEBFL_011		2.11158	0.701814		1.55474	0.555962		1.2528	0.467466		2.95381	0.791279	KNIGJBDP_00914;NAOIOOGN_00910;PGGPIPGL_03478;PDHOICOE_00205;PDCEEBFL_01175;OJHEIEBF_02581;OHHEJDIF_03082;OBPAEDDO_02164;MDFLOMJF_01366;NOHKOBHI_00394;NHOBAAIO_02511;JDODKMIM_00179;MOMKEPDA_00397;GGJBMBGO_00450;MOJHFLHB_03892;MMBPMBEH_01256;MLHAEAGN_04183;MIFODHDK_00206;MGNOKNHM_03263;NNNPJDNC_04025;IONIJJIE_01208;JGAACPEG_01798;IFMLMCEN_00633;POANJPPA_01483;PHFOGIIG_01967;PLHOMEHO_03812;MFLHIALH_…	KNIGJBDP_00914	WP_155009105.1	100	377	0	0	1	377	1	377	0	788	0	endolytic peptidoglycan transglycosylase RlpA	Klebsiella pneumoniae	11	11	0	35.8	35.8	0	38.843	0	26.182	35889000000	580	Intensity ->	28.7928	28.0876	28.2827	28.0906	27.6826	28.4271	27.7194	28.3294	27.953
PPLOJMMN_00646 hypothetical protein;JDODKMIM_00181 hypothetical protein;PLHOMEHO_03810 hypothetical protein;PHFOGIIG_01969 hypothetical protein;PGGPIPGL_03476 hypothetical protein;PDHOICOE_00207 hypothetical protein;PDCEEBFL_01173 hypothetical protein;OJHE		2.12297	-0.411327		1.57487	-0.359469		0.305702	-0.101353		2.48136	-0.44312	PPLOJMMN_00646;JDODKMIM_00181;PLHOMEHO_03810;PHFOGIIG_01969;PGGPIPGL_03476;PDHOICOE_00207;PDCEEBFL_01173;OJHEIEBF_02579;OHHEJDIF_03080;OBPAEDDO_02166;NOHKOBHI_00392;NNNPJDNC_04023;NJABOMKP_01511;NIDIMMPG_00106;POANJPPA_01481;NEHPHFBI_00265;NAOIOOGN_00912;NANGKDPO_00908;MOMKEPDA_00395;MOJHFLHB_03890;MMBPMBEH_01258;MLJPOPCO_00584;MLHAEAGN_04185;MIFODHDK_00208;MGNOKNHM_03261;MFLHIALH_01706;MDFLOMJF_…	PPLOJMMN_00646	WP_002894474.1	100	87	0	0	1	87	1	87	1.28e-52	186	1	MULTISPECIES: YbeD family protein	Enterobacteriaceae	3	3	3	55.2	55.2	55.2	9.7851	0	18.733	19195000000	442	Intensity ->	27.1683	26.3119	26.9796	27.0459	26.1935	27.2933	26.3526	26.5902	26.9485
ABBHDKBN_00026 Octanoyltransferase;MGNOKNHM_03260 Octanoyltransferase;POANJPPA_01480 Octanoyltransferase;PLHOMEHO_03809 Octanoyltransferase;PHFOGIIG_01970 Octanoyltransferase;PGGPIPGL_03475 Octanoyltransferase;PDHOICOE_00208 Octanoyltransferase;OJHEIEBF_02		0.0780933	0.0429882		0.224952	0.106606		0.236252	0.104214		0.142625	-0.0708141	ABBHDKBN_00026;MGNOKNHM_03260;POANJPPA_01480;PLHOMEHO_03809;PHFOGIIG_01970;PGGPIPGL_03475;PDHOICOE_00208;OJHEIEBF_02578;OHHEJDIF_03079;NOHKOBHI_00391;GLDDMOCL_00194;NNNPJDNC_04022;NJABOMKP_01510;NHOBAAIO_02508;NEHPHFBI_00266;NAOIOOGN_00913;MOMKEPDA_00394;MOJHFLHB_03889;MLJPOPCO_00585;MLHAEAGN_04186;JDODKMIM_00182;MIFODHDK_00209;JGNKHNGP_03235;IFMLMCEN_00636;JGAACPEG_01795;MFLHIALH_01707;MDFLOMJF_…	ABBHDKBN_00026	WP_002894472.1	100	214	0	0	1	214	1	214	5.58e-145	461	1	MULTISPECIES: lipoyl(octanoyl) transferase LipB	Enterobacteriaceae	5	5	0	42.1	42.1	0	24.025	0	12.578	5313400000	256	Intensity ->	24.4353	24.3652	25.0361	23.556	25.9198	25.5174	25.2208	24.555	25.8495
ABBHDKBN_00028 Lipoyl synthase;MLHAEAGN_04188 Lipoyl synthase;POANJPPA_01478 Lipoyl synthase;PLHOMEHO_03807 Lipoyl synthase;PHFOGIIG_01972 Lipoyl synthase;PGGPIPGL_03473 Lipoyl synthase;PDHOICOE_00210 Lipoyl synthase;PDCEEBFL_01170 Lipoyl synthase;JGAACPEG		0.824662	-0.0948788		1.99937	-0.163197		0.407129	-0.0525819		0.714885	-0.0830005	ABBHDKBN_00028;MLHAEAGN_04188;POANJPPA_01478;PLHOMEHO_03807;PHFOGIIG_01972;PGGPIPGL_03473;PDHOICOE_00210;PDCEEBFL_01170;JGAACPEG_01793;MGNOKNHM_03258;OBPAEDDO_02169;NOHKOBHI_00389;NNNPJDNC_04020;NJABOMKP_01508;NIDIMMPG_00103;NHOBAAIO_02506;NEHPHFBI_00268;NAOIOOGN_00915;MOMKEPDA_00392;MOJHFLHB_03887;MMBPMBEH_01261;OHHEJDIF_03077;MLJPOPCO_00587;JDODKMIM_00184;HCJAAKCC_02435;PPLOJMMN_00643;HCDJKCEB_…	ABBHDKBN_00028	WP_002894467.1	100	321	0	0	1	321	1	321	0	696	1	MULTISPECIES: lipoyl synthase	Enterobacteriaceae	20	20	2	71.3	71.3	11.8	36.09	0	20.942	64990000000	728	Intensity ->	28.9619	28.8838	29.4934	29.0983	29.1188	28.5531	28.9822	29.2989	28.5669
ABBHDKBN_00029 Sec-independent protein translocase protein TatE;PLHOMEHO_03806 Sec-independent protein translocase protein TatE;PGGPIPGL_03472 Sec-independent protein translocase protein TatE;PDCEEBFL_01169 Sec-independent protein translocase protein TatE;		0.44572	0.228815		2.07033	0.62286		1.29164	0.436004		0.710351	0.29725	ABBHDKBN_00029;PLHOMEHO_03806;PGGPIPGL_03472;PDCEEBFL_01169;OJHEIEBF_02575;OHHEJDIF_03076;IHIMMCCN_01722;OBPAEDDO_02170;NNNPJDNC_04019;NIDIMMPG_00102;NHOBAAIO_02505;NAOIOOGN_00916;MMBPMBEH_01262;MLHAEAGN_04189;MGNOKNHM_03257;NOHKOBHI_00388;IFMLMCEN_00639;JLCIPNGE_01162;IBBGFBOE_02280;DLHAIOGB_04333;DKMKOKFA_02560;DIBEHLKB_02035;PHFOGIIG_01973;DGGDKHHH_01768;MFLHIALH_01710;DAPHJGNK_00638;POANJPPA_…	ABBHDKBN_00029	WP_002894464.1	100	68	0	0	1	68	1	68	8.03e-36	137	1	MULTISPECIES: twin-arginine translocase subunit TatE	Enterobacteriaceae	4	4	3	44.1	44.1	32.4	7.2574	0	19.844	180320000	79	Intensity ->	22.2764	21.9378	24.01	25.6819	25.2412	24.362	25.9222	23.5201	25.7589
ABBHDKBN_00030 Deaminated glutathione amidase;PHFOGIIG_01974 Deaminated glutathione amidase;LBACGIHD_00035 Deaminated glutathione amidase;LBAFEENC_01183 Deaminated glutathione amidase;NOHKOBHI_00387 Deaminated glutathione amidase;OBPAEDDO_02171 Deaminated		0.489753	0.174775		0.243059	0.0995871		0.0492077	0.0216956		0.243642	0.0957369	ABBHDKBN_00030;PHFOGIIG_01974;LBACGIHD_00035;LBAFEENC_01183;NOHKOBHI_00387;OBPAEDDO_02171;HNMBFMDJ_01952;PPLOJMMN_00641;POANJPPA_01476;PLHOMEHO_03805;PDHOICOE_00212;DIBEHLKB_02036;OJHEIEBF_02574;LAMNHLIM_02397;IBBGFBOE_02281;KGDHKPMH_01845;FAFFAFNI_00308;EMJPEEDP_01222;ELBEMKON_02955;EIGBNDKD_02245;LDEOJMPC_00457;LDGHKELH_03966;LEHBAPKF_01928;LICHAJAM_02242;NNNPJDNC_04018;NJABOMKP_01506;NIDIMMPG_…	ABBHDKBN_00030	WP_002894461.1	100	262	0	0	1	262	1	262	2.05e-172	546	0	MULTISPECIES: deaminated glutathione amidase	Enterobacteriaceae	3	1	1	23.7	11.5	11.5	28.403	0.0010208	2.1365	706120000	20	Intensity ->	23.7998	23.8575	25.3582	24.5139	24.6812	25.5478	25.3932	23.4206	25.4468
PPLOJMMN_00639 Cold shock-like protein CspE;POANJPPA_01474 Cold shock-like protein CspE;PLHOMEHO_03803 Cold shock-like protein CspE;PHFOGIIG_01976 Cold shock-like protein CspE;PGGPIPGL_03469 Cold shock-like protein CspE;PDHOICOE_00214 Cold shock-like prote		0.593053	0.499503		0.276991	0.272446		0.340331	0.296994		0.672449	0.522278	PPLOJMMN_00639;POANJPPA_01474;PLHOMEHO_03803;PHFOGIIG_01976;PGGPIPGL_03469;PDHOICOE_00214;PDCEEBFL_01166;OJHEIEBF_02572;OHHEJDIF_03073;OBPAEDDO_02173;NOHKOBHI_00385;NNNPJDNC_04016;NJABOMKP_01504;NIDIMMPG_00099;NHOBAAIO_02502;NEHPHFBI_00272;NAOIOOGN_00919;NANGKDPO_00915;MOMKEPDA_00388;MOJHFLHB_03883;MMBPMBEH_01265;MLJPOPCO_00591;MLHAEAGN_04192;MIFODHDK_00215;MGNOKNHM_03254;MFLHIALH_01713;MDFLOMJF_…	PPLOJMMN_00639	WP_002439184.1	100	69	0	0	1	69	1	69	8.12e-38	143	3	MULTISPECIES: transcription antiterminator/RNA stability regulator CspE	Enterobacterales	5	5	1	78.3	78.3	14.5	7.4493	0	9.7242	59985000000	351	Intensity ->	24.3987	28.9199	28.891	25.0149	25.2893	29.0524	24.5606	23.2626	24.8138
PPLOJMMN_00637 Putative cryptic C4-dicarboxylate transporter DcuD;JDODKMIM_00190 Putative cryptic C4-dicarboxylate transporter DcuD;PLHOMEHO_03801 Putative cryptic C4-dicarboxylate transporter DcuD;PHFOGIIG_01978 Putative cryptic C4-dicarboxylate transport		0.188499	0.12023		0.642437	0.306189		0.647518	-0.292148		0.538871	-0.270546	PPLOJMMN_00637;JDODKMIM_00190;PLHOMEHO_03801;PHFOGIIG_01978;PGGPIPGL_03467;PDHOICOE_00216;PDCEEBFL_01164;OJHEIEBF_02570;OHHEJDIF_03071;OBPAEDDO_02175;NOHKOBHI_00383;NNNPJDNC_04014;NJABOMKP_01502;NIDIMMPG_00097;POANJPPA_01472;NEHPHFBI_00274;NAOIOOGN_00921;NANGKDPO_00917;MOMKEPDA_00386;MOJHFLHB_03881;MMBPMBEH_01267;MLJPOPCO_00593;MLHAEAGN_04194;MIFODHDK_00217;MGNOKNHM_03252;MFLHIALH_01715;MDFLOMJF_…	PPLOJMMN_00637	WP_004142371.1	100	457	0	0	1	457	1	457	0	946	1	MULTISPECIES: anaerobic C4-dicarboxylate transporter DcuC	Enterobacteriaceae	3	3	3	13.6	13.6	13.6	47.977	0	5.0674	8613800000	210	Intensity ->	27.3785	25.0216	24.695	26.5833	24.759	26.8039	26.4719	23.1648	24.4271
PPLOJMMN_00636 Ribonuclease I;POANJPPA_01471 Ribonuclease I;PLHOMEHO_03800 Ribonuclease I;PHFOGIIG_01979 Ribonuclease I;PGGPIPGL_03466 Ribonuclease I;PDHOICOE_00217 Ribonuclease I;PDCEEBFL_01163 Ribonuclease I;OJHEIEBF_02569 Ribonuclease I;OHHEJDIF_03070 R		0.0915015	-0.0384956		0.0446048	0.0175037		0.0817623	0.0313722		0.0729025	-0.0302025	PPLOJMMN_00636;POANJPPA_01471;PLHOMEHO_03800;PHFOGIIG_01979;PGGPIPGL_03466;PDHOICOE_00217;PDCEEBFL_01163;OJHEIEBF_02569;OHHEJDIF_03070;OBPAEDDO_02176;NOHKOBHI_00382;NNNPJDNC_04013;MFLHIALH_01716;MDFLOMJF_01354;NHOBAAIO_02499;NEHPHFBI_00275;NAOIOOGN_00922;MOMKEPDA_00385;MOJHFLHB_03880;MMBPMBEH_01268;MLJPOPCO_00594;MLHAEAGN_04195;MIFODHDK_00218;MGNOKNHM_03251;NJABOMKP_01501;NIDIMMPG_00096;MCLKNHFK_…	PPLOJMMN_00636	WP_004176884.1	100	265	0	0	1	265	1	265	0	573	0	MULTISPECIES: ribonuclease I	Enterobacteriaceae	3	2	2	17.4	11.7	11.7	29.124	0.0010154	2.1224	786380000	100	Intensity ->	24.3242	24.7837	24.9235	24.5929	24.8283	24.3193	25.4612	24.4558	24.6408
PPLOJMMN_00635 Regulator of nucleoside diphosphate kinase;PLHOMEHO_03799 Regulator of nucleoside diphosphate kinase;PGGPIPGL_03465 Regulator of nucleoside diphosphate kinase;PDHOICOE_00218 Regulator of nucleoside diphosphate kinase;PDCEEBFL_01162 Regulator		0.702491	0.278729		0.0958865	0.0558841		0.632729	0.233705		0.671363	0.264857	PPLOJMMN_00635;PLHOMEHO_03799;PGGPIPGL_03465;PDHOICOE_00218;PDCEEBFL_01162;OJHEIEBF_02568;OHHEJDIF_03069;OBPAEDDO_02177;NOHKOBHI_00381;NNNPJDNC_04012;NJABOMKP_01500;NIDIMMPG_00095;NHOBAAIO_02498;NEHPHFBI_00276;NAOIOOGN_00923;MOMKEPDA_00384;MOJHFLHB_03879;MMBPMBEH_01269;MLJPOPCO_00595;MLHAEAGN_04196;MIFODHDK_00219;IONIJJIE_01221;KGDHKPMH_01851;PHFOGIIG_01980;MFLHIALH_01717;EMJPEEDP_01216;ELBEMKON_…	PPLOJMMN_00635	WP_002894404.1	100	136	0	0	1	136	1	136	2.04e-85	285	1	MULTISPECIES: nucleoside diphosphate kinase regulator	Enterobacteriaceae	9	9	1	96.3	96.3	30.1	14.868	0	20.739	57384000000	799	Intensity ->	28.592	29.2306	28.7861	28.0146	28.5359	29.4027	28.5382	28.3382	28.9943
PPLOJMMN_00634 Universal stress protein UP12;JDODKMIM_00193 Universal stress protein UP12;PLHOMEHO_03798 Universal stress protein UP12;PHFOGIIG_01981 Universal stress protein UP12;PGGPIPGL_03464 Universal stress protein UP12;PDHOICOE_00219 Universal stress		0.390522	0.0863894		0.1421	0.0353631		0.0652339	-0.0166216		0.516795	0.104062	PPLOJMMN_00634;JDODKMIM_00193;PLHOMEHO_03798;PHFOGIIG_01981;PGGPIPGL_03464;PDHOICOE_00219;PDCEEBFL_01161;OJHEIEBF_02567;OHHEJDIF_03068;OBPAEDDO_02178;NOHKOBHI_00380;NNNPJDNC_04011;NJABOMKP_01499;NIDIMMPG_00094;POANJPPA_01469;NEHPHFBI_00277;NAOIOOGN_00924;NANGKDPO_00920;MOMKEPDA_00383;MOJHFLHB_03878;MMBPMBEH_01270;MLJPOPCO_00596;MLHAEAGN_04197;MIFODHDK_00220;MGNOKNHM_03249;MFLHIALH_01718;MDFLOMJF_…	PPLOJMMN_00634	WP_002894401.1	100	142	0	0	1	142	1	142	3.2e-90	299	1	MULTISPECIES: universal stress protein UspG	Enterobacteriaceae	12	12	12	95.1	95.1	95.1	15.952	0	211.87	2107100000000	7430	Intensity ->	33.381	33.7764	33.3962	33.1331	33.3594	33.6637	33.5441	33.118	33.9442
PPLOJMMN_00633 Alkyl hydroperoxide reductase subunit F;POANJPPA_01468 Alkyl hydroperoxide reductase subunit F;PHFOGIIG_01982 Alkyl hydroperoxide reductase subunit F;PGGPIPGL_03463 Alkyl hydroperoxide reductase subunit F;PDHOICOE_00220 Alkyl hydroperoxide r		0.0677767	-0.0294167		0.21549	0.0794547		0.016721	0.00697992		0.5491	-0.170836	PPLOJMMN_00633;POANJPPA_01468;PHFOGIIG_01982;PGGPIPGL_03463;PDHOICOE_00220;PDCEEBFL_01160;OJHEIEBF_02566;OHHEJDIF_03067;OBPAEDDO_02179;NIDIMMPG_00093;NHOBAAIO_02496;NAOIOOGN_00925;MOMKEPDA_00382;MMBPMBEH_01271;MLHAEAGN_04198;MGNOKNHM_03248;MFLHIALH_01719;MDFLOMJF_01351;LKKPCFJO_00442;LKHBKNGK_01114;LICHAJAM_02250;LDEOJMPC_00465;LDAFADHK_01997;LBAFEENC_01191;KIPKJAPL_02159;KGDHKPMH_01853;JPKDPIEF_…	PPLOJMMN_00633	WP_002894398.1	100	521	0	0	1	521	1	521	0	1114	0	MULTISPECIES: alkyl hydroperoxide reductase subunit F	Enterobacteriaceae	37	1	0	68.9	2.1	0	56.018	0.00074336	2.4441	6322400000	113	Intensity ->	25.1745	24.81	25.1848	23.4478	25.6352	26.6518	24.6407	25.1611	24.1954
PPLOJMMN_00632 Alkyl hydroperoxide reductase C;JDODKMIM_00195 Alkyl hydroperoxide reductase C;PLHOMEHO_03796 Alkyl hydroperoxide reductase C;PHFOGIIG_01983 Alkyl hydroperoxide reductase C;PGGPIPGL_03462 Alkyl hydroperoxide reductase C;PDHOICOE_00221 Alkyl		0.251363	-0.0588356		0.305822	-0.0647089		0.399011	-0.0780197		0.172187	-0.0419706	PPLOJMMN_00632;JDODKMIM_00195;PLHOMEHO_03796;PHFOGIIG_01983;PGGPIPGL_03462;PDHOICOE_00221;PDCEEBFL_01159;OJHEIEBF_02565;OHHEJDIF_04357;OBPAEDDO_02180;NOHKOBHI_00378;NNNPJDNC_04009;NJABOMKP_01497;NIDIMMPG_00092;POANJPPA_01467;NEHPHFBI_00279;NAOIOOGN_00926;NANGKDPO_00922;MOMKEPDA_00381;MOJHFLHB_03876;MMBPMBEH_01272;MLJPOPCO_00598;MLHAEAGN_04199;MIFODHDK_00222;MGNOKNHM_03247;MFLHIALH_01720;MDFLOMJF_…	PPLOJMMN_00632	WP_002894394.1	100	187	0	0	1	187	1	187	6.47e-125	401	1	MULTISPECIES: alkyl hydroperoxide reductase subunit C	Gammaproteobacteria	20	20	20	79.7	79.7	79.7	20.763	0	135.25	3182700000000	5228	Intensity ->	34.4119	35.0382	34.538	34.9506	34.3674	34.7665	35.435	35.33	34.5496
ABBHDKBN_00040 Thiol:disulfide interchange protein DsbG;FAAJJJPM_03627 Thiol:disulfide interchange protein DsbG;PLHOMEHO_03795 Thiol:disulfide interchange protein DsbG;NNNPJDNC_04008 Thiol:disulfide interchange protein DsbG;PGGPIPGL_03461 Thiol:disulfide i		0.517573	0.176596		0.461777	0.156598		0.128729	0.0515845		0.30459	0.11153	ABBHDKBN_00040;FAAJJJPM_03627;PLHOMEHO_03795;NNNPJDNC_04008;PGGPIPGL_03461;MOJHFLHB_03875;MGNOKNHM_03246;CJCECFGL_02335;CNGOPJHG_03901;EHOGFMGO_01104;ELBEMKON_02945;MLHAEAGN_04200;GFENDMHA_03323;HNMBFMDJ_01962;LEHBAPKF_01938;CILGFONI_03256;LBACGIHD_00025;MCLKNHFK_03233;JODBNEFA_03102;JMDIKAPH_02528;IHIMMCCN_01733;GKKJMJPB_03287;JLFCAHLI_01017;GLDDMOCL_00180;COKEOJOB_01162;FAFFAFNI_00298;FFEFNEEE_…	ABBHDKBN_00040	WP_021470220.1	100	249	0	0	1	249	1	249	4.94e-169	533	0	MULTISPECIES: thiol:disulfide interchange protein DsbG	Enterobacteriaceae	3	1	1	31.3	10.4	10.4	27.948	0.0017951	1.5989	270860000	4	Intensity ->	24.0852	23.8914	24.8396	24.7923	25.5966	24.3864	23.7549	24.8733	25.038
PLHOMEHO_03789 Acireductone dioxygenase;PHFOGIIG_01990 Acireductone dioxygenase;PGGPIPGL_03455 Acireductone dioxygenase;PDCEEBFL_01152 Acireductone dioxygenase;OJHEIEBF_02558 Acireductone dioxygenase;OHHEJDIF_04364 Acireductone dioxygenase;OBPAEDDO_02187 A		3.23636	0.642717		2.81284	0.577341		2.81014	0.546205		2.49593	0.547691	PLHOMEHO_03789;PHFOGIIG_01990;PGGPIPGL_03455;PDCEEBFL_01152;OJHEIEBF_02558;OHHEJDIF_04364;OBPAEDDO_02187;NOHKOBHI_00371;NNNPJDNC_04002;NJABOMKP_01490;NHOBAAIO_02488;NEHPHFBI_00286;NAOIOOGN_00933;MOJHFLHB_03869;MMBPMBEH_01279;MLJPOPCO_00605;MLHAEAGN_04206;MIFODHDK_00229;MGNOKNHM_03240;MFLHIALH_01727;MCLKNHFK_03227;LKKPCFJO_00434;LKHBKNGK_01122;LIHPPEIE_01001;LICHAJAM_02258;LDGHKELH_03950;LDEOJMPC_…	PLHOMEHO_03789	WP_002894357.1	100	180	0	0	1	180	1	180	4.14e-120	387	1	MULTISPECIES: 1,2-dihydroxy-3-keto-5-methylthiopentene dioxygenase	Enterobacteriaceae	6	6	0	67.8	67.8	0	20.268	0	7.8662	2663400000	123	Intensity ->	25.2617	23.6642	25.8633	24.1863	25.9152	26.3031	24.444	23.9613	26.4574
ABBHDKBN_00066 hypothetical protein;OBPAEDDO_02207 hypothetical protein;NAOIOOGN_00953 hypothetical protein;PPLOJMMN_01176 hypothetical protein;POANJPPA_01439 hypothetical protein;PLHOMEHO_00867 hypothetical protein;KAKJGGOB_01623 hypothetical protein;PHFO		1.89824	0.438765		1.61408	0.399696		1.36657	0.33489		1.23517	0.329236	ABBHDKBN_00066;OBPAEDDO_02207;NAOIOOGN_00953;PPLOJMMN_01176;POANJPPA_01439;PLHOMEHO_00867;KAKJGGOB_01623;PHFOGIIG_02010;PDHOICOE_00248;PDCEEBFL_01132;OJHEIEBF_02538;OHHEJDIF_04384;NOHKOBHI_00351;LDGHKELH_03930;NNNPJDNC_01381;NJABOMKP_01470;NIDIMMPG_00065;NHOBAAIO_02468;NEHPHFBI_00306;MOMKEPDA_00353;NANGKDPO_04750;FFEFNEEE_00352;FFGKNOLL_04634;FAAJJJPM_04342;PGGPIPGL_02951;KBELINKH_00439;EIGBNDKD_…	ABBHDKBN_00066	WP_002894036.1	100	354	0	0	1	354	1	354	0	739	1	MULTISPECIES: sugar ABC transporter substrate-binding protein	Enterobacteriaceae	5	5	5	24.6	24.6	24.6	37.641	0.00026316	4.3861	709630000	32	Intensity ->	24.7985	24.2223	25.9538	26.6663	26.0745	25.699	25.6004	25.6692	25.5906
ABBHDKBN_00088 Ferrienterobactin receptor;IFJFPDBC_02302 Ferrienterobactin receptor;GBJBBMAD_01780 Ferrienterobactin receptor;ELBEMKON_02896 Ferrienterobactin receptor;DLHAIOGB_04274 Ferrienterobactin receptor;COKEOJOB_03465 Ferrienterobactin receptor;CNGO		0.664729	-0.213451		0.132737	-0.0586791		0.482028	-0.160291		1.10235	-0.301594	ABBHDKBN_00088;IFJFPDBC_02302;GBJBBMAD_01780;ELBEMKON_02896;DLHAIOGB_04274;COKEOJOB_03465;CNGOPJHG_04459;CJCECFGL_02383;BOOKNNFC_02308;GPMMLBAB_00969;HKDDHMGF_02861;MCLKNHFK_03185;MOJHFLHB_04120;MLHAEAGN_04248;JGNKHNGP_00459;JPKDPIEF_01193;LBACGIHD_00410;LEHBAPKF_04606;GKKJMJPB_03335;MMBPMBEH_01321;LKHBKNGK_01174;PLHOMEHO_00889;NNNPJDNC_01359;NAOIOOGN_00985;LKKPCFJO_00392;KNIGJBDP_00980;DPOGEKJJ_…	ABBHDKBN_00088	WP_016946829.1	100	742	0	0	1	742	1	742	0	1577	0	TonB-dependent siderophore receptor	Klebsiella pneumoniae	12	12	0	24.9	24.9	0	82.32	0	14.818	1673800000	114	Intensity ->	26.225	25.5095	24.9258	25.7465	25.1998	25.4347	24.5247	24.6221	25.0022
PPLOJMMN_01202 Sorbitol operon regulator;PLHOMEHO_00893 Sorbitol operon regulator;PHFOGIIG_02036 Sorbitol operon regulator;PDCEEBFL_01106 Sorbitol operon regulator;OJHEIEBF_02512 Sorbitol operon regulator;OBPAEDDO_02233 Sorbitol operon regulator;NNNPJDNC_0		0.0224689	-0.0164713		0.0226244	-0.0161468		0.145103	0.0863129		0.186877	0.111633	PPLOJMMN_01202;PLHOMEHO_00893;PHFOGIIG_02036;PDCEEBFL_01106;OJHEIEBF_02512;OBPAEDDO_02233;NNNPJDNC_01355;NJABOMKP_01443;NIDIMMPG_00039;NHOBAAIO_02442;NDKMCODD_04930;NAOIOOGN_00989;NANGKDPO_04723;MOJHFLHB_04124;MMBPMBEH_01325;MLJPOPCO_00652;MLHAEAGN_04252;MFLHIALH_01773;MCLKNHFK_03181;LKKPCFJO_00388;LKHBKNGK_01178;LICHAJAM_02304;LEHBAPKF_04602;LDGHKELH_03903;LDEOJMPC_00519;LDAFADHK_01933;LBAFEENC_…	PPLOJMMN_01202	WP_152156559.1	100	316	0	0	1	316	1	316	0	670	2	sugar-binding transcriptional regulator	Klebsiella pneumoniae	11	11	0	56.6	56.6	0	34.413	0	22.103	5289400000	158	Intensity ->	25.6334	24.3405	24.0068	26.4455	26.3626	25.2024	24.6779	26.872	24.1466
PPLOJMMN_01204 Ribose import binding protein RbsB;PHFOGIIG_02038 Ribose import binding protein RbsB;OJHEIEBF_02510 Ribose import binding protein RbsB;OBPAEDDO_02235 Ribose import binding protein RbsB;NIDIMMPG_00037 Ribose import binding protein RbsB;NHOBAA		0.853919	0.581751		0.847585	0.545597		0.356561	0.279707		1.13627	0.674566	PPLOJMMN_01204;PHFOGIIG_02038;OJHEIEBF_02510;OBPAEDDO_02235;NIDIMMPG_00037;NHOBAAIO_02440;NAOIOOGN_00991;MMBPMBEH_01327;MFLHIALH_01775;LICHAJAM_02306;LEHBAPKF_04600;LDEOJMPC_00521;LBAFEENC_01247;KIPKJAPL_02215;KGDHKPMH_01909;JPKDPIEF_01199;IONIJJIE_01279;IBBGFBOE_02345;HHBCICDJ_02555;GKOGJPOJ_04615;FKMLNFIO_00863;FFGKNOLL_04662;EIGBNDKD_03794;DKMKOKFA_02625;DIBEHLKB_02100;DGGDKHHH_01833;DCDFFNPL_…	PPLOJMMN_01204	WP_002893597.1	100	311	0	0	1	311	1	311	0	655	0	MULTISPECIES: substrate-binding domain-containing protein	Klebsiella	21	21	0	81	81	0	33.182	0	77.197	21866000000	556	Intensity ->	24.4346	28.1438	28.7549	25.9429	24.7627	24.8343	26.655	25.1974	24.2109
PLHOMEHO_00901 hypothetical protein;MOJHFLHB_04132 hypothetical protein;KGDHKPMH_01915 hypothetical protein;IONIJJIE_01285 hypothetical protein;OJHEIEBF_02504 hypothetical protein;OHHEJDIF_04419 hypothetical protein;OBPAEDDO_02241 hypothetical protein;NNNP		0.0748665	-0.0315125		0.000624535	-0.000252975		0.186967	0.064888		0.294193	-0.102238	PLHOMEHO_00901;MOJHFLHB_04132;KGDHKPMH_01915;IONIJJIE_01285;OJHEIEBF_02504;OHHEJDIF_04419;OBPAEDDO_02241;NNNPJDNC_01347;NHOBAAIO_02434;MFLHIALH_01781;DKMKOKFA_02631;DIBEHLKB_02106;LKKPCFJO_00380;LKHBKNGK_01186;LICHAJAM_02312;LDEOJMPC_00527;LBAFEENC_01253;KIPKJAPL_02221;IFJFPDBC_02314;IBBGFBOE_02351;HKDDHMGF_02873;AKLPFMOP_01170;AKBENCOC_02241;HHBCICDJ_02561;GPMMLBAB_00981;GKOGJPOJ_04609;FKMLNFIO_…	PLHOMEHO_00901	WP_004223546.1	100	201	0	0	1	201	1	201	1.2e-133	428	1	MULTISPECIES: glutathione S-transferase	Klebsiella	7	7	1	47.8	47.8	5.5	22.293	0	5.0418	1513700000	114	Intensity ->	23.5616	23.7258	23.6095	24.4809	24.8828	24.7341	25.2749	24.1606	24.5821
ABBHDKBN_00107 Oxygen-dependent choline dehydrogenase;MIFODHDK_00290 Oxygen-dependent choline dehydrogenase;PPLOJMMN_01217 Oxygen-dependent choline dehydrogenase;POANJPPA_01398 Oxygen-dependent choline dehydrogenase;PLHOMEHO_00908 Oxygen-dependent choline		0.960606	0.327147		0.681522	0.247408		1.6795	0.424929		0.649532	0.236994	ABBHDKBN_00107;MIFODHDK_00290;PPLOJMMN_01217;POANJPPA_01398;PLHOMEHO_00908;PHFOGIIG_02051;PGGPIPGL_02910;PDHOICOE_00289;OJHEIEBF_02497;OHHEJDIF_04426;NOHKOBHI_00310;HBOELNEG_03933;NNNPJDNC_01340;NJABOMKP_01789;NIDIMMPG_00024;NHOBAAIO_02427;NEHPHFBI_00347;NAOIOOGN_01004;MOMKEPDA_00311;MOJHFLHB_04139;MMBPMBEH_01340;MLJPOPCO_03916;JGAACPEG_01714;MLHAEAGN_04267;JLCIPNGE_01241;IONIJJIE_01292;JGNKHNGP_…	ABBHDKBN_00107	WP_004142489.1	100	554	0	0	1	554	1	554	0	1196	1	MULTISPECIES: choline dehydrogenase	Enterobacteriaceae	15	15	4	42.2	42.2	9	61.55	0	18.34	1839700000	144	Intensity ->	24.2548	24.9503	25.5969	25.2977	24.7017	24.7463	23.9759	24.9	25.0077
PPLOJMMN_01220 Dipeptide transport system permease protein DppB;PLHOMEHO_00911 Dipeptide transport system permease protein DppB;PDHOICOE_00292 Dipeptide transport system permease protein DppB;PDCEEBFL_01088 Dipeptide transport system permease protein DppB;		0.760709	0.24277		0.0548238	0.0243246		0.540139	0.172614		0.350738	0.128815	PPLOJMMN_01220;PLHOMEHO_00911;PDHOICOE_00292;PDCEEBFL_01088;OJHEIEBF_02494;OHHEJDIF_04429;OBPAEDDO_02251;NOHKOBHI_00307;NNNPJDNC_01337;NJABOMKP_01792;NIDIMMPG_00021;NHOBAAIO_02424;NEHPHFBI_00350;NDKMCODD_03897;NAOIOOGN_01007;NANGKDPO_04701;MOMKEPDA_00308;MOJHFLHB_04142;MMBPMBEH_01343;MLJPOPCO_03919;MLHAEAGN_04270;MIFODHDK_00293;MFLHIALH_01791;JGAACPEG_01711;KIPKJAPL_02231;PHFOGIIG_02054;MCLKNHFK_…	PPLOJMMN_01220	WP_004183321.1	100	340	0	0	1	340	1	340	0	697	0	MULTISPECIES: ABC transporter permease	Enterobacteriaceae	1	1	1	5.3	5.3	5.3	36.897	0.0026168	1.4341	28164000	2	Intensity ->	24.439	25.5202	23.8391	25.7035	25.8842	24.5684	24.3266	25.0564	25.3494
ABBHDKBN_00131 Efflux pump membrane transporter BepG;CJCECFGL_02424 Efflux pump membrane transporter BepG;MIFODHDK_00314 Efflux pump membrane transporter BepG;MLJPOPCO_03934 Efflux pump membrane transporter BepG;NANGKDPO_04683 Efflux pump membrane transpor		0.993569	0.269115		0.289305	0.0964527		0.527368	0.155608		0.290629	0.104826	ABBHDKBN_00131;CJCECFGL_02424;MIFODHDK_00314;MLJPOPCO_03934;NANGKDPO_04683;NEHPHFBI_00371;NIDIMMPG_01555;NJABOMKP_01807;POANJPPA_01373;PPLOJMMN_01241;LIHPPEIE_00031;IFMLMCEN_00743;BAIHKOLG_03036;BBOICAOD_03925;BIJIKNOD_00959;DAPHJGNK_00742;HCDJKCEB_00933;EMJPEEDP_01121;GGJBMBGO_00342;HBOELNEG_03957;LAMNHLIM_02296;LDGHKELH_01060;JDODKMIM_00289;JKMJKANG_00923;JLCIPNGE_01266;KAKJGGOB_01688;KBELINKH_…	ABBHDKBN_00131	WP_065900745.1	100	1030	0	0	1	1030	1	1030	0	2140	0	efflux RND transporter permease subunit	Klebsiella pneumoniae	5	5	1	9.1	9.1	2.2	111.42	0.00026969	4.5359	331600000	17	Intensity ->	25.7934	24.8111	23.8921	24.2735	24.7985	24.9588	25.681	25.4312	26.1036
ABBHDKBN_00133 putative cation-transporting ATPase F;IFMLMCEN_00745 putative cation-transporting ATPase F;POANJPPA_01371 putative cation-transporting ATPase F;NJABOMKP_01809 putative cation-transporting ATPase F;MLJPOPCO_03936 putative cation-transporting		1.27879	0.624189		2.02889	0.800226		1.98116	0.749009		1.45893	0.668307	ABBHDKBN_00133;IFMLMCEN_00745;POANJPPA_01371;NJABOMKP_01809;MLJPOPCO_03936;MDFLOMJF_01254;MCLKNHFK_03139;LKKPCFJO_00352;LIHPPEIE_00033;LBACGIHD_00455;JLCIPNGE_01268;JDODKMIM_00291;LDGHKELH_01062;HCDJKCEB_00931;DAPHJGNK_00744;AKECAJDH_04698;HBOELNEG_03959;BIJIKNOD_00957;COKEOJOB_03419;BBOICAOD_03927;DFEHMONI_03845;GKKJMJPB_03380;GPMMLBAB_01009;JGNKHNGP_00505;NIDIMMPG_01557;PPLOJMMN_01243;IHJNBMBC_…	IFMLMCEN_00745	WP_032419261.1	100	907	0	0	1	907	1	907	0	1936	0	cation-transporting P-type ATPase	Klebsiella pneumoniae	27	27	0	41.8	41.8	0	98.555	0	51.725	11601000000	462	Intensity ->	24.7271	25.8031	27.0541	27.3366	26.7862	25.6523	24.7741	25.0037	26.2103
ABBHDKBN_00137 putative protein;GKKJMJPB_03384 putative protein;LKHBKNGK_01223 putative protein;MIFODHDK_00320 putative protein;IFJFPDBC_02345 putative protein;AKECAJDH_04702 putative protein;BAIHKOLG_03030 putative protein;CPNDFLLE_00081 putative protein;		0.117439	-0.0501045		0.741202	0.211916		0.026059	0.0109928		0.0819897	-0.0336565	ABBHDKBN_00137;GKKJMJPB_03384;LKHBKNGK_01223;MIFODHDK_00320;IFJFPDBC_02345;AKECAJDH_04702;BAIHKOLG_03030;CPNDFLLE_00081;DLHAIOGB_00774;FKMLNFIO_00906;GGJBMBGO_00336;HKDDHMGF_02904;LBACGIHD_00459;HNMBFMDJ_02053;JMDIKAPH_02437;KAKJGGOB_01694;KBELINKH_00364;KIACFNHB_04354;KNDIJLHM_03561;KNIGJBDP_01033;LAMNHLIM_02290;LDEOJMPC_00564;NANGKDPO_04677;LEHBAPKF_04879;MLHAEAGN_02226;NEHPHFBI_00377;NAOIOOGN_…	ABBHDKBN_00137	WP_020316605.1	100	366	0	0	1	366	6	371	0	780	2	hypothetical protein	Klebsiella pneumoniae	8	8	0	34.4	34.4	0	41.15	0	12.76	720730000	28	Intensity ->	24.3811	24.506	25.298	24.8815	23.4013	24.7392	24.9274	24.0751	25.0539
PPLOJMMN_01258 hypothetical protein;NAOIOOGN_01045 hypothetical protein;MOMKEPDA_00281 hypothetical protein;BBOICAOD_03937 hypothetical protein;BIJIKNOD_00947 hypothetical protein;PGGPIPGL_02873 hypothetical protein;PDHOICOE_00319 hypothetical protein;CILG		0.0234533	0.00990869		0.268487	0.086823		0.853561	0.202214		0.459451	0.139444	PPLOJMMN_01258;NAOIOOGN_01045;MOMKEPDA_00281;BBOICAOD_03937;BIJIKNOD_00947;PGGPIPGL_02873;PDHOICOE_00319;CILGFONI_02886;CJCECFGL_02436;OHHEJDIF_04681;COKEOJOB_03409;DAPHJGNK_00755;NJABOMKP_01819;FAAJJJPM_03875;NEHPHFBI_00383;EHOGFMGO_00999;MCLKNHFK_03124;PLHOMEHO_00943;PHFOGIIG_03919;LBAFEENC_03900;MLHAEAGN_02215;LDEOJMPC_00575;LAMNHLIM_02283;MLJPOPCO_03946;IFMLMCEN_00756;KAKJGGOB_01700;GFENDMHA_…	PPLOJMMN_01258	WP_020316606.1	100	344	0	0	1	344	1	344	0	712	0	MULTISPECIES: DUF2157 domain-containing protein	Klebsiella	1	1	1	5.2	5.2	5.2	38.887	0.00023641	3.6966	405500000	28	Intensity ->	23.9623	24.6161	24.477	24.6707	24.8069	25.0312	24.9641	24.9017	25.5865
PPLOJMMN_01261 Miniconductance mechanosensitive channel YbdG;NEHPHFBI_00386 Miniconductance mechanosensitive channel YbdG;PLHOMEHO_00946 Miniconductance mechanosensitive channel YbdG;PGGPIPGL_02870 Miniconductance mechanosensitive channel YbdG;PDHOICOE_003		0.00480244	-0.00228025		0.179861	0.0657929		0.0391054	-0.0162001		0.556593	0.173784	PPLOJMMN_01261;NEHPHFBI_00386;PLHOMEHO_00946;PGGPIPGL_02870;PDHOICOE_00322;NOHKOBHI_00266;NNNPJDNC_01302;NJABOMKP_01822;NIDIMMPG_01575;JGAACPEG_01670;NAOIOOGN_01048;MOMKEPDA_00278;MOJHFLHB_04177;MMBPMBEH_01384;MLJPOPCO_03949;MLHAEAGN_02212;MIFODHDK_00329;MGNOKNHM_02632;MDFLOMJF_01240;LKKPCFJO_00334;LKHBKNGK_01237;LIHPPEIE_00046;LDGHKELH_01075;LDEOJMPC_00578;LDAFADHK_01885;LBACGIHD_00473;LAMNHLIM_…	PPLOJMMN_01261	WP_004191456.1	100	414	0	0	1	414	1	414	0	878	0	MULTISPECIES: mechanosensitive ion channel family protein	Klebsiella	6	1	1	21.7	5.1	5.1	46.385	0.0013577	1.8384	166250000	3	Intensity ->	25.2143	24.9674	24.6847	24.8006	25.7535	24.3791	25.344	24.7662	25.6035
PPLOJMMN_01262 Ribose operon repressor;POANJPPA_01356 Ribose operon repressor;PLHOMEHO_00947 Ribose operon repressor;PHFOGIIG_03915 Ribose operon repressor;PGGPIPGL_02869 Ribose operon repressor;PDHOICOE_00323 Ribose operon repressor;OHHEJDIF_04677 Ribose		0.426644	0.170724		1.30948	0.367993		1.84906	0.422857		0.979254	0.303315	PPLOJMMN_01262;POANJPPA_01356;PLHOMEHO_00947;PHFOGIIG_03915;PGGPIPGL_02869;PDHOICOE_00323;OHHEJDIF_04677;OBPAEDDO_03909;NOHKOBHI_00265;NNNPJDNC_01301;NJABOMKP_01823;NIDIMMPG_01576;NEHPHFBI_00387;NDKMCODD_03940;NAOIOOGN_01049;NANGKDPO_04662;MOMKEPDA_00277;MOJHFLHB_04178;MMBPMBEH_01385;MLJPOPCO_03950;MLHAEAGN_02211;MIFODHDK_00330;MGNOKNHM_02633;MFLHIALH_04518;MDFLOMJF_01239;MCLKNHFK_03120;LKKPCFJO_…	PPLOJMMN_01262	WP_004176981.1	100	326	0	0	1	326	1	326	0	685	0	MULTISPECIES: LacI family transcriptional regulator	Enterobacteriaceae	3	3	3	8	8	8	35.271	0.0050079	1.1571	2117600000	5	Intensity ->	21.3779	24.1683	23.868	24.5684	24.6852	25.468	25.2768	24.2123	23.7892
PPLOJMMN_01277 Histone deacetylase-like amidohydrolase;POANJPPA_01341 Histone deacetylase-like amidohydrolase;PLHOMEHO_00963 Histone deacetylase-like amidohydrolase;PHFOGIIG_03894 Histone deacetylase-like amidohydrolase;PDHOICOE_00338 Histone deacetylase-l		0.0740188	-0.033419		0.178344	0.0671924		0.546945	-0.163459		0.224425	-0.0843334	PPLOJMMN_01277;POANJPPA_01341;PLHOMEHO_00963;PHFOGIIG_03894;PDHOICOE_00338;OHHEJDIF_04662;OBPAEDDO_03930;NOHKOBHI_00250;NNNPJDNC_01285;NIDIMMPG_01591;MCLKNHFK_03099;LKKPCFJO_00313;NAOIOOGN_01063;NANGKDPO_04649;MOMKEPDA_00262;MOJHFLHB_04194;MLHAEAGN_02198;MIFODHDK_00345;MFLHIALH_04497;MDFLOMJF_01224;NEHPHFBI_00402;NDKMCODD_03953;LKHBKNGK_01252;JDODKMIM_00321;JAHBEKLM_01869;LICHAJAM_04100;LDEOJMPC_…	PPLOJMMN_01277	WP_004178883.1	100	371	0	0	1	371	1	371	0	793	0	MULTISPECIES: class II histone deacetylase	Klebsiella	1	1	1	3.2	3.2	3.2	40.285	0.0083353	0.98613	3110600	1	Intensity ->	24.2826	25.1726	24.4554	24.2318	24.4383	24.4343	24.3604	24.3264	26.1891
ABBHDKBN_00176 hypothetical protein;NIDIMMPG_01602 hypothetical protein;PLHOMEHO_00974 hypothetical protein;PHFOGIIG_03883 hypothetical protein;PGGPIPGL_02843 hypothetical protein;PDHOICOE_00349 hypothetical protein;PDCEEBFL_01080 hypothetical protein;OJHE		0.273666	0.147462		0.815422	0.30379		0.138776	0.075522		0.16045	0.0916439	ABBHDKBN_00176;NIDIMMPG_01602;PLHOMEHO_00974;PHFOGIIG_03883;PGGPIPGL_02843;PDHOICOE_00349;PDCEEBFL_01080;OJHEIEBF_02486;OHHEJDIF_03062;OBPAEDDO_03941;NOHKOBHI_00239;NNNPJDNC_01274;HCDJKCEB_00891;HCJAAKCC_02585;NHOBAAIO_02416;NEHPHFBI_00413;NDKMCODD_03963;NAOIOOGN_01074;NANGKDPO_05102;MOMKEPDA_00251;MOJHFLHB_00801;MMBPMBEH_03649;MLJPOPCO_03976;MLHAEAGN_02187;MIFODHDK_00356;MGNOKNHM_02659;JMDIKAPH_…	ABBHDKBN_00176	WP_002892699.1	100	129	0	0	1	129	1	129	4.35e-74	253	1	MULTISPECIES: hypothetical protein	Gammaproteobacteria	17	3	0	69	20.2	0	13.803	0	116.27	32930000000	798	Intensity ->	27.7482	28.7593	28.4116	28.6394	28.8081	28.0673	27.9281	28.209	29.1246
ABBHDKBN_00177 Vitamin B12-binding protein;KIPKJAPL_04172 Vitamin B12-binding protein;MFLHIALH_04485 Vitamin B12-binding protein;OJHEIEBF_02485 Vitamin B12-binding protein;PDHOICOE_00350 Vitamin B12-binding protein;PGGPIPGL_02842 Vitamin B12-binding protei		1.36064	0.374812		2.55821	0.529237		1.72012	0.39711		1.08463	0.31151	ABBHDKBN_00177;KIPKJAPL_04172;MFLHIALH_04485;OJHEIEBF_02485;PDHOICOE_00350;PGGPIPGL_02842;PLHOMEHO_00975;PHFOGIIG_03882;KAKJGGOB_00948;LBACGIHD_00501;JODBNEFA_01849;EMJPEEDP_01075;EIGBNDKD_04573;EHOGFMGO_00968;DLHAIOGB_00818;DKMKOKFA_02650;LAMNHLIM_04753;LBAFEENC_03937;DGGDKHHH_01240;MOJHFLHB_00800;OBPAEDDO_03942;NOHKOBHI_00238;NNNPJDNC_01273;NHOBAAIO_02415;NEHPHFBI_00414;MOMKEPDA_00250;MIFODHDK_…	ABBHDKBN_00177	WP_016946356.1	100	372	0	0	1	372	1	372	0	800	0	ABC transporter substrate-binding protein	Klebsiella pneumoniae	5	5	0	22.8	22.8	0	41.308	0.00022336	3.3817	794900000	14	Intensity ->	24.7009	23.3671	25.7155	25.238	24.8909	23.6045	26.0024	26.1956	24.9006
ABBHDKBN_00183 Fructokinase;JGAACPEG_01636 Fructokinase;JMDIKAPH_02381 Fructokinase;POANJPPA_01323 Fructokinase;PLHOMEHO_00981 Fructokinase;PGGPIPGL_02836 Fructokinase;PDHOICOE_00356 Fructokinase;OHHEJDIF_03055 Fructokinase;NOHKOBHI_00232 Fructokinase;NNNP		0.229084	-0.130043		0.556158	-0.231567		0.648994	-0.265092		0.0307658	-0.0188205	ABBHDKBN_00183;JGAACPEG_01636;JMDIKAPH_02381;POANJPPA_01323;PLHOMEHO_00981;PGGPIPGL_02836;PDHOICOE_00356;OHHEJDIF_03055;NOHKOBHI_00232;NNNPJDNC_01267;NJABOMKP_01856;NEHPHFBI_00420;MOMKEPDA_00244;MOJHFLHB_00794;MLJPOPCO_03983;MLHAEAGN_02180;MIFODHDK_00363;MGNOKNHM_02666;MDFLOMJF_01206;LIHPPEIE_00080;LDGHKELH_01109;LDAFADHK_01845;LAMNHLIM_04759;KAKJGGOB_00942;JODBNEFA_01843;JLCIPNGE_01316;JLFCAHLI_…	ABBHDKBN_00183	WP_004142652.1	100	307	0	0	1	307	1	307	0	636	1	MULTISPECIES: aminoimidazole riboside kinase	Enterobacteriaceae	16	1	0	60.6	4.6	0	32.389	0	75.698	3164400000	51	Intensity ->	25.0343	24.3616	25.0063	25.3206	26.0407	25.3342	25.129	24.9316	25.0995
ABBHDKBN_00185 Negative regulator of SacY activity;NOHKOBHI_00230 Negative regulator of SacY activity;OBPAEDDO_03950 Negative regulator of SacY activity;PPLOJMMN_01297 Negative regulator of SacY activity;POANJPPA_01321 Negative regulator of SacY activity;P		1.07533	0.871126		0.654979	0.584544		0.0412961	-0.0533374		1.30808	0.952386	ABBHDKBN_00185;NOHKOBHI_00230;OBPAEDDO_03950;PPLOJMMN_01297;POANJPPA_01321;PLHOMEHO_00983;PHFOGIIG_03874;PGGPIPGL_02834;PDHOICOE_00358;PDCEEBFL_01071;OJHEIEBF_02477;MLJPOPCO_03985;MLHAEAGN_02178;NNNPJDNC_01265;EHOGFMGO_00960;NJABOMKP_01858;NIDIMMPG_01611;NHOBAAIO_02407;NEHPHFBI_00422;NAOIOOGN_01083;NANGKDPO_05093;MOMKEPDA_00242;MOJHFLHB_00792;MMBPMBEH_03658;OHHEJDIF_03053;JLCIPNGE_01318;MIFODHDK_…	ABBHDKBN_00185	WP_002892640.1	100	456	0	0	1	456	1	456	0	948	0	MULTISPECIES: PTS sucrose transporter subunit IIBC	Enterobacteriaceae	11	11	11	22.4	22.4	22.4	48.021	0	42.958	41382000000	311	Intensity ->	24.5498	29.685	24.4737	24.3975	29.672	24.87	29.4817	29.4307	25.1603
GFENDMHA_00832 Catabolite repressor/activator;NNNPJDNC_01263 Catabolite repressor/activator;MLHAEAGN_02176 Catabolite repressor/activator;PPLOJMMN_01299 Catabolite repressor/activator;POANJPPA_01319 Catabolite repressor/activator;PLHOMEHO_00985 Catabolite		1.23104	0.30108		0.71762	0.199655		0.974526	0.23707		0.642831	0.190088	GFENDMHA_00832;NNNPJDNC_01263;MLHAEAGN_02176;PPLOJMMN_01299;POANJPPA_01319;PLHOMEHO_00985;PGGPIPGL_02832;PDHOICOE_00360;PDCEEBFL_01069;NOHKOBHI_00228;NJABOMKP_01860;ABBHDKBN_00187;NIDIMMPG_01613;NEHPHFBI_00424;NDKMCODD_03974;NAOIOOGN_01085;NANGKDPO_05091;MOMKEPDA_00240;MOJHFLHB_00790;MLJPOPCO_03987;MIFODHDK_00367;LDAFADHK_01841;HKDDHMGF_02951;LEHBAPKF_03920;IFJFPDBC_02392;COKEOJOB_03368;MGNOKNHM_…	GFENDMHA_00832	WP_014907957.1	100	336	0	0	1	336	1	336	0	720	0	MULTISPECIES: LacI family DNA-binding transcriptional regulator	Enterobacteriaceae	4	4	2	18.5	18.5	10.7	37.43	0	6.6503	419220000	52	Intensity ->	24.7446	23.8835	25.0603	25.8281	24.7235	25.7132	24.7038	24.3404	23.9847
PPLOJMMN_01301 Ribose import permease protein RbsC;POANJPPA_01317 Ribose import permease protein RbsC;PLHOMEHO_00987 Ribose import permease protein RbsC;PHFOGIIG_03870 Ribose import permease protein RbsC;PGGPIPGL_02830 Ribose import permease protein RbsC;P		1.50826	0.34573		0.696812	0.195046		1.77378	0.345916		0.724432	0.203597	PPLOJMMN_01301;POANJPPA_01317;PLHOMEHO_00987;PHFOGIIG_03870;PGGPIPGL_02830;PDHOICOE_00362;PDCEEBFL_01067;OJHEIEBF_02473;OHHEJDIF_03049;OBPAEDDO_03954;NOHKOBHI_00226;NNNPJDNC_01261;NJABOMKP_01862;MFLHIALH_04473;MDFLOMJF_01200;NEHPHFBI_00426;NDKMCODD_03976;NAOIOOGN_01087;NANGKDPO_05089;MOMKEPDA_00238;MOJHFLHB_00788;MMBPMBEH_03662;MLJPOPCO_03989;MLHAEAGN_02174;MIFODHDK_00369;MGNOKNHM_02672;NIDIMMPG_…	PPLOJMMN_01301	WP_002892599.1	100	343	0	0	1	343	1	343	0	710	1	MULTISPECIES: ABC transporter permease	Enterobacteriaceae	1	1	1	5	5	5	35.654	0.0014579	1.7523	22153000	2	Intensity ->	25.0797	24.4969	24.2586	26.3056	24.4625	23.3955	24.61	26.1983	25.5021
ABBHDKBN_00190 Galactose/methyl galactoside import ATP-binding protein MglA;JLCIPNGE_01323 Galactose/methyl galactoside import ATP-binding protein MglA;OHHEJDIF_03048 Galactose/methyl galactoside import ATP-binding protein MglA;PPLOJMMN_01302 Galactose/met		0.593792	0.18189		0.907808	0.239219		1.04697	0.248177		0.548024	0.16812	ABBHDKBN_00190;JLCIPNGE_01323;OHHEJDIF_03048;PPLOJMMN_01302;POANJPPA_01316;PLHOMEHO_00988;PHFOGIIG_03869;PGGPIPGL_02829;PDHOICOE_00363;PDCEEBFL_01066;MMBPMBEH_03663;MLJPOPCO_03990;OBPAEDDO_03955;NOHKOBHI_00225;NNNPJDNC_01260;NJABOMKP_01863;NIDIMMPG_01616;NHOBAAIO_02402;NEHPHFBI_00427;NDKMCODD_03977;NAOIOOGN_01088;MOMKEPDA_00237;MOJHFLHB_00787;OJHEIEBF_02472;JGNKHNGP_00564;MLHAEAGN_02173;LDAFADHK_…	ABBHDKBN_00190	WP_004142660.1	100	494	0	0	1	494	1	494	0	1054	1	MULTISPECIES: sugar ABC transporter ATP-binding protein	Enterobacteriaceae	5	5	5	16.4	16.4	16.4	54.526	0	5.2028	86622000	7	Intensity ->	24.8494	24.2492	25.6481	25.2164	25.0271	24.0528	24.8989	26.5385	25.8268
PPLOJMMN_01303 D-threitol-binding protein;POANJPPA_01315 D-threitol-binding protein;PLHOMEHO_00989 D-threitol-binding protein;PHFOGIIG_03868 D-threitol-binding protein;PGGPIPGL_02828 D-threitol-binding protein;PDHOICOE_00364 D-threitol-binding protein;PDCE		0.0863224	0.0609954		0.157252	0.104687		0.0987714	-0.0628698		0.57284	0.289844	PPLOJMMN_01303;POANJPPA_01315;PLHOMEHO_00989;PHFOGIIG_03868;PGGPIPGL_02828;PDHOICOE_00364;PDCEEBFL_01065;OJHEIEBF_02471;OHHEJDIF_03047;OBPAEDDO_03956;NOHKOBHI_00224;NNNPJDNC_01259;NJABOMKP_01864;MFLHIALH_04471;MDFLOMJF_01198;NEHPHFBI_00428;NDKMCODD_03978;NAOIOOGN_01089;NANGKDPO_05087;MOMKEPDA_00236;MOJHFLHB_00786;MMBPMBEH_03664;MLJPOPCO_03991;MLHAEAGN_02172;MIFODHDK_00371;MGNOKNHM_02674;NIDIMMPG_…	PPLOJMMN_01303	WP_002892597.1	100	307	0	0	1	307	1	307	0	645	1	MULTISPECIES: sugar ABC transporter substrate-binding protein	Enterobacteriaceae	12	12	12	54.4	54.4	54.4	33.087	0	16.484	4503500000	98	Intensity ->	24.5727	24.1054	25.029	26.3278	24.2835	24.8829	24.9157	24.8588	25.4017
ABBHDKBN_00198 Lysine--tRNA ligase, heat inducible		1.07898	0.344065		0.220934	0.101525		1.06385	0.309794		0.231567	0.103709	ABBHDKBN_00198	ABBHDKBN_00198	WP_065900794.1	100	505	0	0	1	505	1	505	0	1071	0	lysine--tRNA ligase	Klebsiella pneumoniae	52	2	2	85.5	4.2	4.2	57.665	0.00040486	2.8435	1081400000	5	Intensity ->	24.8686	25.4266	23.7743	24.6164	24.8189	24.846	25.2942	24.7879	25.2395
ABBHDKBN_00200 Inducible lysine decarboxylase;NIDIMMPG_01626 Inducible lysine decarboxylase;PLHOMEHO_00998 Inducible lysine decarboxylase;PHFOGIIG_03859 Inducible lysine decarboxylase;PGGPIPGL_02819 Inducible lysine decarboxylase;PDCEEBFL_01056 Inducible l		1.22121	0.331323		0.237686	0.0944766		0.602097	0.190573		0.480382	0.170832	ABBHDKBN_00200;NIDIMMPG_01626;PLHOMEHO_00998;PHFOGIIG_03859;PGGPIPGL_02819;PDCEEBFL_01056;OJHEIEBF_02462;OHHEJDIF_03038;OBPAEDDO_03965;NOHKOBHI_00215;JLFCAHLI_01179;MDFLOMJF_01189;NHOBAAIO_02392;PPLOJMMN_01312;NEHPHFBI_00437;NAOIOOGN_01098;NANGKDPO_02214;MOMKEPDA_00227;MOJHFLHB_00777;MMBPMBEH_03673;MLJPOPCO_04000;MLHAEAGN_02163;NJABOMKP_01873;MIFODHDK_00380;POANJPPA_01306;MGNOKNHM_02683;HCKAPHMK_…	ABBHDKBN_00200	WP_002892486.1	100	715	0	0	1	715	1	715	0	1550	1	MULTISPECIES: lysine decarboxylase CadA	Enterobacteriaceae	66	66	0	82.5	82.5	0	81.385	0	323.31	5364300000000	18121	Intensity ->	34.5145	35.2367	34.6362	33.8251	35.9629	34.3019	35.6272	35.2143	35.3847
FAFFAFNI_00135 putative cadaverine/lysine antiporter;OJHEIEBF_02461 putative cadaverine/lysine antiporter;NEHPHFBI_00438 putative cadaverine/lysine antiporter;JPKDPIEF_02016 putative cadaverine/lysine antiporter;NIDIMMPG_01627 putative cadaverine/lysine an		0.0479748	-0.020734		0.0815037	-0.0312737		0.823732	-0.205216		0.0503858	-0.0210096	FAFFAFNI_00135;OJHEIEBF_02461;NEHPHFBI_00438;JPKDPIEF_02016;NIDIMMPG_01627;NHOBAAIO_02391;PPLOJMMN_01313;PLHOMEHO_00999;PHFOGIIG_03858;PGGPIPGL_02818;PDHOICOE_00374;PDCEEBFL_01055;OHHEJDIF_03037;DKMKOKFA_02674;OBPAEDDO_03966;NOHKOBHI_00214;NNNPJDNC_01249;NJABOMKP_01874;POANJPPA_01305;JODBNEFA_01825;JLFCAHLI_01180;EIGBNDKD_04549;EHOGFMGO_00944;DPOGEKJJ_00583;KGDHKPMH_03787;LKHBKNGK_01288;KIPKJAPL_…	FAFFAFNI_00135	WP_142369874.1	100	200	0	0	1	200	64	263	1.15e-129	424	9	amino acid permease, partial	Klebsiella pneumoniae	3	3	3	19	19	19	21.176	0.0042315	1.2293	271930000	11	Intensity ->	25.7104	24.8118	26.3567	26.3802	24.6415	24.6964	25.0403	24.1598	24.4119
PPLOJMMN_01315 hypothetical protein;POANJPPA_01303 hypothetical protein;PLHOMEHO_01001 hypothetical protein;PHFOGIIG_03856 hypothetical protein;PGGPIPGL_02816 hypothetical protein;PDHOICOE_00376 hypothetical protein;PDCEEBFL_01053 hypothetical protein;OJHE		0.703226	-0.573806		0.851276	-0.674935		0.806322	-0.570243		0.741259	-0.582742	PPLOJMMN_01315;POANJPPA_01303;PLHOMEHO_01001;PHFOGIIG_03856;PGGPIPGL_02816;PDHOICOE_00376;PDCEEBFL_01053;OJHEIEBF_02459;OHHEJDIF_03035;OBPAEDDO_03968;NOHKOBHI_00212;NNNPJDNC_01247;NJABOMKP_01876;NIDIMMPG_01629;NHOBAAIO_02389;NEHPHFBI_00440;NDKMCODD_03991;NAOIOOGN_01101;MOMKEPDA_00224;MOJHFLHB_00774;MMBPMBEH_03676;MLJPOPCO_04003;MLHAEAGN_02160;MIFODHDK_00383;MGNOKNHM_02686;MFLHIALH_05045;MDFLOMJF_…	PPLOJMMN_01315	WP_002892402.1	100	90	0	0	1	90	1	90	1.55e-52	187	1	MULTISPECIES: DUF1471 domain-containing protein	Enterobacteriaceae	10	10	5	72.2	72.2	47.8	9.5328	0	77.234	3908200000000	2419	Intensity ->	34.7648	34.4847	34.3251	23.8181	35.2432	35.4408	34.7278	25.135	35.937
ABBHDKBN_00205 hypothetical protein;MLJPOPCO_04005 hypothetical protein;PPLOJMMN_01317 hypothetical protein;POANJPPA_01301 hypothetical protein;PLHOMEHO_01003 hypothetical protein;PHFOGIIG_03854 hypothetical protein;OJHEIEBF_02457 hypothetical protein;OHHE		1.17074	0.346782		0.684592	0.233064		1.93688	0.439262		1.1264	0.334023	ABBHDKBN_00205;MLJPOPCO_04005;PPLOJMMN_01317;POANJPPA_01301;PLHOMEHO_01003;PHFOGIIG_03854;OJHEIEBF_02457;OHHEJDIF_03033;MIFODHDK_00385;MFLHIALH_05047;NNNPJDNC_01245;NJABOMKP_01878;NIDIMMPG_01631;NHOBAAIO_02387;NEHPHFBI_00442;MOJHFLHB_00772;NOHKOBHI_00210;JGNKHNGP_00579;JDODKMIM_00361;JGAACPEG_01614;MDFLOMJF_01184;LKKPCFJO_00273;LKHBKNGK_01292;LIHPPEIE_00102;LICHAJAM_04060;LEHBAPKF_03938;LDGHKELH_…	ABBHDKBN_00205	WP_002892397.1	100	288	0	0	1	288	1	288	0	621	1	MULTISPECIES: GNAT family N-acetyltransferase	Enterobacteriaceae	11	1	1	47.9	4.9	4.9	33.703	0.001468	1.7694	3457100000	62	Intensity ->	24.3093	24.5708	24.8364	25.2744	23.8819	23.8931	25.0458	25.0502	24.6761
ABBHDKBN_00206 Citrate synthase;LDAFADHK_01821 Citrate synthase;PPLOJMMN_01324 Citrate synthase;MGNOKNHM_05427 Citrate synthase;JODBNEFA_05364 Citrate synthase;FAAJJJPM_05296 Citrate synthase;EHOGFMGO_02073 Citrate synthase;CILGFONI_05489 Citrate synthase;		1.11994	0.328799		1.18336	0.318829		0.48822	0.172884		1.93164	0.464948	ABBHDKBN_00206;LDAFADHK_01821;PPLOJMMN_01324;MGNOKNHM_05427;JODBNEFA_05364;FAAJJJPM_05296;EHOGFMGO_02073;CILGFONI_05489;JMDIKAPH_02065;POANJPPA_01294;FFEFNEEE_00204;PLHOMEHO_01010;PDHOICOE_00379;PDCEEBFL_01044;OHHEJDIF_03026;JLFCAHLI_01191;JPKDPIEF_02027;GBJBBMAD_01574;PGGPIPGL_05338;NOHKOBHI_00203;NNNPJDNC_01238;NJABOMKP_01879;NEHPHFBI_00443;MOMKEPDA_00221;MOJHFLHB_00765;MMBPMBEH_03685;MLJPOPCO_…	ABBHDKBN_00206	WP_023312798.1	100	434	0	0	1	434	1	434	0	933	0	citrate synthase	Klebsiella pneumoniae	8	8	0	36.2	36.2	0	47.85	0	11.363	2575800000	134	Intensity ->	24.6741	25.1198	23.9756	23.8433	24.3746	24.9127	25.2195	24.8492	25.325
GPMMLBAB_01097 hypothetical protein;JGAACPEG_01606 hypothetical protein;PPLOJMMN_01325 hypothetical protein;POANJPPA_01293 hypothetical protein;PLHOMEHO_01011 hypothetical protein;PHFOGIIG_03846 hypothetical protein;PGGPIPGL_05339 hypothetical protein;PDHO		0.188313	-0.0701508		0.284025	0.0935313		0.0628706	0.0236509		0.277947	-0.0948977	GPMMLBAB_01097;JGAACPEG_01606;PPLOJMMN_01325;POANJPPA_01293;PLHOMEHO_01011;PHFOGIIG_03846;PGGPIPGL_05339;PDHOICOE_00380;PDCEEBFL_01043;OJHEIEBF_02449;JGNKHNGP_00587;OHHEJDIF_03025;NOHKOBHI_00202;NNNPJDNC_01237;NJABOMKP_01880;NIDIMMPG_01639;NHOBAAIO_02379;NEHPHFBI_00444;NDKMCODD_04001;NAOIOOGN_01111;MOMKEPDA_00220;MOJHFLHB_00764;MMBPMBEH_03686;MIFODHDK_00387;OBPAEDDO_03978;MLJPOPCO_04007;HCDJKCEB_…	GPMMLBAB_01097	WP_046623489.1	100	66	0	0	1	66	1	66	1.37e-35	136	0	hypothetical protein	Klebsiella pneumoniae	2	2	2	65.2	65.2	65.2	7.3775	0.00078478	2.6835	74724000	9	Intensity ->	24.8086	25.9124	24.2031	25.0859	24.3465	25.4554	26.7832	25.4977	24.7527
ABBHDKBN_00208 5-hydroxyisourate hydrolase;PPLOJMMN_01326 5-hydroxyisourate hydrolase;PLHOMEHO_01012 5-hydroxyisourate hydrolase;PHFOGIIG_03845 5-hydroxyisourate hydrolase;PGGPIPGL_05340 5-hydroxyisourate hydrolase;PDHOICOE_00381 5-hydroxyisourate hydrolas		0.477173	0.360082		0.536861	0.360348		0.308279	0.235696		0.159727	0.144575	ABBHDKBN_00208;PPLOJMMN_01326;PLHOMEHO_01012;PHFOGIIG_03845;PGGPIPGL_05340;PDHOICOE_00381;PDCEEBFL_01042;OJHEIEBF_02448;OHHEJDIF_03024;OBPAEDDO_03979;NOHKOBHI_00201;NNNPJDNC_01236;NJABOMKP_01881;NIDIMMPG_01640;NHOBAAIO_02378;NEHPHFBI_00445;NAOIOOGN_01112;NANGKDPO_02206;MOMKEPDA_00219;MOJHFLHB_00763;MLJPOPCO_04008;MLHAEAGN_02149;MIFODHDK_00388;MGNOKNHM_05425;MFLHIALH_05056;MCLKNHFK_02781;LKKPCFJO_…	ABBHDKBN_00208	WP_002892366.1	100	133	0	0	1	133	1	133	7.69e-86	285	1	MULTISPECIES: hydroxyisourate hydrolase	Enterobacteriaceae	4	4	0	40.6	40.6	0	14.719	0	12.431	14593000000	187	Intensity ->	27.6887	26.2603	25.3003	27.638	25.3697	28.1441	29.3403	27.9325	25.6293
PPLOJMMN_01328 Bifunctional protein FolD protein;POANJPPA_02221 Bifunctional protein FolD protein;PLHOMEHO_01016 Bifunctional protein FolD protein;PHFOGIIG_02341 Bifunctional protein FolD protein;PGGPIPGL_04108 Bifunctional protein FolD protein;PDHOICOE_00		0.922024	-0.0823835		0.341924	-0.0379599		0.286144	-0.0330295		0.571304	-0.0579067	PPLOJMMN_01328;POANJPPA_02221;PLHOMEHO_01016;PHFOGIIG_02341;PGGPIPGL_04108;PDHOICOE_00449;PDCEEBFL_01040;OJHEIEBF_01927;OHHEJDIF_03022;OBPAEDDO_02816;NOHKOBHI_00199;NNNPJDNC_01232;NJABOMKP_01885;MFLHIALH_02350;MDFLOMJF_02510;NEHPHFBI_00447;NDKMCODD_01501;NAOIOOGN_02661;NANGKDPO_02203;MOMKEPDA_00215;MOJHFLHB_00692;MMBPMBEH_03689;MLJPOPCO_01672;MLHAEAGN_02145;MIFODHDK_00390;MGNOKNHM_01878;NIDIMMPG_…	PPLOJMMN_01328	WP_004143017.1	100	288	0	0	1	288	1	288	0	609	1	MULTISPECIES: bifunctional methylenetetrahydrofolate dehydrogenase/methenyltetrahydrofolate cyclohydrolase FolD	Enterobacteriaceae	15	15	15	55.2	55.2	55.2	30.973	0	41.987	84548000000	1131	Intensity ->	29.3795	29.492	29.5462	29.1694	29.3271	29.1474	29.885	29.6009	29.2945
ABBHDKBN_00211 putative protein YbcJ;PPLOJMMN_01329 putative protein YbcJ;POANJPPA_02220 putative protein YbcJ;PLHOMEHO_01017 putative protein YbcJ;PHFOGIIG_02340 putative protein YbcJ;PGGPIPGL_04107 putative protein YbcJ;PDHOICOE_00450 putative protein Yb		0.113586	-0.0599299		0.0436903	-0.0242324		0.474794	0.183229		0.303345	-0.131457	ABBHDKBN_00211;PPLOJMMN_01329;POANJPPA_02220;PLHOMEHO_01017;PHFOGIIG_02340;PGGPIPGL_04107;PDHOICOE_00450;PDCEEBFL_01039;OJHEIEBF_01928;OHHEJDIF_03021;OBPAEDDO_02815;NOHKOBHI_00198;NNNPJDNC_01231;MGNOKNHM_01879;MFLHIALH_02349;NHOBAAIO_01858;NEHPHFBI_00448;NDKMCODD_01500;NAOIOOGN_02662;NANGKDPO_02202;MOMKEPDA_00214;MOJHFLHB_00691;MMBPMBEH_03690;MLJPOPCO_01671;MLHAEAGN_02144;MIFODHDK_00391;NJABOMKP_…	ABBHDKBN_00211	WP_004143016.1	100	70	0	0	1	70	1	70	2.92e-39	147	1	MULTISPECIES: ribosome-associated protein YbcJ	Enterobacteriaceae	5	5	5	67.1	67.1	67.1	7.3844	0.00026795	4.4909	5895300000	193	Intensity ->	25.9942	26.2884	26.3059	25.949	25.1707	26.1258	26.6826	26.5908	25.0781
ABBHDKBN_00213 Peptidyl-prolyl cis-trans isomerase B;NOHKOBHI_00196 Peptidyl-prolyl cis-trans isomerase B;OBPAEDDO_02813 Peptidyl-prolyl cis-trans isomerase B;PPLOJMMN_01331 Peptidyl-prolyl cis-trans isomerase B;POANJPPA_02218 Peptidyl-prolyl cis-trans iso		2.06878	0.1422		8.04381	0.271241		3.58511	0.176794		2.88814	0.164135	ABBHDKBN_00213;NOHKOBHI_00196;OBPAEDDO_02813;PPLOJMMN_01331;POANJPPA_02218;PLHOMEHO_01019;PHFOGIIG_02338;PGGPIPGL_04105;PDHOICOE_00452;PDCEEBFL_01037;OJHEIEBF_01930;MLJPOPCO_01669;MLHAEAGN_02142;NNNPJDNC_01229;EHOGFMGO_01994;NJABOMKP_01888;NIDIMMPG_01645;NHOBAAIO_01860;NEHPHFBI_00450;NAOIOOGN_02664;NANGKDPO_02200;MOMKEPDA_00212;MOJHFLHB_00689;MMBPMBEH_03692;OHHEJDIF_03019;JLCIPNGE_00973;MIFODHDK_…	ABBHDKBN_00213	WP_004151319.1	100	164	0	0	1	164	1	164	2.35e-108	352	1	MULTISPECIES: peptidylprolyl isomerase B	Enterobacteriaceae	12	12	12	56.7	56.7	56.7	18.125	0	130.39	330410000000	1667	Intensity ->	30.9462	31.3551	31.6268	31.151	31.646	31.3181	31.5747	31.2475	31.5408
ABBHDKBN_00216 N5-carboxyaminoimidazole ribonucleotide mutase;NOHKOBHI_00193 N5-carboxyaminoimidazole ribonucleotide mutase;PPLOJMMN_01334 N5-carboxyaminoimidazole ribonucleotide mutase;POANJPPA_02215 N5-carboxyaminoimidazole ribonucleotide mutase;PHFOGIIG		0.218395	-0.11445		0.00910123	0.0054012		0.176552	-0.0866455		0.288846	-0.140688	ABBHDKBN_00216;NOHKOBHI_00193;PPLOJMMN_01334;POANJPPA_02215;PHFOGIIG_02335;PGGPIPGL_04102;PDHOICOE_00455;OJHEIEBF_01933;OBPAEDDO_02810;NJABOMKP_01891;MLHAEAGN_02139;NIDIMMPG_01648;NHOBAAIO_01863;NDKMCODD_01495;MOMKEPDA_00209;MMBPMBEH_03695;JDODKMIM_00453;MGNOKNHM_01884;MLJPOPCO_01666;MFLHIALH_02344;EHOGFMGO_01991;LBAFEENC_01348;MDFLOMJF_02504;MCLKNHFK_02789;LKKPCFJO_00256;LIHPPEIE_00115;LICHAJAM_…	ABBHDKBN_00216	WP_004151322.1	100	169	0	0	1	169	1	169	4.55e-109	355	1	MULTISPECIES: 5-(carboxyamino)imidazole ribonucleotide mutase	Enterobacteriaceae	7	7	0	72.8	72.8	0	17.602	0	12.857	96168000000	604	Intensity ->	29.922	29.1749	29.222	28.9252	28.4645	29.0735	29.7273	29.368	28.3738
IFJFPDBC_01852 Allantoate amidohydrolase;HKDDHMGF_02301 Allantoate amidohydrolase;ABBHDKBN_00223 Allantoate amidohydrolase		0.104498	0.0468398		0.469165	0.161895		1.23164	0.300815		0.422128	0.150394	IFJFPDBC_01852;HKDDHMGF_02301;ABBHDKBN_00223	IFJFPDBC_01852	WP_040181926.1	100	411	0	0	1	411	1	411	0	890	0	MULTISPECIES: allantoate deiminase	Klebsiella	8	8	1	31.1	31.1	5.6	45.272	0.00069881	2.2187	352350000	13	Intensity ->	24.2677	25.2433	25.0337	24.099	25.4682	24.477	25.2924	24.4114	24.4387
IFJFPDBC_01860 2-hydroxy-3-oxopropionate reductase;HKDDHMGF_02293 2-hydroxy-3-oxopropionate reductase;HCJAAKCC_03929 2-hydroxy-3-oxopropionate reductase;ABBHDKBN_00231 2-hydroxy-3-oxopropionate reductase;MCLKNHFK_02804 2-hydroxy-3-oxopropionate reductase		0.399868	0.136506		0.319326	0.103525		0.343767	0.109748		0.674466	0.191049	IFJFPDBC_01860;HKDDHMGF_02293;HCJAAKCC_03929;ABBHDKBN_00231;MCLKNHFK_02804	IFJFPDBC_01860	WP_012737532.1	100	292	0	0	1	292	1	292	0	616	0	MULTISPECIES: 2-hydroxy-3-oxopropionate reductase	Enterobacteriaceae	2	2	2	9.9	9.9	9.9	30.808	0.004043	1.2864	51704000	2	Intensity ->	24.8535	24.5197	25.1525	24.0986	24.3465	24.6535	26.4234	24.7112	25.0884
MCLKNHFK_02806 Glyoxylate carboligase;IFJFPDBC_01862 Glyoxylate carboligase;HKDDHMGF_02291 Glyoxylate carboligase;HCJAAKCC_03931 Glyoxylate carboligase;ABBHDKBN_00233 Glyoxylate carboligase		0.181738	0.0689668		0.682345	0.193739		0.136903	0.0504293		0.111085	-0.0431429	MCLKNHFK_02806;IFJFPDBC_01862;HKDDHMGF_02291;HCJAAKCC_03931;ABBHDKBN_00233	MCLKNHFK_02806	WP_014907964.1	100	593	0	0	1	593	1	593	0	1278	0	MULTISPECIES: glyoxylate carboligase	Enterobacteriaceae	6	6	6	16	16	16	64.686	0	4.9668	277620000	6	Intensity ->	24.6757	24.5986	25.9088	24.4642	25.8887	24.6615	25.6399	26.1245	25.4589
MCLKNHFK_02809 HTH-type transcriptional activator AllS;IFJFPDBC_01865 HTH-type transcriptional activator AllS;HKDDHMGF_02288 HTH-type transcriptional activator AllS;HCJAAKCC_03934 HTH-type transcriptional activator AllS;ABBHDKBN_00236 HTH-type transcriptio		0.453706	-0.158993		0.984528	-0.273053		0.0824304	-0.0342021		0.389148	-0.137742	MCLKNHFK_02809;IFJFPDBC_01865;HKDDHMGF_02288;HCJAAKCC_03934;ABBHDKBN_00236	MCLKNHFK_02809	WP_012737527.1	100	307	0	0	1	307	1	307	0	659	0	MULTISPECIES: HTH-type transcriptional activator AllS	Klebsiella	5	5	5	28.7	28.7	28.7	34.352	0.0021246	1.4813	1309300000	15	Intensity ->	25.3752	25.875	25.822	25.4846	24.5174	24.3729	24.4819	25.1332	25.1144
ABBHDKBN_00237 tRNA 2-selenouridine synthase;HCJAAKCC_03935 tRNA 2-selenouridine synthase;HKDDHMGF_02287 tRNA 2-selenouridine synthase;IFJFPDBC_01866 tRNA 2-selenouridine synthase;NNNPJDNC_01224 tRNA 2-selenouridine synthase;POANJPPA_02213 tRNA 2-selenouri		1.14486	0.355941		0.781252	0.266127		1.34532	0.35821		0.67279	0.242788	ABBHDKBN_00237;HCJAAKCC_03935;HKDDHMGF_02287;IFJFPDBC_01866;NNNPJDNC_01224;POANJPPA_02213;PLHOMEHO_01024;PHFOGIIG_02333;PGGPIPGL_04100;PDHOICOE_00457;PDCEEBFL_01032;OJHEIEBF_01935;OHHEJDIF_03014;OBPAEDDO_02808;MLHAEAGN_02137;NIDIMMPG_01650;NJABOMKP_01893;MIFODHDK_00398;NHOBAAIO_01865;NEHPHFBI_00455;NDKMCODD_01493;NAOIOOGN_02669;NANGKDPO_02195;MOMKEPDA_00207;MOJHFLHB_00684;MMBPMBEH_03697;MLJPOPCO_…	ABBHDKBN_00237	WP_115675283.1	100	360	0	0	1	360	1	360	0	766	1	tRNA 2-selenouridine(34) synthase MnmH	Klebsiella pneumoniae	3	3	1	13.6	13.6	4.4	40.677	0.00041615	3.0022	90680000	7	Intensity ->	24.7643	24.0231	25.1368	24.8678	25.0552	24.6516	23.5677	24.514	27.2738
ABBHDKBN_00238 hypothetical protein;MIFODHDK_00399 hypothetical protein;PPLOJMMN_01337 hypothetical protein;POANJPPA_02212 hypothetical protein;PLHOMEHO_01025 hypothetical protein;PHFOGIIG_02332 hypothetical protein;PGGPIPGL_04099 hypothetical protein;PDHO		0.0428557	0.0200185		0.604802	0.186842		0.356242	0.118428		0.0901008	0.0384949	ABBHDKBN_00238;MIFODHDK_00399;PPLOJMMN_01337;POANJPPA_02212;PLHOMEHO_01025;PHFOGIIG_02332;PGGPIPGL_04099;PDHOICOE_00458;PDCEEBFL_01031;OJHEIEBF_01936;OHHEJDIF_03013;OBPAEDDO_02807;NNNPJDNC_01223;NOHKOBHI_00190;NJABOMKP_01894;NIDIMMPG_01651;NHOBAAIO_01866;NEHPHFBI_00456;NDKMCODD_01492;NAOIOOGN_02670;NANGKDPO_02194;MOMKEPDA_00206;MOJHFLHB_00683;MMBPMBEH_03698;MLJPOPCO_01663;MLHAEAGN_02136;MGNOKNHM_…	ABBHDKBN_00238	WP_004142997.1	100	381	0	0	1	381	1	381	0	799	0	MULTISPECIES: porin	Enterobacteriaceae	3	3	1	11.8	11.8	3.1	43.211	0.00041999	3.0529	172740000	7	Intensity ->	23.8378	24.9704	26.3818	25.406	24.4176	25.6735	24.8276	24.5023	25.0635
ABBHDKBN_00240 putative ABC transporter ATP-binding protein;PPLOJMMN_01339 putative ABC transporter ATP-binding protein;MOJHFLHB_00681 putative ABC transporter ATP-binding protein;MMBPMBEH_03700 putative ABC transporter ATP-binding protein;PLHOMEHO_01027 p		0.0663467	0.03401		0.00472343	-0.00246454		0.00263993	-0.00132141		0.0571356	0.0289429	ABBHDKBN_00240;PPLOJMMN_01339;MOJHFLHB_00681;MMBPMBEH_03700;PLHOMEHO_01027;PDHOICOE_00460;PDCEEBFL_01029;NNNPJDNC_01221;NJABOMKP_01896;NIDIMMPG_01653;NAOIOOGN_02672;NANGKDPO_02192;MOMKEPDA_00204;MLJPOPCO_01661;KIACFNHB_03625;KBELINKH_00280;MLHAEAGN_02134;MCLKNHFK_02813;LKHBKNGK_01314;LIHPPEIE_00120;LEHBAPKF_02542;LDGHKELH_01149;LDEOJMPC_03287;KNIGJBDP_04108;KNDIJLHM_03886;JPKDPIEF_02042;JMDIKAPH_…	ABBHDKBN_00240	WP_004146399.1	100	228	0	0	1	228	1	228	1.63e-145	466	1	MULTISPECIES: ABC transporter ATP-binding protein	Enterobacteriaceae	2	1	0	16.7	4.8	0	24.655	0.0063458	1.0737	19707000	6	Intensity ->	24.9064	25.8402	24.1957	26.6887	25.656	25.3346	25.7307	23.8634	25.2818
LAMNHLIM_01651 hypothetical protein;NJABOMKP_01897 Thioesterase 1/protease 1/lysophospholipase L1;LKHBKNGK_01315 Thioesterase 1/protease 1/lysophospholipase L1;LDGHKELH_01150 Thioesterase 1/protease 1/lysophospholipase L1;LIHPPEIE_00121 Thioesterase 1/prot		1.23577	0.318064		1.30373	0.313909		1.54373	0.33427		2.02715	0.412825	LAMNHLIM_01651;NJABOMKP_01897;LKHBKNGK_01315;LDGHKELH_01150;LIHPPEIE_00121;LBAFEENC_01354;LICHAJAM_02598;MFLHIALH_02338;LBACGIHD_00552;LKKPCFJO_00250;LEHBAPKF_02541;MOJHFLHB_00680;CNGOPJHG_02436;PPLOJMMN_01340;PLHOMEHO_01028;PHFOGIIG_02329;PGGPIPGL_04096;MLHAEAGN_02133;PDHOICOE_00461;OBPAEDDO_02804;JDODKMIM_00458;MLJPOPCO_01660;ELBEMKON_00168;MCLKNHFK_02814;NNNPJDNC_01220;NAOIOOGN_02673;JGAACPEG_…	LAMNHLIM_01651	WP_002892267.1	100	208	0	0	186	393	1	208	4.38e-134	448	1	MULTISPECIES: multifunctional acyl-CoA thioesterase I/protease I/lysophospholipase L1	Enterobacteriaceae	4	4	3	12.7	12.7	7.9	44.003	0	60.526	1825900000	150	Intensity ->	23.6213	24.3681	24.5105	24.718	25.6544	24.93	25.1087	26.3918	23.7684
ABBHDKBN_00242 hypothetical protein;MCLKNHFK_02815 hypothetical protein;MGNOKNHM_01890 hypothetical protein;PPLOJMMN_01341 hypothetical protein;PGGPIPGL_04095 hypothetical protein;PDCEEBFL_01027 hypothetical protein;NOHKOBHI_00187 hypothetical protein;NIDI		0.253503	0.0985506		0.388297	0.129886		0.217976	0.0791414		0.226615	0.0887058	ABBHDKBN_00242;MCLKNHFK_02815;MGNOKNHM_01890;PPLOJMMN_01341;PGGPIPGL_04095;PDCEEBFL_01027;NOHKOBHI_00187;NIDIMMPG_01655;JGNKHNGP_00603;IFJFPDBC_01871;JGAACPEG_01591;LEHBAPKF_02540;LBACGIHD_00553;JPKDPIEF_02044;JODBNEFA_04506;JLFCAHLI_01207;MMBPMBEH_03702;HMILANMN_02397;FAFFAFNI_00037;FFEFNEEE_00188;CILGFONI_02274;COKEOJOB_02677;DLHAIOGB_00940;DPOGEKJJ_00611;EHOGFMGO_01984;FAAJJJPM_02354;BOOKNNFC_…	ABBHDKBN_00242	WP_004183221.1	100	256	0	0	1	256	1	256	6.54e-174	548	0	MULTISPECIES: SDR family oxidoreductase	Enterobacteriaceae	6	1	1	43	8.2	8.2	27.828	0.0090824	0.95322	40827000	4	Intensity ->	25.3967	24.9937	26.7068	24.4704	25.1082	24.5329	25.5784	24.011	25.1869
ABBHDKBN_00243 putative protein YbbN;JGNKHNGP_00604 putative protein YbbN;POANJPPA_02208 putative protein YbbN;PLHOMEHO_01030 putative protein YbbN;PHFOGIIG_02327 putative protein YbbN;PGGPIPGL_04094 putative protein YbbN;PDHOICOE_00463 putative protein Yb		0.0601578	0.0274347		0.156006	0.0632918		0.101783	-0.0406075		0.0236571	-0.0108953	ABBHDKBN_00243;JGNKHNGP_00604;POANJPPA_02208;PLHOMEHO_01030;PHFOGIIG_02327;PGGPIPGL_04094;PDHOICOE_00463;PDCEEBFL_01026;OJHEIEBF_01941;OHHEJDIF_03009;OBPAEDDO_02802;NOHKOBHI_00186;NNNPJDNC_01218;NJABOMKP_01899;PPLOJMMN_01342;NHOBAAIO_01871;NEHPHFBI_00460;NDKMCODD_01487;NAOIOOGN_02675;NANGKDPO_02189;MOMKEPDA_00201;MOJHFLHB_00678;MMBPMBEH_03703;MLJPOPCO_01658;MLHAEAGN_02131;MIFODHDK_00403;MGNOKNHM_…	ABBHDKBN_00243	WP_002892263.1	100	284	0	0	1	284	1	284	0	583	1	MULTISPECIES: co-chaperone YbbN	Enterobacteriaceae	6	1	1	39.1	4.9	4.9	31.774	0.0017774	1.5668	2034300000	74	Intensity ->	23.7342	23.839	23.4753	24.4644	24.012	24.4872	25.9656	24.0451	26.1365
PPLOJMMN_01343 putative iron export permease protein FetB;JDODKMIM_00461 putative iron export permease protein FetB;PLHOMEHO_01031 putative iron export permease protein FetB;PHFOGIIG_02326 putative iron export permease protein FetB;PGGPIPGL_04093 putative		0.117913	-0.0486306		0.0261183	0.0112012		0.00984333	-0.00418118		0.131565	-0.0523823	PPLOJMMN_01343;JDODKMIM_00461;PLHOMEHO_01031;PHFOGIIG_02326;PGGPIPGL_04093;PDHOICOE_00464;PDCEEBFL_01025;OJHEIEBF_01942;OBPAEDDO_02801;NOHKOBHI_00185;NNNPJDNC_01217;NJABOMKP_01900;NIDIMMPG_01657;NHOBAAIO_01872;POANJPPA_02207;NDKMCODD_01486;NAOIOOGN_02676;NANGKDPO_02188;MOMKEPDA_00200;MOJHFLHB_00677;MMBPMBEH_03704;MLJPOPCO_01657;MLHAEAGN_02130;MIFODHDK_00404;MGNOKNHM_01892;MFLHIALH_02335;MDFLOMJF_…	PPLOJMMN_01343	WP_004177223.1	100	260	0	0	1	260	1	260	9.22e-175	551	1	MULTISPECIES: iron export ABC transporter permease subunit FetB	Enterobacteriaceae	2	2	1	7.7	7.7	4.2	28.454	0.00040323	2.8282	710450000	60	Intensity ->	24.4442	24.774	25.5814	25.3971	24.8019	24.8023	25.3639	25.0576	25.7777
MCLKNHFK_02818 putative iron export ATP-binding protein FetA;LBACGIHD_00556 putative iron export ATP-binding protein FetA;IHIMMCCN_02899 putative iron export ATP-binding protein FetA;BOOKNNFC_00702 putative iron export ATP-binding protein FetA;ABBHDKBN_002		0.413787	0.140073		0.338734	0.127533		0.5254	0.163226		0.762981	0.213661	MCLKNHFK_02818;LBACGIHD_00556;IHIMMCCN_02899;BOOKNNFC_00702;ABBHDKBN_00245;NJABOMKP_01902	MCLKNHFK_02818	WP_016530372.1	100	225	0	0	1	225	1	225	2.63e-151	481	0	iron ABC transporter ATP-binding protein FetA	Klebsiella pneumoniae	7	1	0	47.1	13.3	0	25.172	0.0011464	2.0371	286280000	8	Intensity ->	24.0902	23.7168	23.1828	24.6542	25.0097	25.2559	24.3955	25.0901	25.036
ABBHDKBN_00246 Protein QmcA;EIGBNDKD_01240 Protein QmcA;MOMKEPDA_00198 Protein QmcA;PPLOJMMN_01345 Protein QmcA;POANJPPA_02205 Protein QmcA;PLHOMEHO_01033 Protein QmcA;PHFOGIIG_02324 Protein QmcA;PGGPIPGL_04091 Protein QmcA;JGNKHNGP_00607 Protein QmcA;PDHO		0.847579	0.234723		0.749956	0.208966		0.256077	0.0871345		1.26115	0.2949	ABBHDKBN_00246;EIGBNDKD_01240;MOMKEPDA_00198;PPLOJMMN_01345;POANJPPA_02205;PLHOMEHO_01033;PHFOGIIG_02324;PGGPIPGL_04091;JGNKHNGP_00607;PDHOICOE_00466;OJHEIEBF_01944;OHHEJDIF_03006;OBPAEDDO_02799;NOHKOBHI_00183;NNNPJDNC_01215;NJABOMKP_01903;NIDIMMPG_01659;NHOBAAIO_01874;NEHPHFBI_00463;NDKMCODD_01484;NAOIOOGN_02678;MMBPMBEH_03706;MOJHFLHB_00675;FAAJJJPM_02358;FAFFAFNI_00033;PDCEEBFL_01023;LDEOJMPC_…	ABBHDKBN_00246	WP_002892258.1	100	305	0	0	1	305	1	305	0	644	1	MULTISPECIES: SPFH/Band 7/PHB domain protein	Enterobacteriaceae	18	18	1	80	80	5.6	33.56	0	129.29	115950000000	1672	Intensity ->	29.9038	30.135	29.9843	29.5204	29.422	29.942	30.1545	29.2983	29.8485
ABBHDKBN_00249 Copper-exporting P-type ATPase;LBAFEENC_01362 Copper-exporting P-type ATPase;NJABOMKP_01906 Copper-exporting P-type ATPase;NNNPJDNC_01212 Copper-exporting P-type ATPase;HMILANMN_02390 Copper-exporting P-type ATPase;PPLOJMMN_01348 Copper-expo		0.57824	-0.373244		1.69174	-0.786073		1.17594	-0.583645		1.98702	-0.848888	ABBHDKBN_00249;LBAFEENC_01362;NJABOMKP_01906;NNNPJDNC_01212;HMILANMN_02390;PPLOJMMN_01348;PLHOMEHO_01036;PHFOGIIG_02321;PGGPIPGL_04088;PDHOICOE_00469;PDCEEBFL_01020;OJHEIEBF_01947;OHHEJDIF_03003;OBPAEDDO_02796;LBACGIHD_00560;HNMBFMDJ_04116;KIPKJAPL_02330;EHOGFMGO_01977;DPOGEKJJ_00618;LDAFADHK_02785;LDEOJMPC_03296;DKMKOKFA_02145;LDGHKELH_01158;NIDIMMPG_01662;NHOBAAIO_01877;NEHPHFBI_00466;NAOIOOGN_…	ABBHDKBN_00249	WP_004178775.1	100	833	0	0	1	833	1	833	0	1755	1	MULTISPECIES: copper-exporting P-type ATPase CopA	Enterobacteriaceae	23	23	0	38.3	38.3	0	87.865	0	38.577	14976000000	372	Intensity ->	27.2611	25.6586	24.2634	23.6615	27.9471	23.5512	27.9263	24.4694	25.3156
ABBHDKBN_00256 Ferrochelatase;OBPAEDDO_02789 Ferrochelatase;MMBPMBEH_03716 Ferrochelatase;PPLOJMMN_01355 Ferrochelatase;POANJPPA_02194 Ferrochelatase;PLHOMEHO_01043 Ferrochelatase;PHFOGIIG_02314 Ferrochelatase;PGGPIPGL_04081 Ferrochelatase;PDHOICOE_00476 F		0.105222	0.0361783		0.27857	0.0852441		0.126419	-0.040648		0.100429	-0.0328923	ABBHDKBN_00256;OBPAEDDO_02789;MMBPMBEH_03716;PPLOJMMN_01355;POANJPPA_02194;PLHOMEHO_01043;PHFOGIIG_02314;PGGPIPGL_04081;PDHOICOE_00476;PDCEEBFL_01013;OJHEIEBF_01954;OHHEJDIF_02996;NOHKOBHI_00173;EHOGFMGO_01970;NNNPJDNC_01205;NJABOMKP_01913;NIDIMMPG_01669;NHOBAAIO_01884;NEHPHFBI_00473;NAOIOOGN_02688;MOMKEPDA_00188;MOJHFLHB_00665;JLCIPNGE_00949;JGAACPEG_01577;MLJPOPCO_01645;MLHAEAGN_02118;LDAFADHK_…	ABBHDKBN_00256	WP_002892189.1	100	320	0	0	1	320	1	320	0	684	1	MULTISPECIES: ferrochelatase	Enterobacteriaceae	12	12	1	51.9	51.9	5.3	35.787	0	13.828	5718600000	297	Intensity ->	25.4888	25.3289	23.8969	25.967	26.0901	25.6832	25.9365	25.9516	24.57
PPLOJMMN_01356 Adenylate kinase;JGAACPEG_01576 Adenylate kinase;PLHOMEHO_01044 Adenylate kinase;PHFOGIIG_02313 Adenylate kinase;PGGPIPGL_04080 Adenylate kinase;PDHOICOE_00477 Adenylate kinase;PDCEEBFL_01012 Adenylate kinase;OJHEIEBF_01955 Adenylate kinase;		2.11741	-0.1685		2.28933	-0.17447		0.488999	-0.0583878		1.89677	-0.155837	PPLOJMMN_01356;JGAACPEG_01576;PLHOMEHO_01044;PHFOGIIG_02313;PGGPIPGL_04080;PDHOICOE_00477;PDCEEBFL_01012;OJHEIEBF_01955;OHHEJDIF_02995;OBPAEDDO_02788;NOHKOBHI_00172;NNNPJDNC_01204;NJABOMKP_01914;NIDIMMPG_01670;POANJPPA_02193;NEHPHFBI_00474;NDKMCODD_01473;NAOIOOGN_02689;NANGKDPO_02175;MOMKEPDA_00187;MOJHFLHB_00664;MMBPMBEH_03717;MLJPOPCO_01644;MLHAEAGN_02117;MIFODHDK_00417;MGNOKNHM_01905;MFLHIALH_…	PPLOJMMN_01356	WP_002892184.1	100	214	0	0	1	214	1	214	2.58e-140	449	1	MULTISPECIES: adenylate kinase	Enterobacteriaceae	14	14	1	55.6	55.6	4.2	23.548	0	61.84	368020000000	1676	Intensity ->	31.5731	31.5318	31.4088	31.8224	31.0428	31.5766	31.5055	31.6815	30.9195
ABBHDKBN_00261 DNA polymerase III subunit tau;JDODKMIM_00479 DNA polymerase III subunit tau;POANJPPA_02189 DNA polymerase III subunit tau;MDFLOMJF_02478 DNA polymerase III subunit tau;JLCIPNGE_00944 DNA polymerase III subunit tau;OHHEJDIF_02991 DNA polymer		0.84051	0.216646		0.278776	0.0924128		1.43868	0.280862		0.718579	0.183254	ABBHDKBN_00261;JDODKMIM_00479;POANJPPA_02189;MDFLOMJF_02478;JLCIPNGE_00944;OHHEJDIF_02991;IFMLMCEN_02066;HBOELNEG_01772;DAPHJGNK_01741;AKECAJDH_01571;MLJPOPCO_01640;BBOICAOD_02138;BIJIKNOD_00849;HCDJKCEB_00823;LDGHKELH_01170;LIHPPEIE_00141;NJABOMKP_01918	ABBHDKBN_00261	WP_065900820.1	100	635	0	0	1	635	1	635	0	1332	0	DNA polymerase III subunit gamma/tau	Klebsiella pneumoniae	11	2	0	23.9	3	0	69.553	0.00099272	2.0651	699610000	33	Intensity ->	25.0933	24.9664	24.4485	24.5383	25.8579	24.5323	24.8013	24.6356	23.4528
ABBHDKBN_00262 Adenine phosphoribosyltransferase;NHOBAAIO_01890 Adenine phosphoribosyltransferase;PGGPIPGL_04075 Adenine phosphoribosyltransferase;PDHOICOE_00482 Adenine phosphoribosyltransferase;OJHEIEBF_01960 Adenine phosphoribosyltransferase;OHHEJDIF_02		2.24628	0.5873		2.00971	0.562815		1.61047	0.433849		1.92015	0.523737	ABBHDKBN_00262;NHOBAAIO_01890;PGGPIPGL_04075;PDHOICOE_00482;OJHEIEBF_01960;OHHEJDIF_02990;JLCIPNGE_00943;MCLKNHFK_02835;NDKMCODD_01468;POANJPPA_02188;NAOIOOGN_02694;MOMKEPDA_00182;MMBPMBEH_03722;MLJPOPCO_01639;NJABOMKP_01919;MGNOKNHM_01910;PHFOGIIG_02308;MFLHIALH_02317;HBOELNEG_01771;LDEOJMPC_03309;LKHBKNGK_01336;LIHPPEIE_00142;LICHAJAM_02577;LEHBAPKF_02520;LDGHKELH_01171;MDFLOMJF_02477;LBAFEENC_…	ABBHDKBN_00262	WP_002892145.1	100	183	0	0	1	183	1	183	1.44e-117	381	0	MULTISPECIES: adenine phosphoribosyltransferase	Enterobacteriaceae	11	11	0	62.3	62.3	0	20.077	0	36.132	45653000000	658	Intensity ->	27.8955	28.3513	28.8088	28.2821	28.4884	28.6987	27.5886	28.6063	27.7425
ABBHDKBN_00267 Mechanosensitive channel MscK;JODBNEFA_04481 Mechanosensitive channel MscK;NIDIMMPG_01680 Mechanosensitive channel MscK;NJABOMKP_01924 Mechanosensitive channel MscK;PPLOJMMN_01366 Mechanosensitive channel MscK;HCJAAKCC_03965 Mechanosensitive		0.384268	-0.0675012		0.966968	-0.129158		0.595338	-0.0850973		1.30433	-0.156218	ABBHDKBN_00267;JODBNEFA_04481;NIDIMMPG_01680;NJABOMKP_01924;PPLOJMMN_01366;HCJAAKCC_03965;POANJPPA_02183;PLHOMEHO_01054;PHFOGIIG_02303;PGGPIPGL_04070;PDHOICOE_00487;OJHEIEBF_01965;OHHEJDIF_02985;OBPAEDDO_02778;NOHKOBHI_00162;NNNPJDNC_01194;JMDIKAPH_02023;HCKAPHMK_00163;JLCIPNGE_00938;EHOGFMGO_01959;DPOGEKJJ_00636;JPKDPIEF_02069;KGDHKPMH_02452;DKMKOKFA_02127;KIPKJAPL_02348;NHOBAAIO_01895;MOMKEPDA_…	ABBHDKBN_00267	WP_004177234.1	100	1115	0	0	1	1115	1	1115	0	2340	1	MULTISPECIES: mechanosensitive channel MscK	Enterobacteriaceae	16	16	2	21.8	21.8	3.1	126.49	0	30.613	9475700000	577	Intensity ->	26.5461	25.8231	26.3659	24.5714	25.6135	26.2171	26.8169	26.2219	26.0751
ABBHDKBN_00268 HTH-type transcriptional regulator AcrR;POANJPPA_02182 HTH-type transcriptional regulator AcrR;PLHOMEHO_01055 HTH-type transcriptional regulator AcrR;PHFOGIIG_02302 HTH-type transcriptional regulator AcrR;PDHOICOE_00488 HTH-type transcriptio		0.0626738	0.0275256		0.058041	0.024011		0.176169	-0.0642834		0.410224	0.130193	ABBHDKBN_00268;POANJPPA_02182;PLHOMEHO_01055;PHFOGIIG_02302;PDHOICOE_00488;PDCEEBFL_01001;OJHEIEBF_01966;OHHEJDIF_02984;OBPAEDDO_02777;NOHKOBHI_00161;NNNPJDNC_01193;NJABOMKP_01925;NIDIMMPG_01681;NHOBAAIO_01896;PPLOJMMN_01367;NDKMCODD_01462;NAOIOOGN_02700;NANGKDPO_02164;MOMKEPDA_00176;MOJHFLHB_00653;MMBPMBEH_03728;MLJPOPCO_01633;MLHAEAGN_02106;JGNKHNGP_00629;JGAACPEG_01565;JLCIPNGE_00937;IONIJJIE_…	ABBHDKBN_00268	WP_002892080.1	100	216	0	0	1	216	1	216	6.77e-144	459	2	MULTISPECIES: multidrug efflux transporter transcriptional repressor AcrR	Enterobacteriaceae	2	2	2	12	12	12	24.755	0.0004152	2.9889	725890000	24	Intensity ->	25.8421	25.1278	23.9889	24.7085	24.7472	24.9167	25.2043	25.8262	24.1608
ABBHDKBN_00269 Multidrug efflux pump subunit AcrA;NNNPJDNC_01192 Multidrug efflux pump subunit AcrA;GBJBBMAD_01530 Multidrug efflux pump subunit AcrA;COKEOJOB_02704 Multidrug efflux pump subunit AcrA;FFEFNEEE_00161 Multidrug efflux pump subunit AcrA;FAFFAF		2.17202	0.588349		1.0909	0.369646		0.472458	0.192254		1.45287	0.446094	ABBHDKBN_00269;NNNPJDNC_01192;GBJBBMAD_01530;COKEOJOB_02704;FFEFNEEE_00161;FAFFAFNI_00010;FAAJJJPM_02381;EMJPEEDP_00996;NOHKOBHI_00160;JDODKMIM_00487;JGNKHNGP_00630;CPNDFLLE_03400;CNGOPJHG_02408;CJCECFGL_01714;CILGFONI_02244;AKECAJDH_01579;FKMLNFIO_02857;IFMLMCEN_02058;ELBEMKON_00196;IFJFPDBC_01898;HMILANMN_02370;HKDDHMGF_02255;HCKAPHMK_00161;HNMBFMDJ_04136;HCJAAKCC_03967;HBOELNEG_01764;GPMMLBAB_…	ABBHDKBN_00269	WP_004177236.1	100	397	0	0	1	397	1	397	0	832	1	MULTISPECIES: multidrug efflux RND transporter periplasmic adaptor subunit AcrA	Enterobacteriaceae	29	1	0	86.4	9.8	0	42.256	0.0010764	1.8859	3377500000	89	Intensity ->	25.1391	25.9796	25.6859	24.7303	25.5786	24.9352	24.9565	24.3415	25.6746
PPLOJMMN_01371 Hemolysin expression-modulating protein Hha;POANJPPA_02178 Hemolysin expression-modulating protein Hha;PLHOMEHO_01059 Hemolysin expression-modulating protein Hha;PHFOGIIG_02298 Hemolysin expression-modulating protein Hha;PGGPIPGL_02973 Hemol		0.0116712	0.00582266		0.0976025	-0.0441833		0.385671	0.131711		0.118536	0.0511601	PPLOJMMN_01371;POANJPPA_02178;PLHOMEHO_01059;PHFOGIIG_02298;PGGPIPGL_02973;PDHOICOE_00492;PDCEEBFL_00997;OJHEIEBF_01970;OHHEJDIF_02980;OBPAEDDO_02773;NOHKOBHI_00157;NNNPJDNC_01189;NJABOMKP_01929;MFLHIALH_02307;MDFLOMJF_02467;NEHPHFBI_00489;NDKMCODD_01458;NAOIOOGN_02704;NANGKDPO_02160;MOMKEPDA_00172;MOJHFLHB_00649;MMBPMBEH_03732;MLJPOPCO_01629;MLHAEAGN_02102;MIFODHDK_00432;MGNOKNHM_01920;NIDIMMPG_…	PPLOJMMN_01371	WP_002892050.1	100	72	0	0	1	72	1	72	1.75e-41	153	1	MULTISPECIES: hemolysin expression modulator Hha	Proteobacteria	3	3	3	55.6	55.6	55.6	8.6279	0.00021829	3.2803	1932700000	42	Intensity ->	23.8095	24.6074	25.0209	25.5303	23.0183	24.4289	25.4946	25.2653	25.4373
PPLOJMMN_01373 Inner membrane protein YlaC;POANJPPA_02176 Inner membrane protein YlaC;PLHOMEHO_01061 Inner membrane protein YlaC;PHFOGIIG_02296 Inner membrane protein YlaC;PGGPIPGL_02975 Inner membrane protein YlaC;PDHOICOE_00494 Inner membrane protein Yla		0.469534	0.160607		0.207013	0.0792384		0.12251	0.0483431		0.300113	0.1114	PPLOJMMN_01373;POANJPPA_02176;PLHOMEHO_01061;PHFOGIIG_02296;PGGPIPGL_02975;PDHOICOE_00494;PDCEEBFL_00995;OJHEIEBF_01972;OHHEJDIF_02978;OBPAEDDO_02771;NOHKOBHI_00155;NNNPJDNC_01187;NJABOMKP_01931;NIDIMMPG_01687;NHOBAAIO_01902;NEHPHFBI_00491;NAOIOOGN_02706;MOMKEPDA_00170;MOJHFLHB_00647;MMBPMBEH_03734;MLJPOPCO_01627;MLHAEAGN_02100;MIFODHDK_00434;MGNOKNHM_01922;MFLHIALH_02305;MDFLOMJF_02465;LKKPCFJO_…	PPLOJMMN_01373	WP_002892026.1	100	156	0	0	1	156	1	156	7.29e-101	331	1	MULTISPECIES: membrane protein	Enterobacteriaceae	4	1	0	29.5	9.6	0	18.432	0.0014428	1.7288	42546000	2	Intensity ->	24.3946	24.7727	24.0806	23.4667	24.4297	24.2605	23.8294	25.3236	25.9618
ABBHDKBN_00276 hypothetical protein;DIBEHLKB_02484 hypothetical protein;LBACGIHD_00587 hypothetical protein;NJABOMKP_01933 hypothetical protein;OHHEJDIF_02976 hypothetical protein;OJHEIEBF_01974 hypothetical protein;PPLOJMMN_01375 hypothetical protein;POAN		0.0130887	0.00593303		0.145396	0.0551789		0.0563339	-0.0227973		0.0420475	0.0184139	ABBHDKBN_00276;DIBEHLKB_02484;LBACGIHD_00587;NJABOMKP_01933;OHHEJDIF_02976;OJHEIEBF_01974;PPLOJMMN_01375;POANJPPA_02174;PHFOGIIG_02294;PGGPIPGL_02977;PDHOICOE_00496;PDCEEBFL_00993;LAMNHLIM_01616;OBPAEDDO_02769;KGDHKPMH_02443;FAAJJJPM_02388;ELBEMKON_00203;EIGBNDKD_01210;EHOGFMGO_01950;DPOGEKJJ_00645;DLHAIOGB_00974;LBAFEENC_01389;LDAFADHK_02812;LDEOJMPC_03323;MIFODHDK_00436;NIDIMMPG_01689;NHOBAAIO_…	ABBHDKBN_00276	WP_004177238.1	100	232	0	0	1	232	1	232	7.93e-155	492	0	MULTISPECIES: GNAT family N-acetyltransferase	Enterobacteriaceae	2	2	1	17.2	17.2	10.8	26.605	0.0036971	1.3329	78469000	6	Intensity ->	24.3607	24.9011	23.7307	25.756	24.8772	23.9404	25.7608	24.725	25.2104
PLHOMEHO_01081 hypothetical protein;PDCEEBFL_00975 hypothetical protein;MLJPOPCO_01606 hypothetical protein;MLHAEAGN_02080 hypothetical protein;NOHKOBHI_00135 hypothetical protein;NNNPJDNC_01167 hypothetical protein;NJABOMKP_01952 hypothetical protein;NAOI		0.370842	0.138982		0.456598	0.159206		0.649414	0.192205		0.282552	0.104998	PLHOMEHO_01081;PDCEEBFL_00975;MLJPOPCO_01606;MLHAEAGN_02080;NOHKOBHI_00135;NNNPJDNC_01167;NJABOMKP_01952;NAOIOOGN_02727;MOJHFLHB_00627;LKHBKNGK_01368;JLFCAHLI_01259;JGNKHNGP_00655;LIHPPEIE_00175;LDGHKELH_01204;LDEOJMPC_03341;LDAFADHK_02830;LBACGIHD_00605;JGAACPEG_01539;IFJFPDBC_01923;HKDDHMGF_02230;FFEFNEEE_00136;FAFFAFNI_03940;HCKAPHMK_00136;HCDJKCEB_00789;GLDDMOCL_02203;GFENDMHA_00670;FKMLNFIO_…	PLHOMEHO_01081	WP_004147352.1	100	85	0	0	1	85	1	85	1.95e-46	169	1	MULTISPECIES: hypothetical protein	Enterobacteriaceae	4	1	1	81.2	18.8	18.8	9.5438	0	30.128	363990000	45	Intensity ->	25.2093	24.5125	24.3748	24.4893	24.9508	25.0416	24.6321	25.6577	25.6617
ABBHDKBN_00295 hypothetical protein;JODBNEFA_01989 hypothetical protein;PDCEEBFL_00967 hypothetical protein;PPLOJMMN_01394 hypothetical protein;POANJPPA_02155 hypothetical protein;PLHOMEHO_01082 hypothetical protein;PHFOGIIG_02275 hypothetical protein;PGGP		0.450738	0.181369		0.562899	0.205608		1.06208	0.309261		1.15577	0.338401	ABBHDKBN_00295;JODBNEFA_01989;PDCEEBFL_00967;PPLOJMMN_01394;POANJPPA_02155;PLHOMEHO_01082;PHFOGIIG_02275;PGGPIPGL_02996;MOMKEPDA_00149;MOJHFLHB_00626;OJHEIEBF_01993;OHHEJDIF_02957;OBPAEDDO_02750;NOHKOBHI_00134;NNNPJDNC_01166;NJABOMKP_01953;NIDIMMPG_01708;NHOBAAIO_01923;NEHPHFBI_00512;NAOIOOGN_02728;PDHOICOE_00515;JLFCAHLI_01260;JGNKHNGP_00656;MMBPMBEH_03755;LEHBAPKF_02487;DPOGEKJJ_00671;JPKDPIEF_…	ABBHDKBN_00295	WP_004178755.1	100	135	0	0	1	135	1	135	1.52e-84	282	1	MULTISPECIES: dTDP-glucose pyrophosphorylase	Enterobacteriaceae	6	6	1	68.9	68.9	9.6	14.612	0	6.5505	3353700000	130	Intensity ->	23.8313	25.3186	24.4218	24.3075	25.2021	24.4043	24.1066	24.7603	24.7412
PPLOJMMN_01396 putative lipoprotein YbaY;JGAACPEG_01536 putative lipoprotein YbaY;PLHOMEHO_01084 putative lipoprotein YbaY;PHFOGIIG_02273 putative lipoprotein YbaY;PGGPIPGL_02998 putative lipoprotein YbaY;PDHOICOE_00517 putative lipoprotein YbaY;PDCEEBFL_0		0.00914507	-0.00457018		1.41507	0.350814		0.107023	-0.0440029		0.363567	0.132531	PPLOJMMN_01396;JGAACPEG_01536;PLHOMEHO_01084;PHFOGIIG_02273;PGGPIPGL_02998;PDHOICOE_00517;PDCEEBFL_00965;OJHEIEBF_01995;OHHEJDIF_02955;OBPAEDDO_02748;NOHKOBHI_00132;NNNPJDNC_01164;NJABOMKP_01955;NIDIMMPG_01710;POANJPPA_02153;NEHPHFBI_00514;NDKMCODD_01433;NAOIOOGN_02730;NANGKDPO_02135;MOMKEPDA_00147;MOJHFLHB_00624;MMBPMBEH_03757;MLJPOPCO_01603;MLHAEAGN_02077;MIFODHDK_00457;MGNOKNHM_01945;MFLHIALH_…	PPLOJMMN_01396	WP_002891903.1	100	163	0	0	1	163	1	163	4.68e-103	338	1	MULTISPECIES: glycoprotein/polysaccharide metabolism	Enterobacteriaceae	2	2	2	27	27	27	17.049	0	9.0002	298370000000	1357	Intensity ->	28.5332	31.6316	30.0938	32.0697	31.4199	30.9171	30.0689	30.6819	31.2373
ABBHDKBN_00302 putative multidrug resistance ABC transporter ATP-binding/permease protein YheI;JODBNEFA_01982 putative multidrug resistance ABC transporter ATP-binding/permease protein YheI;NHOBAAIO_01930 putative multidrug resistance ABC transporter ATP-b		0.152039	0.0561943		0.250028	0.0847077		0.661563	0.16695		0.436711	0.131971	ABBHDKBN_00302;JODBNEFA_01982;NHOBAAIO_01930;NIDIMMPG_01715;PPLOJMMN_01401;HBOELNEG_01731;POANJPPA_02148;PHFOGIIG_02268;PGGPIPGL_03003;PDHOICOE_00523;PDCEEBFL_00960;OJHEIEBF_02000;OHHEJDIF_02950;OBPAEDDO_02743;NOHKOBHI_00127;NJABOMKP_01960;JLFCAHLI_01267;HCDJKCEB_00781;JGNKHNGP_00663;DPOGEKJJ_00678;DLHAIOGB_01000;JPKDPIEF_02104;KGDHKPMH_02417;DIBEHLKB_02510;KIPKJAPL_02383;NAOIOOGN_02735;MOMKEPDA_…	ABBHDKBN_00302	WP_004147344.1	100	590	0	0	1	590	1	590	0	1238	0	MULTISPECIES: SmdA family multidrug ABC transporter permease/ATP-binding protein	Enterobacteriaceae	4	4	1	14.1	14.1	3.4	65.639	0.00074738	2.4701	520490000	50	Intensity ->	23.3909	25.1113	25.7652	23.5963	25.4539	24.3835	23.7104	24.8149	25.7306
PPLOJMMN_01402 DNA-binding transcriptional activator DecR;JGAACPEG_01530 DNA-binding transcriptional activator DecR;PLHOMEHO_01090 DNA-binding transcriptional activator DecR;PHFOGIIG_02267 DNA-binding transcriptional activator DecR;PGGPIPGL_03004 DNA-bindi		0.0284982	-0.0127432		0.326475	-0.11448		0.678873	0.182848		0.00215679	-0.000972927	PPLOJMMN_01402;JGAACPEG_01530;PLHOMEHO_01090;PHFOGIIG_02267;PGGPIPGL_03004;PDHOICOE_00524;PDCEEBFL_00959;OJHEIEBF_02001;OHHEJDIF_02949;OBPAEDDO_02742;NOHKOBHI_00126;NNNPJDNC_01158;NJABOMKP_01961;NIDIMMPG_01716;POANJPPA_02147;NEHPHFBI_00520;NDKMCODD_01427;NAOIOOGN_02736;NANGKDPO_02129;MOMKEPDA_00140;MOJHFLHB_00618;MMBPMBEH_03763;MLJPOPCO_01597;MLHAEAGN_02071;MIFODHDK_00463;MGNOKNHM_01951;MFLHIALH_…	PPLOJMMN_01402	WP_002891873.1	100	152	0	0	1	152	1	152	6.84e-98	322	1	MULTISPECIES: Lrp/AsnC family transcriptional regulator	Enterobacteriaceae	1	1	1	13.8	13.8	13.8	17.354	0.0041489	1.2695	66465000	5	Intensity ->	24.0858	24.7756	24.9376	24.7536	23.5688	25.5846	25.4903	24.5739	25.0676
POANJPPA_02146 hypothetical protein;DAPHJGNK_01698 hypothetical protein;PLHOMEHO_01091 putative siderophore biosynthesis protein SbnA;PHFOGIIG_02266 putative siderophore biosynthesis protein SbnA;PGGPIPGL_03005 putative siderophore biosynthesis protein Sbn		1.02458	0.250262		0.597872	0.158888		0.572435	0.151122		1.30396	0.28641	POANJPPA_02146;DAPHJGNK_01698;PLHOMEHO_01091;PHFOGIIG_02266;PGGPIPGL_03005;PDHOICOE_00525;PDCEEBFL_00958;OJHEIEBF_02002;OHHEJDIF_02948;OBPAEDDO_02741;NOHKOBHI_00125;NNNPJDNC_01157;JAHBEKLM_02000;NJABOMKP_01962;NHOBAAIO_01932;NEHPHFBI_00521;NDKMCODD_01426;NAOIOOGN_02737;MOMKEPDA_00139;MOJHFLHB_00617;MMBPMBEH_03764;MLJPOPCO_01596;MLHAEAGN_02070;MGNOKNHM_01952;NIDIMMPG_01717;IONIJJIE_01449;MIFODHDK_…	POANJPPA_02146	WP_116777705.1	100	173	0	0	1	173	1	173	1.97e-113	373	4	pyridoxal-phosphate dependent enzyme, partial	Klebsiella pneumoniae	1	1	1	10.6	10.6	10.6	23.557	0.0014641	1.7618	8556800	2	Intensity ->	23.7396	24.6626	25.0248	24.4333	25.1446	25.4112	25.0204	25.1055	25.416
ABBHDKBN_00307 7-cyano-7-deazaguanine synthase;NNNPJDNC_01154 7-cyano-7-deazaguanine synthase;PPLOJMMN_01406 7-cyano-7-deazaguanine synthase;PLHOMEHO_01094 7-cyano-7-deazaguanine synthase;PHFOGIIG_02263 7-cyano-7-deazaguanine synthase;KBELINKH_00213 7-cyan		0.0683837	-0.0278353		0.00161321	0.000710825		0.350106	-0.106874		0.225083	0.0807145	ABBHDKBN_00307;NNNPJDNC_01154;PPLOJMMN_01406;PLHOMEHO_01094;PHFOGIIG_02263;KBELINKH_00213;MOJHFLHB_00614;PDCEEBFL_00955;OJHEIEBF_02005;OHHEJDIF_02945;OBPAEDDO_02738;NOHKOBHI_00122;NJABOMKP_01965;HHBCICDJ_01934;NIDIMMPG_01720;NHOBAAIO_01935;NEHPHFBI_00524;NDKMCODD_01423;PDHOICOE_00528;NAOIOOGN_02740;KAKJGGOB_00838;HKDDHMGF_02217;JODBNEFA_01977;COKEOJOB_02749;NANGKDPO_02125;LEHBAPKF_02475;EIGBNDKD_…	ABBHDKBN_00307	WP_002891863.1	100	233	0	0	1	233	1	233	8.53e-158	500	1	MULTISPECIES: 7-cyano-7-deazaguanine synthase QueC	Enterobacteriaceae	6	6	1	48.5	48.5	9.9	25.662	0	14.094	1945200000	154	Intensity ->	25.1835	25.4605	25.2897	25.9926	25.0793	24.312	25.6235	25.3869	24.6796
PPLOJMMN_01409 Peptidyl-prolyl cis-trans isomerase D;POANJPPA_02139 Peptidyl-prolyl cis-trans isomerase D;NIDIMMPG_01723 Peptidyl-prolyl cis-trans isomerase D;MDFLOMJF_02428 Peptidyl-prolyl cis-trans isomerase D;JLCIPNGE_00894 Peptidyl-prolyl cis-trans iso		1.24242	0.574421		1.22657	0.53476		0.194528	0.130385		0.229406	0.159464	PPLOJMMN_01409;POANJPPA_02139;NIDIMMPG_01723;MDFLOMJF_02428;JLCIPNGE_00894;JGNKHNGP_00672;JDODKMIM_00529;IHIMMCCN_02834;IFMLMCEN_02016;HBOELNEG_01722;DAPHJGNK_01691;AKECAJDH_01620;ABBHDKBN_00310	PPLOJMMN_01409	WP_023282235.1	100	624	0	0	1	624	1	624	0	1308	0	MULTISPECIES: peptidylprolyl isomerase	Klebsiella	31	1	0	69.7	5	0	67.821	0.00039448	2.7202	8820400000	83	Intensity ->	28.0989	23.9735	28.8904	25.2577	25.3292	24.2898	25.7935	25.327	24.6228
PPLOJMMN_01410 DNA-binding protein HU-beta;NIDIMMPG_01724 DNA-binding protein HU-beta;PLHOMEHO_01098 DNA-binding protein HU-beta;PHFOGIIG_02259 DNA-binding protein HU-beta;PGGPIPGL_03012 DNA-binding protein HU-beta;PDHOICOE_00532 DNA-binding protein HU-bet		0.278457	-0.0430649		0.263972	0.0546467		0.467158	0.0791184		0.159873	0.0355437	PPLOJMMN_01410;NIDIMMPG_01724;PLHOMEHO_01098;PHFOGIIG_02259;PGGPIPGL_03012;PDHOICOE_00532;PDCEEBFL_00951;OJHEIEBF_02009;OHHEJDIF_02941;OBPAEDDO_02734;NOHKOBHI_00118;NNNPJDNC_01150;NJABOMKP_01969;JDODKMIM_00530;NHOBAAIO_01939;NEHPHFBI_00528;NDKMCODD_01419;NAOIOOGN_02744;MOMKEPDA_00132;MOJHFLHB_00610;MMBPMBEH_03771;MLJPOPCO_01589;MLHAEAGN_02063;MIFODHDK_00471;MGNOKNHM_01959;MFLHIALH_02268;MDFLOMJF_…	PPLOJMMN_01410	WP_002444653.1	100	90	0	0	1	90	1	90	8.6e-50	180	1	MULTISPECIES: DNA-binding protein HU-beta	Enterobacterales	12	11	11	61.1	61.1	61.1	9.1374	0	43.622	359240000000	1341	Intensity ->	31.0371	30.9591	31.4549	31.5258	31.5938	31.1973	31.3987	31.2377	31.4154
POANJPPA_02137 Lon protease;HBOELNEG_01720 Lon protease;MCLKNHFK_02885 Lon protease;PHFOGIIG_02258 Lon protease;PGGPIPGL_03013 Lon protease;PDHOICOE_00533 Lon protease;PDCEEBFL_00950 Lon protease;OJHEIEBF_02010 Lon protease;OHHEJDIF_02940 Lon protease;OBPA		1.07045	0.461695		1.48165	0.52452		1.16894	0.44445		1.51866	0.562207	POANJPPA_02137;HBOELNEG_01720;MCLKNHFK_02885;PHFOGIIG_02258;PGGPIPGL_03013;PDHOICOE_00533;PDCEEBFL_00950;OJHEIEBF_02010;OHHEJDIF_02940;OBPAEDDO_02733;NOHKOBHI_00117;NNNPJDNC_01149;LKKPCFJO_00179;NJABOMKP_01970;NHOBAAIO_01940;NAOIOOGN_02745;NANGKDPO_02121;MOMKEPDA_00131;MOJHFLHB_00609;MLJPOPCO_01588;MLHAEAGN_02062;MIFODHDK_00472;MGNOKNHM_01960;MFLHIALH_02267;JGNKHNGP_00674;MDFLOMJF_02426;LKHBKNGK_…	POANJPPA_02137	WP_004151336.1	100	784	0	0	1	784	1	784	0	1664	1	MULTISPECIES: endopeptidase La	Enterobacteriaceae	62	1	0	75	2.2	0	87.471	0	5.7157	12866000000	146	Intensity ->	24.4897	24.4635	24.1429	27.3142	26.9742	24.5455	24.9738	24.7356	23.1891
ABBHDKBN_00313 ATP-dependent Clp protease ATP-binding subunit ClpX;PPLOJMMN_01412 ATP-dependent Clp protease ATP-binding subunit ClpX;POANJPPA_02136 ATP-dependent Clp protease ATP-binding subunit ClpX;PLHOMEHO_01100 ATP-dependent Clp protease ATP-binding s		2.55424	-0.171753		3.76795	-0.206988		1.3589	-0.106945		2.44449	-0.159123	ABBHDKBN_00313;PPLOJMMN_01412;POANJPPA_02136;PLHOMEHO_01100;PHFOGIIG_02257;PGGPIPGL_03014;PDHOICOE_00534;PDCEEBFL_00949;OJHEIEBF_02011;OHHEJDIF_02939;OBPAEDDO_02732;NOHKOBHI_00116;NNNPJDNC_01148;NJABOMKP_01971;NIDIMMPG_01726;NHOBAAIO_01941;NEHPHFBI_00530;NAOIOOGN_02746;NANGKDPO_02120;MOMKEPDA_00130;MOJHFLHB_00608;MMBPMBEH_03773;MLJPOPCO_01587;MLHAEAGN_02061;MIFODHDK_00473;MGNOKNHM_01961;MFLHIALH_…	ABBHDKBN_00313	WP_002891807.1	100	424	0	0	1	424	1	424	0	894	2	MULTISPECIES: ATP-dependent protease ATP-binding subunit ClpX	Enterobacteriaceae	27	27	1	81.4	81.4	5.2	46.293	0	112.67	115440000000	1781	Intensity ->	29.9309	29.8364	29.7617	29.9796	29.8717	29.8803	29.9207	30.409	29.3227
PPLOJMMN_01413 ATP-dependent Clp protease proteolytic subunit;NEHPHFBI_00531 ATP-dependent Clp protease proteolytic subunit;PGGPIPGL_03015 ATP-dependent Clp protease proteolytic subunit;PDHOICOE_00535 ATP-dependent Clp protease proteolytic subunit;PDCEEBFL		1.58608	0.106855		1.65049	0.108641		0.936553	0.069046		1.00495	0.0750711	PPLOJMMN_01413;NEHPHFBI_00531;PGGPIPGL_03015;PDHOICOE_00535;PDCEEBFL_00948;OJHEIEBF_02012;OHHEJDIF_02938;OBPAEDDO_02731;NOHKOBHI_00115;NNNPJDNC_01147;NJABOMKP_01972;JGNKHNGP_00676;LKKPCFJO_00177;NDKMCODD_01416;PLHOMEHO_01101;NAOIOOGN_02747;NANGKDPO_02119;MOMKEPDA_00129;MOJHFLHB_00607;MMBPMBEH_03774;MLJPOPCO_01586;MLHAEAGN_02060;MIFODHDK_00474;MGNOKNHM_01962;NHOBAAIO_01942;MFLHIALH_02265;PHFOGIIG_…	PPLOJMMN_01413	WP_002891804.1	100	207	0	0	1	207	1	207	3.77e-140	447	1	MULTISPECIES: ATP-dependent Clp endopeptidase proteolytic subunit ClpP	Gammaproteobacteria	10	10	3	39.6	39.6	11.1	23.184	0	113.29	324470000000	1962	Intensity ->	30.7385	31.1358	31.0908	31.4775	31.389	31.5159	31.2641	31.3386	31.2111
ABBHDKBN_00315 Trigger factor;NJABOMKP_01973 Trigger factor;POANJPPA_02134 Trigger factor;PLHOMEHO_01102 Trigger factor;PGGPIPGL_03016 Trigger factor;PDHOICOE_00536 Trigger factor;PDCEEBFL_00947 Trigger factor;OHHEJDIF_02937 Trigger factor;NOHKOBHI_00114 T		1.50039	-0.0929123		2.36617	-0.118945		0.260931	-0.0242146		1.32092	-0.0833157	ABBHDKBN_00315;NJABOMKP_01973;POANJPPA_02134;PLHOMEHO_01102;PGGPIPGL_03016;PDHOICOE_00536;PDCEEBFL_00947;OHHEJDIF_02937;NOHKOBHI_00114;HCDJKCEB_00768;HCKAPHMK_00115;NIDIMMPG_01728;NEHPHFBI_00532;NAOIOOGN_02748;MOMKEPDA_00128;MOJHFLHB_00606;MMBPMBEH_03775;MLJPOPCO_01585;MLHAEAGN_02059;MIFODHDK_00475;JMDIKAPH_01975;JLFCAHLI_01280;MGNOKNHM_01963;MDFLOMJF_02423;MCLKNHFK_02888;LKKPCFJO_00176;LKHBKNGK_…	NJABOMKP_01973	WP_004147333.1	100	432	0	0	1	432	1	432	0	890	1	MULTISPECIES: trigger factor	Enterobacteriaceae	54	54	0	77.3	77.3	0	48.126	0	323.31	2125200000000	9971	Intensity ->	34.0232	33.8342	33.8156	34.0189	33.7611	34.048	33.9873	34.0784	33.7429
PPLOJMMN_01416 hypothetical protein;POANJPPA_02132 hypothetical protein;PLHOMEHO_01104 hypothetical protein;PHFOGIIG_02253 hypothetical protein;PGGPIPGL_03018 hypothetical protein;PDHOICOE_00538 hypothetical protein;PDCEEBFL_00945 hypothetical protein;OJHE		0.388386	-0.0943655		0.386185	-0.0957655		0.240316	-0.0579314		0.252736	-0.0656335	PPLOJMMN_01416;POANJPPA_02132;PLHOMEHO_01104;PHFOGIIG_02253;PGGPIPGL_03018;PDHOICOE_00538;PDCEEBFL_00945;OJHEIEBF_02015;OHHEJDIF_02935;OBPAEDDO_02728;NOHKOBHI_00112;NNNPJDNC_01144;NJABOMKP_01975;NIDIMMPG_01730;NHOBAAIO_01945;NEHPHFBI_00534;NAOIOOGN_02750;MOMKEPDA_00126;MOJHFLHB_00604;MMBPMBEH_03777;MLJPOPCO_01583;MLHAEAGN_02057;MIFODHDK_00477;MGNOKNHM_01965;MFLHIALH_02262;MDFLOMJF_02421;MCLKNHFK_…	PPLOJMMN_01416	WP_002891647.1	100	192	0	0	1	192	1	192	6.76e-127	408	0	MULTISPECIES: lipoprotein	Enterobacteriaceae	9	9	2	71.9	71.9	13	20.835	0	15.933	83164000000	788	Intensity ->	29.1451	29.4137	29.7052	28.8843	24.7381	29.17	29.5623	29.1416	29.0853
PPLOJMMN_01421 Cytochrome bo(3) ubiquinol oxidase subunit 4;JGAACPEG_01511 Cytochrome bo(3) ubiquinol oxidase subunit 4;PLHOMEHO_01109 Cytochrome bo(3) ubiquinol oxidase subunit 4;PHFOGIIG_02248 Cytochrome bo(3) ubiquinol oxidase subunit 4;PGGPIPGL_03023 C		0.144768	-0.0958951		0.132769	-0.0689347		0.279849	0.152842		0.13693	-0.0790572	PPLOJMMN_01421;JGAACPEG_01511;PLHOMEHO_01109;PHFOGIIG_02248;PGGPIPGL_03023;PDHOICOE_00543;PDCEEBFL_00940;OJHEIEBF_02020;OHHEJDIF_02930;OBPAEDDO_02723;NOHKOBHI_00107;NNNPJDNC_01139;NJABOMKP_01980;NIDIMMPG_01735;POANJPPA_02127;NEHPHFBI_00539;NDKMCODD_01408;NAOIOOGN_02755;NANGKDPO_02111;MOMKEPDA_00121;MOJHFLHB_00599;MMBPMBEH_03782;MLJPOPCO_01578;MLHAEAGN_02052;MIFODHDK_00482;MGNOKNHM_01970;MFLHIALH_…	PPLOJMMN_01421	WP_002891634.1	100	109	0	0	1	109	1	109	4.15e-64	222	0	MULTISPECIES: cytochrome o ubiquinol oxidase subunit IV	Gammaproteobacteria	1	1	1	13.8	13.8	13.8	11.968	0	11.638	65527000	34	Intensity ->	23.5644	22.4459	23.9317	24.3616	25.053	25.6784	25.382	25.5691	25.4784
ABBHDKBN_00332 Inositol 2-dehydrogenase/D-chiro-inositol 3-dehydrogenase;JGAACPEG_01501 Inositol 2-dehydrogenase/D-chiro-inositol 3-dehydrogenase;IHIMMCCN_02812 Inositol 2-dehydrogenase/D-chiro-inositol 3-dehydrogenase;AKECAJDH_01643 Inositol 2-dehydrogena		0.0341418	-0.0327928		0.164061	-0.138921		0.492051	-0.308823		0.292296	-0.222403	ABBHDKBN_00332;JGAACPEG_01501;IHIMMCCN_02812;AKECAJDH_01643;BOOKNNFC_00614;CILGFONI_02181;CNGOPJHG_02345;CPNDFLLE_03463;DAPHJGNK_01669;DFEHMONI_00463;DPOGEKJJ_00708;EHOGFMGO_01894;EIGBNDKD_01154;EMJPEEDP_00933;FAFFAFNI_03978;FFEFNEEE_00098;FKMLNFIO_02920;GFENDMHA_00632;GLDDMOCL_02165;HBOELNEG_01700;HCKAPHMK_00098;HKDDHMGF_02192;HNMBFMDJ_04199;IFJFPDBC_01961;IFMLMCEN_01994;JDODKMIM_00551;FAAJJJPM_…	ABBHDKBN_00332	WP_004191717.1	100	392	0	0	1	392	1	392	0	844	0	MULTISPECIES: Gfo/Idh/MocA family oxidoreductase	Enterobacteriaceae	30	30	5	88.3	88.3	8.2	43.579	0	72.417	44516000000	286	Intensity ->	29.8819	25.4803	25.1261	25.5037	23.9322	25.7465	25.0172	25.2933	24.5207
ABBHDKBN_00334 hypothetical protein;MGNOKNHM_01982 hypothetical protein;POANJPPA_02115 hypothetical protein;PLHOMEHO_01121 hypothetical protein;PHFOGIIG_02236 hypothetical protein;PGGPIPGL_03035 hypothetical protein;PDHOICOE_00555 hypothetical protein;PDCE		1.13719	-0.0794492		0.382841	-0.0268528		0.834515	-0.058779		0.921571	-0.0671024	ABBHDKBN_00334;MGNOKNHM_01982;POANJPPA_02115;PLHOMEHO_01121;PHFOGIIG_02236;PGGPIPGL_03035;PDHOICOE_00555;PDCEEBFL_00928;OJHEIEBF_02032;OHHEJDIF_02918;OBPAEDDO_02711;JLFCAHLI_01299;NJABOMKP_01992;NIDIMMPG_01747;NHOBAAIO_01962;NEHPHFBI_00551;NAOIOOGN_02767;NANGKDPO_02099;MOMKEPDA_00109;MOJHFLHB_00587;MMBPMBEH_03794;MLJPOPCO_01566;MLHAEAGN_02040;MIFODHDK_00494;JKMJKANG_02818;PPLOJMMN_01433;MDFLOMJF_…	ABBHDKBN_00334	WP_002891465.1	100	163	0	0	1	163	1	163	5.56e-102	335	1	MULTISPECIES: YajQ family cyclic di-GMP-binding protein	Enterobacteriaceae	18	18	3	81	81	16	18.335	0	283.65	435230000000	2198	Intensity ->	31.8556	31.88	31.7081	31.7814	31.6133	31.807	31.6853	31.6747	31.7413
PPLOJMMN_01434 2-dehydropantoate 2-reductase;JGAACPEG_01498 2-dehydropantoate 2-reductase;PLHOMEHO_01122 2-dehydropantoate 2-reductase;PHFOGIIG_02235 2-dehydropantoate 2-reductase;PGGPIPGL_03036 2-dehydropantoate 2-reductase;PDHOICOE_00556 2-dehydropantoat		0.0557333	0.0260509		0.139071	0.0565899		0.145391	-0.0567866		0.285854	-0.106972	PPLOJMMN_01434;JGAACPEG_01498;PLHOMEHO_01122;PHFOGIIG_02235;PGGPIPGL_03036;PDHOICOE_00556;PDCEEBFL_00927;OJHEIEBF_02033;OHHEJDIF_02917;OBPAEDDO_02710;NOHKOBHI_00094;NNNPJDNC_01126;NJABOMKP_01993;NIDIMMPG_01748;POANJPPA_02114;NEHPHFBI_00552;NDKMCODD_01394;NAOIOOGN_02768;NANGKDPO_02098;MOMKEPDA_00108;MOJHFLHB_00586;MMBPMBEH_03795;MLJPOPCO_01565;MLHAEAGN_02039;MIFODHDK_00495;MGNOKNHM_01983;MFLHIALH_…	PPLOJMMN_01434	WP_002891462.1	100	303	0	0	1	303	1	303	0	651	0	MULTISPECIES: 2-dehydropantoate 2-reductase	Enterobacteriaceae	3	3	3	14.5	14.5	14.5	33.527	0.00070188	2.2336	307790000	39	Intensity ->	24.7761	24.8055	24.6426	23.6795	25.0349	24.1208	26.3409	24.2856	26.3186
ABBHDKBN_00340 Farnesyl diphosphate synthase;OJHEIEBF_02038 Farnesyl diphosphate synthase;NEHPHFBI_00557 Farnesyl diphosphate synthase;NHOBAAIO_01968 Farnesyl diphosphate synthase;NIDIMMPG_01753 Farnesyl diphosphate synthase;PPLOJMMN_01439 Farnesyl diphosp		0.366175	0.127455		0.4452	0.147773		1.18009	0.271333		0.945	0.252941	ABBHDKBN_00340;OJHEIEBF_02038;NEHPHFBI_00557;NHOBAAIO_01968;NIDIMMPG_01753;PPLOJMMN_01439;POANJPPA_02109;PLHOMEHO_01127;PGGPIPGL_03041;PDHOICOE_00561;PDCEEBFL_00922;OHHEJDIF_02912;DKMKOKFA_02054;OBPAEDDO_02705;NOHKOBHI_00089;NNNPJDNC_01121;NJABOMKP_01998;KAKJGGOB_00805;JODBNEFA_01944;JMDIKAPH_01950;EHOGFMGO_01886;DPOGEKJJ_00716;LKHBKNGK_01414;KGDHKPMH_02379;KIPKJAPL_02421;LAMNHLIM_01552;MOMKEPDA_…	ABBHDKBN_00340	WP_004144656.1	100	299	0	0	1	299	1	299	0	618	0	MULTISPECIES: (2E,6E)-farnesyl diphosphate synthase	Enterobacteriaceae	6	6	0	34.8	34.8	0	32.228	0	5.2339	1255000000	36	Intensity ->	23.3207	26.1634	24.8724	24.4664	24.5422	25.035	25.2726	24.1286	25.3568
ABBHDKBN_00341 1-deoxy-D-xylulose-5-phosphate synthase;EMJPEEDP_00924 1-deoxy-D-xylulose-5-phosphate synthase;MDFLOMJF_02397 1-deoxy-D-xylulose-5-phosphate synthase;GKKJMJPB_01610 1-deoxy-D-xylulose-5-phosphate synthase;GFENDMHA_00623 1-deoxy-D-xylulose-5-		0.177049	-0.0867992		1.02991	-0.31837		0.128159	-0.0593953		0.244787	-0.105154	ABBHDKBN_00341;EMJPEEDP_00924;MDFLOMJF_02397;GKKJMJPB_01610;GFENDMHA_00623;GBJBBMAD_01458;FKMLNFIO_02929;FAAJJJPM_02453;ELBEMKON_00268;COKEOJOB_02783;EIGBNDKD_01145;EHOGFMGO_01885;DPOGEKJJ_00717;DLHAIOGB_01039;DFEHMONI_00472;DAPHJGNK_01660;MIFODHDK_00501;MLHAEAGN_02033;MLJPOPCO_01559;MOJHFLHB_00580;MOMKEPDA_00102;NAOIOOGN_02774;NEHPHFBI_00558;NIDIMMPG_01754;NJABOMKP_01999;NNNPJDNC_01120;OHHEJDIF_…	ABBHDKBN_00341	WP_004144655.1	100	620	0	0	1	620	1	620	0	1326	0	MULTISPECIES: 1-deoxy-D-xylulose-5-phosphate synthase	Enterobacteriaceae	20	20	0	44	44	0	67.33	0	25.483	23870000000	627	Intensity ->	28.5062	28.1212	27.1054	24.4446	27.2512	28.2307	27.0956	28.0717	27.8073
POANJPPA_02107 Aldo-keto reductase IolS;OHHEJDIF_02910 Aldo-keto reductase IolS;MDFLOMJF_02396 Aldo-keto reductase IolS;JLCIPNGE_00862 Aldo-keto reductase IolS;JDODKMIM_00561 Aldo-keto reductase IolS;IFMLMCEN_01984 Aldo-keto reductase IolS;HBOELNEG_01690 A		0.256645	0.153699		0.433275	0.214024		0.457951	0.219715		0.298003	0.168166	POANJPPA_02107;OHHEJDIF_02910;MDFLOMJF_02396;JLCIPNGE_00862;JDODKMIM_00561;IFMLMCEN_01984;HBOELNEG_01690;DAPHJGNK_01659;ABBHDKBN_00342;NANGKDPO_02091;KNIGJBDP_04007;KNDIJLHM_03785;KIACFNHB_03524;KBELINKH_00179	POANJPPA_02107	WP_004893898.1	100	324	0	0	1	324	1	324	0	688	0	MULTISPECIES: aldo/keto reductase	Enterobacteriaceae	19	1	0	87.7	8.6	0	36.184	0.00023981	3.7734	6721100000	52	Intensity ->	24.8421	24.8177	25.2737	28.1906	25.3926	24.9575	24.3579	24.9256	24.5215
ABBHDKBN_00345 Transcription antitermination protein NusB;OBPAEDDO_02700 Transcription antitermination protein NusB;PPLOJMMN_01444 Transcription antitermination protein NusB;POANJPPA_02104 Transcription antitermination protein NusB;PLHOMEHO_01132 Transcrip		0.0179414	-0.00832746		0.385612	-0.139085		0.101428	0.0394267		0.120427	-0.0496948	ABBHDKBN_00345;OBPAEDDO_02700;PPLOJMMN_01444;POANJPPA_02104;PLHOMEHO_01132;PHFOGIIG_02225;PGGPIPGL_03046;PDHOICOE_00566;PDCEEBFL_00917;OJHEIEBF_02043;JLFCAHLI_01310;OHHEJDIF_02907;NOHKOBHI_00084;NNNPJDNC_01116;NJABOMKP_02003;NIDIMMPG_01758;NHOBAAIO_01973;NEHPHFBI_00562;NAOIOOGN_02778;NANGKDPO_02088;MOMKEPDA_00098;MOJHFLHB_00576;MMBPMBEH_03805;MIFODHDK_00505;MLHAEAGN_02029;MLJPOPCO_01555;LBACGIHD_…	ABBHDKBN_00345	WP_002891356.1	100	139	0	0	1	139	1	139	4.98e-88	292	1	MULTISPECIES: transcription antitermination factor NusB	Enterobacteriaceae	10	10	10	61.9	61.9	61.9	15.764	0	23.151	67730000000	641	Intensity ->	29.0967	28.448	28.6643	28.6461	28.6456	28.732	28.858	29.1857	28.7422
PPLOJMMN_01445 6,7-dimethyl-8-ribityllumazine synthase;JGAACPEG_01487 6,7-dimethyl-8-ribityllumazine synthase;PLHOMEHO_01133 6,7-dimethyl-8-ribityllumazine synthase;PHFOGIIG_02224 6,7-dimethyl-8-ribityllumazine synthase;PGGPIPGL_03047 6,7-dimethyl-8-ribity		1.69281	0.182177		2.735	0.235425		0.792412	0.102899		1.07561	0.133899	PPLOJMMN_01445;JGAACPEG_01487;PLHOMEHO_01133;PHFOGIIG_02224;PGGPIPGL_03047;PDHOICOE_00567;PDCEEBFL_00916;OJHEIEBF_02044;OHHEJDIF_02906;OBPAEDDO_02699;NOHKOBHI_00083;NNNPJDNC_01115;NJABOMKP_02004;NIDIMMPG_01759;POANJPPA_02103;NEHPHFBI_00563;NDKMCODD_01383;NAOIOOGN_02779;NANGKDPO_02087;MOMKEPDA_00097;MOJHFLHB_00575;MMBPMBEH_03806;MLJPOPCO_01554;MLHAEAGN_02028;MIFODHDK_00506;MGNOKNHM_01994;MFLHIALH_…	PPLOJMMN_01445	WP_001021161.1	100	156	0	0	1	156	1	156	5.21e-97	320	2	MULTISPECIES: 6,7-dimethyl-8-ribityllumazine synthase	Proteobacteria	12	12	12	94.9	94.9	94.9	16.156	0	80.418	406940000000	2340	Intensity ->	31.8769	31.0297	31.158	31.4671	31.8819	31.7669	31.1156	31.2256	30.7847
ABBHDKBN_00347 Riboflavin biosynthesis protein RibD;OJHEIEBF_02045 Riboflavin biosynthesis protein RibD;NAOIOOGN_02780 Riboflavin biosynthesis protein RibD;PLHOMEHO_01134 Riboflavin biosynthesis protein RibD;PPLOJMMN_01446 Riboflavin biosynthesis protein R		0.022759	0.0141689		0.067872	0.0409051		0.0805656	0.0432316		0.103761	-0.0584094	ABBHDKBN_00347;OJHEIEBF_02045;NAOIOOGN_02780;PLHOMEHO_01134;PPLOJMMN_01446;NHOBAAIO_01975;NEHPHFBI_00564;PHFOGIIG_02223;PGGPIPGL_03048;PDHOICOE_00568;PDCEEBFL_00915;OBPAEDDO_02698;LICHAJAM_02492;NOHKOBHI_00082;NNNPJDNC_01114;NJABOMKP_02005;NIDIMMPG_01760;POANJPPA_02102;JLFCAHLI_01312;JGAACPEG_01486;DPOGEKJJ_00723;DLHAIOGB_01045;JPKDPIEF_02149;KAKJGGOB_00798;DIBEHLKB_02555;LKHBKNGK_01421;MOMKEPDA_…	ABBHDKBN_00347	WP_004144650.1	100	367	0	0	1	367	1	367	0	781	1	MULTISPECIES: bifunctional diaminohydroxyphosphoribosylaminopyrimidine deaminase/5-amino-6-(5-phosphoribosylamino)uracil reductase RibD	Enterobacteriaceae	13	13	1	56.4	56.4	6	40.12	0	24.762	10669000000	379	Intensity ->	26.5309	26.9032	24.2991	23.7064	27.1525	26.8733	26.9048	24.4804	27.0007
ABBHDKBN_00348 Transcriptional repressor NrdR;NIDIMMPG_01761 Transcriptional repressor NrdR;PLHOMEHO_01135 Transcriptional repressor NrdR;PHFOGIIG_02222 Transcriptional repressor NrdR;PGGPIPGL_03049 Transcriptional repressor NrdR;PDHOICOE_00569 Transcripti		0.964474	-0.507502		0.610339	-0.351153		0.175534	-0.125882		0.765152	-0.418809	ABBHDKBN_00348;NIDIMMPG_01761;PLHOMEHO_01135;PHFOGIIG_02222;PGGPIPGL_03049;PDHOICOE_00569;PDCEEBFL_00914;OJHEIEBF_02046;OHHEJDIF_02904;OBPAEDDO_02697;NOHKOBHI_00081;JLCIPNGE_00856;MDFLOMJF_02390;NHOBAAIO_01976;PPLOJMMN_01447;NEHPHFBI_00565;NDKMCODD_01381;NAOIOOGN_02781;NANGKDPO_02085;MOMKEPDA_00095;MOJHFLHB_00573;MMBPMBEH_03808;MLJPOPCO_01552;MLHAEAGN_02026;NJABOMKP_02006;MIFODHDK_00508;POANJPPA_…	ABBHDKBN_00348	WP_002890417.1	100	149	0	0	1	149	1	149	2.73e-95	314	1	MULTISPECIES: transcriptional regulator NrdR	Enterobacteriaceae	10	10	2	59.1	59.1	8.1	17.139	0	7.9212	10129000000	305	Intensity ->	27.5615	25.3908	26.5284	26.9716	27.2657	27.8976	24.6712	25.8512	28.0452
ABBHDKBN_00349 putative lipoprotein YajI;NIDIMMPG_01762 putative lipoprotein YajI;PHFOGIIG_02221 putative lipoprotein YajI;PGGPIPGL_03050 putative lipoprotein YajI;PDHOICOE_00570 putative lipoprotein YajI;PDCEEBFL_00913 putative lipoprotein YajI;OJHEIEBF_0		0.00498731	-0.0023468		0.373359	-0.120014		0.653571	-0.182674		0.69606	-0.203716	ABBHDKBN_00349;NIDIMMPG_01762;PHFOGIIG_02221;PGGPIPGL_03050;PDHOICOE_00570;PDCEEBFL_00913;OJHEIEBF_02047;OHHEJDIF_02903;OBPAEDDO_02696;NOHKOBHI_00080;NNNPJDNC_01112;GKOGJPOJ_01290;GLDDMOCL_02148;NHOBAAIO_01977;NEHPHFBI_00566;NDKMCODD_01380;MOMKEPDA_00094;MOJHFLHB_00572;MMBPMBEH_03809;MLJPOPCO_01551;MLHAEAGN_02025;MIFODHDK_00509;MGNOKNHM_01997;MFLHIALH_02230;JGAACPEG_01484;JAHBEKLM_02045;MCLKNHFK_…	ABBHDKBN_00349	WP_065900855.1	100	179	0	0	1	179	1	179	2.67e-117	379	0	DUF3251 domain-containing protein	Klebsiella pneumoniae	6	6	2	62	62	30.7	19.344	0	9.4743	1796300000	79	Intensity ->	25.7751	25.0809	24.727	24.3713	25.4014	24.8472	25.6448	24.6746	24.5127
ABBHDKBN_00350 Nucleoside-specific channel-forming protein Tsx;PPLOJMMN_01449 Nucleoside-specific channel-forming protein Tsx;POANJPPA_02099 Nucleoside-specific channel-forming protein Tsx;PLHOMEHO_01137 Nucleoside-specific channel-forming protein Tsx;PHFO		0.487497	-0.364255		0.337364	-0.272828		0.0459364	-0.0438543		0.875557	-0.531391	ABBHDKBN_00350;PPLOJMMN_01449;POANJPPA_02099;PLHOMEHO_01137;PHFOGIIG_02220;PGGPIPGL_03051;PDHOICOE_00571;PDCEEBFL_00912;OJHEIEBF_02048;OHHEJDIF_02902;OBPAEDDO_02695;NOHKOBHI_00079;NNNPJDNC_01111;NJABOMKP_02008;NIDIMMPG_01763;NHOBAAIO_01978;NEHPHFBI_00567;NAOIOOGN_02783;MOMKEPDA_00093;MOJHFLHB_00571;MMBPMBEH_03810;MLJPOPCO_01550;MLHAEAGN_02024;MIFODHDK_00510;MGNOKNHM_01998;MFLHIALH_02229;MDFLOMJF_…	ABBHDKBN_00350	WP_002890412.1	100	294	0	0	1	294	1	294	0	616	1	MULTISPECIES: nucleoside-specific channel-forming protein Tsx	Enterobacteriaceae	8	8	2	39.1	39.1	7.5	33.507	0	35.393	43479000000	452	Intensity ->	28.6882	27.6532	28.6355	29.2734	27.9944	28.2125	28.8789	28.8964	27.6584
PPLOJMMN_01454 Sec translocon accessory complex subunit YajC;JGAACPEG_01478 Sec translocon accessory complex subunit YajC;PLHOMEHO_01142 Sec translocon accessory complex subunit YajC;PHFOGIIG_02215 Sec translocon accessory complex subunit YajC;PGGPIPGL_030		1.26694	-0.246993		0.672294	-0.155411		0.716128	-0.152984		1.42024	-0.257944	PPLOJMMN_01454;JGAACPEG_01478;PLHOMEHO_01142;PHFOGIIG_02215;PGGPIPGL_03056;PDHOICOE_00576;PDCEEBFL_00907;OJHEIEBF_02053;OHHEJDIF_02897;OBPAEDDO_02690;NOHKOBHI_00074;NNNPJDNC_01106;NJABOMKP_02013;NIDIMMPG_01768;POANJPPA_02094;NEHPHFBI_00572;NDKMCODD_01374;NAOIOOGN_02788;NANGKDPO_02078;MOMKEPDA_00088;MOJHFLHB_00566;MMBPMBEH_03815;MLJPOPCO_01545;MLHAEAGN_02019;MIFODHDK_00515;MGNOKNHM_02003;MFLHIALH_…	PPLOJMMN_01454	WP_002890398.1	100	110	0	0	1	110	1	110	5.78e-68	232	1	MULTISPECIES: preprotein translocase subunit YajC	Enterobacteriaceae	5	5	5	46.4	46.4	46.4	11.859	0	23.101	51746000000	829	Intensity ->	28.8827	28.496	27.9353	28.8766	28.6449	28.9323	29.7249	29.4985	28.7854
ABBHDKBN_00357 S-adenosylmethionine:tRNA ribosyltransferase-isomerase;OBPAEDDO_02688 S-adenosylmethionine:tRNA ribosyltransferase-isomerase;NDKMCODD_01372 S-adenosylmethionine:tRNA ribosyltransferase-isomerase;PPLOJMMN_01456 S-adenosylmethionine:tRNA ribos		0.249847	0.139878		1.19685	-0.423998		0.132237	-0.0738279		0.244421	0.131832	ABBHDKBN_00357;OBPAEDDO_02688;NDKMCODD_01372;PPLOJMMN_01456;POANJPPA_02092;PLHOMEHO_01144;JLCIPNGE_00847;PHFOGIIG_02213;PDHOICOE_00578;PDCEEBFL_00905;OJHEIEBF_02055;OHHEJDIF_02895;NOHKOBHI_00072;LDGHKELH_01267;NNNPJDNC_01104;NJABOMKP_02015;NIDIMMPG_01770;NHOBAAIO_01985;NEHPHFBI_00574;MOMKEPDA_00086;NAOIOOGN_02790;FAFFAFNI_04003;FFEFNEEE_00073;EMJPEEDP_00908;PGGPIPGL_03058;JLFCAHLI_01322;EIGBNDKD_…	ABBHDKBN_00357	WP_002890390.1	100	354	0	0	1	354	1	354	0	751	1	MULTISPECIES: tRNA preQ1(34) S-adenosylmethionine ribosyltransferase-isomerase QueA	Enterobacteriaceae	6	6	6	29.4	29.4	29.4	39.133	0	8.9416	5757000000	93	Intensity ->	25.5355	25.4834	24.7059	23.9804	24.9761	25.1631	24.9408	25.4396	23.4899
NOHKOBHI_00070 Alkyl hydroperoxide reductase C;NJABOMKP_02017 Alkyl hydroperoxide reductase C;NEHPHFBI_00576 Alkyl hydroperoxide reductase C;NDKMCODD_01370 Alkyl hydroperoxide reductase C;NANGKDPO_02074 Alkyl hydroperoxide reductase C;MLJPOPCO_01541 Alkyl		0.00764521	-0.00118564		0.505546	0.0539361		0.127752	0.0160182		0.0382966	0.00555743	NOHKOBHI_00070;NJABOMKP_02017;NEHPHFBI_00576;NDKMCODD_01370;NANGKDPO_02074;MLJPOPCO_01541;MLHAEAGN_02015;MIFODHDK_00519;LIHPPEIE_00240;LEHBAPKF_02423;LDGHKELH_01269;LBACGIHD_00670;LAMNHLIM_01533;KNIGJBDP_03990;KNDIJLHM_03768;KIACFNHB_03507;KBELINKH_00162;KAKJGGOB_00786;JLFCAHLI_01324;JKMJKANG_02843;JGAACPEG_01474;JAHBEKLM_02055;IHJNBMBC_04228;HLDGGNCB_04574;HCKAPHMK_00071;HCDJKCEB_00724;GNOCNACA_…	NOHKOBHI_00070	WP_004178733.1	100	200	0	0	1	200	1	200	3.5e-134	429	0	MULTISPECIES: peroxiredoxin	Enterobacteriaceae	21	21	1	80	80	6	22.355	0	139.17	1570200000000	4077	Intensity ->	33.211	33.4957	33.3797	34.2529	34.0737	33.422	34.0781	34.3948	33.65
ABBHDKBN_00360 hypothetical protein;NNNPJDNC_01101 hypothetical protein;PPLOJMMN_01459 hypothetical protein;POANJPPA_02089 hypothetical protein;PLHOMEHO_01147 hypothetical protein;PHFOGIIG_02210 hypothetical protein;PGGPIPGL_03061 hypothetical protein;PDHO		1.28475	0.304884		2.9559	0.485765		2.90889	0.464448		2.36335	0.437507	ABBHDKBN_00360;NNNPJDNC_01101;PPLOJMMN_01459;POANJPPA_02089;PLHOMEHO_01147;PHFOGIIG_02210;PGGPIPGL_03061;PDHOICOE_00581;PDCEEBFL_00902;OJHEIEBF_02058;OHHEJDIF_02892;OBPAEDDO_02685;GPMMLBAB_01231;HBOELNEG_01672;NJABOMKP_02018;NIDIMMPG_01773;NHOBAAIO_01988;NEHPHFBI_00577;NDKMCODD_01369;NAOIOOGN_02793;MOMKEPDA_00083;MOJHFLHB_00561;MLJPOPCO_01540;MLHAEAGN_02014;MIFODHDK_00520;MGNOKNHM_02008;JGAACPEG_…	ABBHDKBN_00360	WP_002890380.1	100	147	0	0	1	147	1	147	8.18e-94	309	1	MULTISPECIES: PTS sugar transporter subunit IIA	Enterobacteriaceae	3	3	2	21.8	21.8	21.8	16.045	0.0042205	1.2175	245940000	24	Intensity ->	23.5736	24.6914	25.4047	23.3738	24.7538	24.9709	24.5886	25.1181	26.0991
ABBHDKBN_00362 Ascorbate-specific PTS system EIIC component;FFGKNOLL_01673 Ascorbate-specific PTS system EIIC component;LKKPCFJO_00129 Ascorbate-specific PTS system EIIC component;LKHBKNGK_01436 Ascorbate-specific PTS system EIIC component;PLHOMEHO_01149 A		0.190998	0.0768588		0.0213842	0.00889729		0.320923	0.108757		0.246961	0.0937157	ABBHDKBN_00362;FFGKNOLL_01673;LKKPCFJO_00129;LKHBKNGK_01436;PLHOMEHO_01149;POANJPPA_02087;LIHPPEIE_00243;LDGHKELH_01272;LEHBAPKF_02420;EMJPEEDP_00903;DAPHJGNK_01639;ELBEMKON_00289;EIGBNDKD_01124;DLHAIOGB_01060;DKMKOKFA_02032;DIBEHLKB_02570;DGGDKHHH_01412;DFEHMONI_00493;MCLKNHFK_02935;MDFLOMJF_02376;MFLHIALH_02217;MIFODHDK_00522;PHFOGIIG_02208;PDHOICOE_00583;OJHEIEBF_02060;OHHEJDIF_02890;OBPAEDDO_…	ABBHDKBN_00362	WP_065900860.1	100	463	0	0	1	463	1	463	0	961	0	PTS ascorbate transporter subunit IIC	Klebsiella pneumoniae	3	3	1	10.4	10.4	3.7	49.278	0.00022946	3.5149	268750000	8	Intensity ->	24.4461	25.769	24.1813	25.5356	24.6799	23.8462	25.921	25.7765	25.0042
PPLOJMMN_01466 hypothetical protein;POANJPPA_02082 hypothetical protein;PLHOMEHO_01154 hypothetical protein;PHFOGIIG_02203 hypothetical protein;PGGPIPGL_03068 hypothetical protein;PDHOICOE_00588 hypothetical protein;PDCEEBFL_00895 hypothetical protein;OJHE		0.507617	0.173932		0.291396	0.108384		0.0889075	0.0366249		0.416739	0.145495	PPLOJMMN_01466;POANJPPA_02082;PLHOMEHO_01154;PHFOGIIG_02203;PGGPIPGL_03068;PDHOICOE_00588;PDCEEBFL_00895;OJHEIEBF_02065;OHHEJDIF_02885;OBPAEDDO_02678;NOHKOBHI_00062;NNNPJDNC_01094;NJABOMKP_02025;NIDIMMPG_01780;NHOBAAIO_01995;NEHPHFBI_00584;NDKMCODD_01362;NAOIOOGN_02800;NANGKDPO_02066;MOMKEPDA_00076;MOJHFLHB_00554;MMBPMBEH_03827;MLJPOPCO_01533;MLHAEAGN_02007;MIFODHDK_00527;MGNOKNHM_02015;MFLHIALH_…	PPLOJMMN_01466	WP_002890357.1	100	213	0	0	1	213	1	213	5.95e-144	458	1	MULTISPECIES: hydrolase	Enterobacteriaceae	2	2	1	22.5	22.5	13.1	23.648	0.00021988	3.3088	39525000	3	Intensity ->	24.8006	25.1678	26.0561	24.9719	25.4563	24.3714	25.1879	25.0153	24.653
PPLOJMMN_01473 Phosphate regulon transcriptional regulatory protein PhoB;POANJPPA_02076 Phosphate regulon transcriptional regulatory protein PhoB;PLHOMEHO_01160 Phosphate regulon transcriptional regulatory protein PhoB;PHFOGIIG_02197 Phosphate regulon tran		1.14552	-0.332608		0.0342262	-0.0164993		0.508024	-0.174272		0.382343	-0.145443	PPLOJMMN_01473;POANJPPA_02076;PLHOMEHO_01160;PHFOGIIG_02197;PGGPIPGL_03075;PDHOICOE_00595;PDCEEBFL_00888;OJHEIEBF_02072;OHHEJDIF_02879;OBPAEDDO_02671;NOHKOBHI_00056;NNNPJDNC_01088;MGNOKNHM_02022;MFLHIALH_02205;NHOBAAIO_02002;NEHPHFBI_00591;NDKMCODD_01356;NAOIOOGN_02807;MOMKEPDA_00069;MOJHFLHB_00548;MMBPMBEH_03834;MLJPOPCO_01526;MLHAEAGN_02001;MIFODHDK_00534;NJABOMKP_02032;NIDIMMPG_01787;MDFLOMJF_…	PPLOJMMN_01473	WP_002890343.1	100	229	0	0	1	229	1	229	8.93e-154	488	1	MULTISPECIES: phosphate response regulator transcription factor PhoB	Enterobacteriaceae	6	6	1	37.1	37.1	7	26.379	0	9.9585	2993300000	112	Intensity ->	24.2534	25.5223	23.8225	23.9363	24.3382	25.8643	23.7225	25.447	24.4891
ABBHDKBN_00379 hypothetical protein;EHOGFMGO_01846 hypothetical protein;MOMKEPDA_00063 hypothetical protein;PPLOJMMN_01479 hypothetical protein;POANJPPA_02070 hypothetical protein;PLHOMEHO_01166 hypothetical protein;PHFOGIIG_02191 hypothetical protein;JODB		0.172986	-0.0705311		0.449814	0.141061		0.0835631	-0.0334391		0.0712705	-0.0298854	ABBHDKBN_00379;EHOGFMGO_01846;MOMKEPDA_00063;PPLOJMMN_01479;POANJPPA_02070;PLHOMEHO_01166;PHFOGIIG_02191;JODBNEFA_01904;PGGPIPGL_03081;PDCEEBFL_00882;OJHEIEBF_02078;OHHEJDIF_02873;OBPAEDDO_02665;NNNPJDNC_01082;NJABOMKP_02038;NIDIMMPG_01793;NHOBAAIO_02008;NEHPHFBI_00597;MMBPMBEH_03840;MOJHFLHB_00542;ELBEMKON_00306;PDHOICOE_00601;LDGHKELH_01290;JPKDPIEF_02182;LICHAJAM_02459;MLHAEAGN_01995;MIFODHDK_…	ABBHDKBN_00379	WP_004144619.1	100	221	0	0	1	221	6	226	1.36e-144	462	3	MULTISPECIES: AroM family protein	Enterobacteriaceae	6	6	1	49.3	49.3	10	24.351	0	9.6773	1746400000	110	Intensity ->	24.4699	24.6056	24.8607	24.4365	24.9541	24.8002	24.8945	26.0779	24.8533
PPLOJMMN_01480 putative protein YaiA;POANJPPA_02069 putative protein YaiA;PLHOMEHO_01167 putative protein YaiA;PHFOGIIG_02190 putative protein YaiA;PGGPIPGL_03082 putative protein YaiA;PDHOICOE_00602 putative protein YaiA;PDCEEBFL_00881 putative protein Ya		1.31942	0.504505		2.56422	0.635828		0.787351	0.323		1.65913	0.503409	PPLOJMMN_01480;POANJPPA_02069;PLHOMEHO_01167;PHFOGIIG_02190;PGGPIPGL_03082;PDHOICOE_00602;PDCEEBFL_00881;OJHEIEBF_02079;OHHEJDIF_02872;OBPAEDDO_02664;NOHKOBHI_00049;NNNPJDNC_01081;MGNOKNHM_02029;MFLHIALH_02198;NHOBAAIO_02009;NEHPHFBI_00598;NAOIOOGN_02814;NANGKDPO_02053;MOMKEPDA_00062;MOJHFLHB_00541;MMBPMBEH_03841;MLJPOPCO_01519;MLHAEAGN_01994;MIFODHDK_00541;NJABOMKP_02039;NIDIMMPG_01794;MDFLOMJF_…	PPLOJMMN_01480	WP_002890278.1	100	63	0	0	1	63	1	63	5.7e-34	131	1	MULTISPECIES: hypothetical protein	Bacteria	5	5	2	81	81	38.1	7.2959	0	29.492	86931000000	814	Intensity ->	28.7292	29.6586	29.518	30.0769	30.3534	29.7916	29.2581	29.5706	30.5196
ABBHDKBN_00382 hypothetical protein;PPLOJMMN_01482 hypothetical protein;PGGPIPGL_03084 hypothetical protein;PDCEEBFL_00879 hypothetical protein;OJHEIEBF_02081 hypothetical protein;OHHEJDIF_02870 hypothetical protein;OBPAEDDO_02662 hypothetical protein;NOHK		0.290456	0.256632		1.94085	0.932514		0.853626	0.527514		0.0760618	0.0753284	ABBHDKBN_00382;PPLOJMMN_01482;PGGPIPGL_03084;PDCEEBFL_00879;OJHEIEBF_02081;OHHEJDIF_02870;OBPAEDDO_02662;NOHKOBHI_00047;NNNPJDNC_01079;NJABOMKP_02041;NIDIMMPG_01796;NHOBAAIO_02011;NEHPHFBI_00600;NAOIOOGN_02816;MOJHFLHB_00539;MLJPOPCO_01517;MLHAEAGN_01992;MIFODHDK_00543;IONIJJIE_01528;PHFOGIIG_02188;PLHOMEHO_01169;MGNOKNHM_02031;MCLKNHFK_02956;LIHPPEIE_00264;LICHAJAM_02456;LEHBAPKF_02400;LDGHKELH_…	ABBHDKBN_00382	WP_016531801.1	100	231	0	0	1	231	1	231	6.8e-150	479	0	MULTISPECIES: DUF2076 domain-containing protein	Enterobacteriaceae	8	1	0	52.4	16	0	24.363	0.0014397	1.7214	18551000000	271	Intensity ->	27.349	27.8281	28.7012	23.7487	27.6063	27.9114	25.1718	24.6243	25.5244
NAOIOOGN_02818 Pyrroline-5-carboxylate reductase;MLHAEAGN_01990 Pyrroline-5-carboxylate reductase;MCLKNHFK_02958 Pyrroline-5-carboxylate reductase;LKKPCFJO_00107 Pyrroline-5-carboxylate reductase;LKHBKNGK_01459 Pyrroline-5-carboxylate reductase;IFJFPDBC_02		0.0862224	-0.01486		0.0749909	0.013995		0.0708352	-0.0119601		0.200236	-0.0304772	NAOIOOGN_02818;MLHAEAGN_01990;MCLKNHFK_02958;LKKPCFJO_00107;LKHBKNGK_01459;IFJFPDBC_02014;HKDDHMGF_02140;GPMMLBAB_01255;ELBEMKON_00311;DLHAIOGB_01083;BOOKNNFC_00562;ABBHDKBN_00384;GKKJMJPB_01566	NAOIOOGN_02818	WP_004177276.1	100	269	0	0	1	269	1	269	0	571	0	MULTISPECIES: pyrroline-5-carboxylate reductase	Enterobacteriaceae	13	13	0	71.7	71.7	0	28.095	0	40.181	141060000000	1140	Intensity ->	30.0519	30.2145	29.7901	29.8761	30.4928	30.2277	30.3049	30.2093	30.6486
ABBHDKBN_00386 Alkaline phosphatase;FAFFAFNI_04033 Alkaline phosphatase;MLHAEAGN_01988 Alkaline phosphatase;GPMMLBAB_01257 Alkaline phosphatase;MFLHIALH_02192 Alkaline phosphatase;DFEHMONI_00518 Alkaline phosphatase;FFGKNOLL_01649 Alkaline phosphatase;FFEF		1.03734	0.261599		0.181675	0.0641303		0.453037	0.131977		0.547961	0.161938	ABBHDKBN_00386;FAFFAFNI_04033;MLHAEAGN_01988;GPMMLBAB_01257;MFLHIALH_02192;DFEHMONI_00518;FFGKNOLL_01649;FFEFNEEE_00043;EMJPEEDP_00879;MLJPOPCO_01513;ELBEMKON_00313;EIGBNDKD_01100;DKMKOKFA_02007;DIBEHLKB_02596;DGGDKHHH_01437;DCDFFNPL_02674;OHHEJDIF_02866;GLDDMOCL_02110;CNGOPJHG_03731;NOHKOBHI_00043;PPLOJMMN_01486;PLHOMEHO_01173;PHFOGIIG_02184;PDHOICOE_00608;PDCEEBFL_00875;OBPAEDDO_02658;NNNPJDNC_…	ABBHDKBN_00386	WP_002890223.1	100	471	0	0	1	471	1	471	0	998	0	MULTISPECIES: alkaline phosphatase	Enterobacteriaceae	10	10	0	29.1	29.1	0	49.278	0.00072714	2.3549	1906600000	51	Intensity ->	24.7462	24.0868	24.1481	25.4961	24.7178	24.8339	24.7642	24.6986	24.4149
PPLOJMMN_01487 Anti-adapter protein IraP;JGAACPEG_01446 Anti-adapter protein IraP;PLHOMEHO_01174 Anti-adapter protein IraP;PHFOGIIG_02183 Anti-adapter protein IraP;PGGPIPGL_03089 Anti-adapter protein IraP;PDHOICOE_00609 Anti-adapter protein IraP;PDCEEBFL_0		0.344933	0.154418		0.00750196	0.00389925		0.484525	0.183925		0.279387	0.12591	PPLOJMMN_01487;JGAACPEG_01446;PLHOMEHO_01174;PHFOGIIG_02183;PGGPIPGL_03089;PDHOICOE_00609;PDCEEBFL_00874;OJHEIEBF_02086;OHHEJDIF_02865;OBPAEDDO_02657;NOHKOBHI_00042;NNNPJDNC_01074;NJABOMKP_02046;NIDIMMPG_01801;POANJPPA_02062;NEHPHFBI_00605;NDKMCODD_01342;NAOIOOGN_02821;NANGKDPO_02046;MOMKEPDA_00055;MOJHFLHB_00534;MMBPMBEH_03848;MLJPOPCO_01512;MLHAEAGN_01987;MIFODHDK_00548;MGNOKNHM_02036;MFLHIALH_…	PPLOJMMN_01487	WP_002890221.1	100	86	0	0	1	86	1	86	1.18e-48	175	2	MULTISPECIES: anti-adapter protein IraP	Enterobacteriaceae	2	2	2	12.8	12.8	12.8	9.8454	0.00042079	3.0749	5595000000	170	Intensity ->	24.3623	26.3209	26.2339	24.4542	24.6949	24.7973	24.6288	24.8975	25.8295
ABBHDKBN_00397 Delta-aminolevulinic acid dehydratase;OBPAEDDO_02647 Delta-aminolevulinic acid dehydratase;MOMKEPDA_00045 Delta-aminolevulinic acid dehydratase;PPLOJMMN_01497 Delta-aminolevulinic acid dehydratase;POANJPPA_02052 Delta-aminolevulinic acid deh		1.94513	0.169101		2.28354	0.171136		1.57582	0.135223		1.98475	0.162559	ABBHDKBN_00397;OBPAEDDO_02647;MOMKEPDA_00045;PPLOJMMN_01497;POANJPPA_02052;PLHOMEHO_01184;PHFOGIIG_02173;JGNKHNGP_00760;PGGPIPGL_03099;PDCEEBFL_00864;OJHEIEBF_02096;OHHEJDIF_02855;NOHKOBHI_00032;LDEOJMPC_03445;NNNPJDNC_01064;NJABOMKP_02056;NHOBAAIO_02026;NEHPHFBI_00615;NDKMCODD_01332;NAOIOOGN_02831;MMBPMBEH_03858;MOJHFLHB_00524;FAAJJJPM_02510;FAFFAFNI_04044;PDHOICOE_00619;JLCIPNGE_00807;EIGBNDKD_…	ABBHDKBN_00397	WP_002890201.1	100	324	0	0	1	324	1	324	0	688	1	MULTISPECIES: porphobilinogen synthase	Enterobacteriaceae	21	21	21	66	66	66	35.455	0	32.342	72132000000	1295	Intensity ->	29.1928	29.0277	29.6123	28.8955	29.2766	29.0388	28.8831	28.7858	28.956
ABBHDKBN_00404 Homocysteine S-methyltransferase;OHHEJDIF_02848 Homocysteine S-methyltransferase;NOHKOBHI_00025 Homocysteine S-methyltransferase;KAKJGGOB_00740 Homocysteine S-methyltransferase;JODBNEFA_01879 Homocysteine S-methyltransferase;PPLOJMMN_01504 H		0.651333	0.307979		0.117753	0.0741329		0.250086	0.134567		0.161673	0.0969756	ABBHDKBN_00404;OHHEJDIF_02848;NOHKOBHI_00025;KAKJGGOB_00740;JODBNEFA_01879;PPLOJMMN_01504;POANJPPA_02045;PLHOMEHO_01190;PHFOGIIG_02167;PGGPIPGL_03106;PDHOICOE_00625;OJHEIEBF_02102;OBPAEDDO_02641;NJABOMKP_02063;JPKDPIEF_02206;KIPKJAPL_02485;JLFCAHLI_01370;EIGBNDKD_01082;DPOGEKJJ_00780;GKOGJPOJ_01235;DLHAIOGB_01103;DKMKOKFA_01990;DIBEHLKB_02613;DGGDKHHH_01454;NNNPJDNC_01058;NHOBAAIO_02032;DCDFFNPL_…	ABBHDKBN_00404	WP_004144601.1	100	310	0	0	1	310	1	310	0	644	1	MULTISPECIES: homocysteine S-methyltransferase	Enterobacteriaceae	8	8	1	34.2	34.2	10.6	33.154	0.00023364	3.629	4140000000	112	Intensity ->	23.7097	24.6289	25.2971	25.2774	23.9465	24.7228	25.4351	25.4738	25.1095
ABBHDKBN_00415 ABC transporter glutamine-binding protein GlnH;OHHEJDIF_02837 ABC transporter glutamine-binding protein GlnH;NHOBAAIO_02043 ABC transporter glutamine-binding protein GlnH;KBELINKH_00106 ABC transporter glutamine-binding protein GlnH;NAOIOOGN		1.17326	0.717843		0.761757	0.513989		0.540829	0.384045		0.838263	0.551741	ABBHDKBN_00415;OHHEJDIF_02837;NHOBAAIO_02043;KBELINKH_00106;NAOIOOGN_02849;PLHOMEHO_01201;PHFOGIIG_02156;PGGPIPGL_03117;PDHOICOE_00636;PDCEEBFL_00847;OJHEIEBF_02113;OBPAEDDO_02630;EHOGFMGO_01810;NOHKOBHI_00014;NNNPJDNC_01047;PPLOJMMN_01515;NIDIMMPG_01829;JPKDPIEF_02217;HNMBFMDJ_03798;JMDIKAPH_01874;CPNDFLLE_03546;ELBEMKON_00341;HLDGGNCB_04630;LICHAJAM_02424;KGDHKPMH_02304;KIACFNHB_03451;NANGKDPO_…	ABBHDKBN_00415	WP_002890106.1	100	269	0	0	1	269	1	269	3.91e-176	557	0	MULTISPECIES: ABC transporter substrate-binding protein	Enterobacteriaceae	14	14	0	72.9	72.9	0	28.721	0	30.817	45194000000	704	Intensity ->	25.9963	28.1621	28.545	26.2073	30.207	26.8595	29.9088	30.1947	28.2146
ABBHDKBN_00416 Glutamine transport ATP-binding protein GlnQ;ELBEMKON_00342 Glutamine transport ATP-binding protein GlnQ;MOJHFLHB_00506 Glutamine transport ATP-binding protein GlnQ;PPLOJMMN_01516 Glutamine transport ATP-binding protein GlnQ;POANJPPA_02033 G		0.832459	0.250171		0.691806	0.22817		1.18364	0.308744		1.11911	0.285942	ABBHDKBN_00416;ELBEMKON_00342;MOJHFLHB_00506;PPLOJMMN_01516;POANJPPA_02033;PLHOMEHO_01202;PHFOGIIG_02155;PGGPIPGL_03118;PDHOICOE_00637;JGNKHNGP_00778;PDCEEBFL_00846;OHHEJDIF_02836;OBPAEDDO_02629;NOHKOBHI_00013;NNNPJDNC_01046;NJABOMKP_02075;NIDIMMPG_01830;NHOBAAIO_02044;NEHPHFBI_00634;NDKMCODD_01313;NAOIOOGN_02850;MOMKEPDA_00026;MLJPOPCO_01483;MMBPMBEH_03876;FAAJJJPM_02529;OJHEIEBF_02114;LDAFADHK_…	ABBHDKBN_00416	WP_004151355.1	100	272	0	0	1	272	1	272	7.28e-180	568	1	MULTISPECIES: amino acid ABC transporter ATP-binding protein	Enterobacteriaceae	2	2	2	12.9	12.9	12.9	29.752	0.0063503	1.0768	45507000	2	Intensity ->	24.2642	24.7825	23.816	24.2196	26.1073	24.7343	24.3691	23.921	25.9157
JAHBEKLM_02185 D-glycero-beta-D-manno-heptose-1,7-bisphosphate 7-phosphatase;ELBEMKON_01524 D-glycero-beta-D-manno-heptose-1,7-bisphosphate 7-phosphatase;MMBPMBEH_02557 D-glycero-beta-D-manno-heptose-1,7-bisphosphate 7-phosphatase;MLJPOPCO_00320 D-glycero-		0.597963	0.208363		0.349717	0.135769		0.256735	0.100517		0.0155582	0.00809623	JAHBEKLM_02185;ELBEMKON_01524;MMBPMBEH_02557;MLJPOPCO_00320;PPLOJMMN_03261;POANJPPA_01631;PHFOGIIG_04408;PGGPIPGL_03706;PDHOICOE_02268;OJHEIEBF_04246;FAFFAFNI_03248;OHHEJDIF_02541;OBPAEDDO_04368;NOHKOBHI_03252;NJABOMKP_01440;NIDIMMPG_03550;NHOBAAIO_04261;NEHPHFBI_01138;NAOIOOGN_02594;MOMKEPDA_02123;MLHAEAGN_01946;JGNKHNGP_02016;HCJAAKCC_03327;MIFODHDK_02148;JLFCAHLI_03491;MGNOKNHM_03686;LICHAJAM_…	JAHBEKLM_02185	WP_016160332.1	100	205	0	0	1	205	1	205	1.37e-138	442	0	D-glycero-beta-D-manno-heptose 1,7-bisphosphate 7-phosphatase	Klebsiella variicola	7	7	0	47.8	47.8	0	22.859	0	8.446	9410500000	298	Intensity ->	26.0693	24.0825	26.2444	24.9745	26.5439	26.4936	26.3024	24.1317	26.3373
ABBHDKBN_00430 Methionine import ATP-binding protein MetN;NOHKOBHI_03251 Methionine import ATP-binding protein MetN;PPLOJMMN_03262 Methionine import ATP-binding protein MetN;POANJPPA_01632 Methionine import ATP-binding protein MetN;PLHOMEHO_02090 Methionin		1.83312	-0.576275		0.331371	-0.179673		0.0732981	-0.0450638		0.456004	-0.227954	ABBHDKBN_00430;NOHKOBHI_03251;PPLOJMMN_03262;POANJPPA_01632;PLHOMEHO_02090;PHFOGIIG_04407;PGGPIPGL_03707;PDHOICOE_02269;PDCEEBFL_04083;OJHEIEBF_04247;OHHEJDIF_02540;OBPAEDDO_04369;NNNPJDNC_02640;CNGOPJHG_02741;NJABOMKP_01439;NIDIMMPG_03551;NHOBAAIO_04260;NEHPHFBI_01139;NAOIOOGN_02593;MOMKEPDA_02122;JLFCAHLI_03490;LDEOJMPC_02885;JLCIPNGE_00387;FFEFNEEE_03313;MMBPMBEH_02556;FAFFAFNI_03247;LDGHKELH_…	ABBHDKBN_00430	WP_002889450.1	100	343	0	0	1	343	1	343	0	735	1	MULTISPECIES: methionine ABC transporter ATP-binding protein MetN	Enterobacteriaceae	12	12	0	58.9	58.9	0	37.633	0	21.215	19925000000	437	Intensity ->	24.5183	27.6933	27.8466	27.272	27.2126	26.0979	27.9847	27.4149	25.6227
PPLOJMMN_03263 D-methionine transport system permease protein MetI;POANJPPA_01633 D-methionine transport system permease protein MetI;PLHOMEHO_02089 D-methionine transport system permease protein MetI;PHFOGIIG_04406 D-methionine transport system permease p		1.04975	0.350727		2.70862	0.600635		0.172476	0.08068		1.25261	0.379319	PPLOJMMN_03263;POANJPPA_01633;PLHOMEHO_02089;PHFOGIIG_04406;PGGPIPGL_03708;PDHOICOE_02270;PDCEEBFL_04082;OJHEIEBF_04248;OHHEJDIF_02539;OBPAEDDO_04370;NOHKOBHI_03250;NNNPJDNC_02641;NJABOMKP_01438;MFLHIALH_04295;MDFLOMJF_02857;NEHPHFBI_01140;NDKMCODD_03148;NAOIOOGN_02592;NANGKDPO_03621;MOMKEPDA_02121;MOJHFLHB_02614;MMBPMBEH_02555;MLJPOPCO_00318;MLHAEAGN_01944;MIFODHDK_02146;MGNOKNHM_03684;NIDIMMPG_…	PPLOJMMN_03263	WP_002889448.1	100	217	0	0	1	217	1	217	5.07e-138	443	1	MULTISPECIES: methionine ABC transporter permease MetI	Enterobacteriaceae	3	3	3	18.4	18.4	18.4	23.209	0	6.0946	4621300000	124	Intensity ->	25.748	25.4652	25.3285	24.83	25.4979	24.7307	24.7552	26.3352	26.3817
ABBHDKBN_00432 D-methionine-binding lipoprotein MetQ;MLJPOPCO_00317 D-methionine-binding lipoprotein MetQ;POANJPPA_01634 D-methionine-binding lipoprotein MetQ;PLHOMEHO_02088 D-methionine-binding lipoprotein MetQ;PHFOGIIG_04405 D-methionine-binding lipoprot		0.0930668	-0.0404871		0.698007	-0.203982		0.166103	0.0640952		0.581854	-0.186168	ABBHDKBN_00432;MLJPOPCO_00317;POANJPPA_01634;PLHOMEHO_02088;PHFOGIIG_04405;PGGPIPGL_03709;PDHOICOE_02271;PDCEEBFL_04081;JMDIKAPH_01768;MIFODHDK_02145;OBPAEDDO_04371;NOHKOBHI_03249;NNNPJDNC_02642;NJABOMKP_01437;NIDIMMPG_03553;NHOBAAIO_04258;NEHPHFBI_01141;NAOIOOGN_02591;NANGKDPO_03622;MOMKEPDA_02120;MOJHFLHB_02615;OHHEJDIF_02538;MMBPMBEH_02554;JLFCAHLI_03488;HHBCICDJ_04258;PPLOJMMN_03264;HCKAPHMK_…	ABBHDKBN_00432	WP_002889445.1	100	271	0	0	1	271	1	271	3.93e-178	563	1	MULTISPECIES: methionine ABC transporter substrate-binding lipoprotein MetQ	Enterobacteriaceae	15	1	1	67.9	4.4	4.4	29.383	0.0017558	1.5299	2499100000	84	Intensity ->	25.8086	24.8124	25.1699	23.3924	25.7151	24.8871	24.9769	25.172	24.2128
ABBHDKBN_00435 Proline--tRNA ligase		0.0261948	0.0133817		0.593613	-0.20016		0.0373974	-0.017322		0.556392	-0.187453	ABBHDKBN_00435	ABBHDKBN_00435	WP_065901370.1	100	572	0	0	1	572	1	572	0	1223	0	proline--tRNA ligase	Klebsiella pneumoniae	42	1	1	80.6	2.4	2.4	63.551	0.00073516	2.3912	408410000	3	Intensity ->	24.5411	24.2623	24.8018	24.2845	25.0607	25.3166	25.5469	24.7199	24.9087
PPLOJMMN_03272 hypothetical protein;POANJPPA_01642 hypothetical protein;PLHOMEHO_02080 hypothetical protein;PHFOGIIG_04397 hypothetical protein;PGGPIPGL_03717 hypothetical protein;PDHOICOE_02279 hypothetical protein;PDCEEBFL_04073 hypothetical protein;OJHE		0.725293	-0.359287		1.37606	-0.530804		0.629674	-0.293713		0.652703	-0.326021	PPLOJMMN_03272;POANJPPA_01642;PLHOMEHO_02080;PHFOGIIG_04397;PGGPIPGL_03717;PDHOICOE_02279;PDCEEBFL_04073;OJHEIEBF_04257;OHHEJDIF_02530;OBPAEDDO_04379;NOHKOBHI_03241;NNNPJDNC_02650;NJABOMKP_01429;MFLHIALH_04286;MDFLOMJF_02848;NEHPHFBI_01149;NDKMCODD_03157;NAOIOOGN_02583;NANGKDPO_03630;MOMKEPDA_02112;MOJHFLHB_02623;MMBPMBEH_02546;MLJPOPCO_00309;MLHAEAGN_01935;MIFODHDK_02137;MGNOKNHM_03675;NIDIMMPG_…	PPLOJMMN_03272	WP_002889429.1	100	66	0	0	1	66	1	66	1.11e-34	134	1	MULTISPECIES: YaeP family protein	Enterobacteriaceae	5	5	5	97	97	97	7.2351	0	15.099	23160000000	448	Intensity ->	27.57	27.6449	26.8123	26.9514	25.3831	27.791	27.4924	27.8294	27.9114
LBACGIHD_02592 hypothetical protein;NHOBAAIO_04247 hypothetical protein;PHFOGIIG_04394 hypothetical protein;PGGPIPGL_03720 hypothetical protein;PDHOICOE_02282 hypothetical protein;PDCEEBFL_04070 hypothetical protein;OJHEIEBF_04260 hypothetical protein;OHHE		1.44895	0.355673		1.55628	0.336926		1.58506	0.345665		0.873044	0.247864	LBACGIHD_02592;NHOBAAIO_04247;PHFOGIIG_04394;PGGPIPGL_03720;PDHOICOE_02282;PDCEEBFL_04070;OJHEIEBF_04260;OHHEJDIF_02527;OBPAEDDO_04382;NOHKOBHI_03238;NJABOMKP_01426;JAHBEKLM_02199;NDKMCODD_03160;MCLKNHFK_02437;NAOIOOGN_02580;NANGKDPO_03633;MOMKEPDA_02109;MLJPOPCO_00306;MLHAEAGN_01932;MIFODHDK_02134;MGNOKNHM_03672;MFLHIALH_04283;MDFLOMJF_02845;LKHBKNGK_03405;POANJPPA_01645;NEHPHFBI_01152;ELBEMKON_…	NHOBAAIO_04247	WP_002889387.1	100	129	0	0	1	129	1	129	4.52e-82	274	0	MULTISPECIES: VOC family protein	Enterobacteriaceae	3	3	2	36.6	36.6	26.7	14.86	0.00042983	3.2099	1384300000	27	Intensity ->	25.6284	25.0532	25.42	25.0909	24.1227	25.4771	25.376	24.799	25.8098
PPLOJMMN_03277 Acetyl-coenzyme A carboxylase carboxyl transferase subunit alpha;NIDIMMPG_03566 Acetyl-coenzyme A carboxylase carboxyl transferase subunit alpha;PLHOMEHO_02075 Acetyl-coenzyme A carboxylase carboxyl transferase subunit alpha;PGGPIPGL_03722 A		0.390591	-0.387815		1.90344	-1.12015		0.126093	-0.137859		1.13009	-0.813129	PPLOJMMN_03277;NIDIMMPG_03566;PLHOMEHO_02075;PGGPIPGL_03722;PDHOICOE_02284;PDCEEBFL_04068;OHHEJDIF_02525;NOHKOBHI_03236;NNNPJDNC_02655;NJABOMKP_01424;JKMJKANG_03550;NEHPHFBI_01154;NAOIOOGN_02578;MOMKEPDA_02107;MOJHFLHB_02628;MMBPMBEH_02541;MLJPOPCO_00304;MLHAEAGN_01930;MIFODHDK_02132;MGNOKNHM_03670;MDFLOMJF_02843;MCLKNHFK_02435;LKKPCFJO_02272;LKHBKNGK_03403;LIHPPEIE_00414;LEHBAPKF_01337;LDGHKELH_…	PPLOJMMN_03277	WP_004145855.1	100	319	0	0	1	319	1	319	0	669	2	MULTISPECIES: acetyl-CoA carboxylase carboxyl transferase subunit alpha	Enterobacteriaceae	27	2	0	67.1	7.8	0	35.311	0.00024679	3.9372	40221000000	302	Intensity ->	28.2072	28.3131	25.1973	24.8297	28.5362	29.4522	25.2577	25.2407	28.6804
ABBHDKBN_00446 DNA polymerase III subunit alpha;GBJBBMAD_00781 DNA polymerase III subunit alpha;MDFLOMJF_02842 DNA polymerase III subunit alpha;NIDIMMPG_03567 DNA polymerase III subunit alpha;MCLKNHFK_02434 DNA polymerase III subunit alpha;LKHBKNGK_03402 D		1.10004	-0.277206		0.487733	-0.153315		1.40799	-0.310299		2.04843	-0.390694	ABBHDKBN_00446;GBJBBMAD_00781;MDFLOMJF_02842;NIDIMMPG_03567;MCLKNHFK_02434;LKHBKNGK_03402;LIHPPEIE_00415;GGJBMBGO_01520;GFENDMHA_01634;FKMLNFIO_01335;DFEHMONI_01545;FFEFNEEE_03297;FAFFAFNI_03231;FAAJJJPM_03766;EMJPEEDP_02623;ELBEMKON_01541;EHOGFMGO_03121;GKKJMJPB_02089;MGNOKNHM_03669;MIFODHDK_02131;MLHAEAGN_01929;MLJPOPCO_00303;PPLOJMMN_03278;POANJPPA_01648;PLHOMEHO_02074;PGGPIPGL_03723;PDHOICOE_…	ABBHDKBN_00446	WP_151392826.1	100	1160	0	0	1	1160	207	1366	0	2480	3	DNA polymerase III subunit alpha	Klebsiella pneumoniae	13	1	1	16.5	1.1	1.1	130.03	0.0014522	1.7454	391690000	13	Intensity ->	25.4003	25.7087	24.3485	24.3743	26.1123	25.2984	24.9507	26.1957	24.7402
ABBHDKBN_00449 Acyl-[acyl-carrier-protein]--UDP-N-acetylglucosamine O-acyltransferase		0.955268	0.358443		0.656705	0.283307		0.633851	0.244018		0.445408	0.203639	ABBHDKBN_00449	ABBHDKBN_00449	WP_065901373.1	100	262	0	0	1	262	1	262	5.6e-177	557	0	acyl-ACP--UDP-N-acetylglucosamine O-acyltransferase	Klebsiella pneumoniae	10	10	3	43.1	43.1	10.7	28.128	0	14.568	61108000000	763	Intensity ->	29.3672	28.081	28.511	28.5561	28.9756	28.8121	28.2352	24.7684	28.1567
POANJPPA_01654 Chaperone protein Skp;MLJPOPCO_00297 Chaperone protein Skp;JLFCAHLI_03468 Chaperone protein Skp;JLCIPNGE_00409 Chaperone protein Skp;PGGPIPGL_03729 Chaperone protein Skp;PDHOICOE_02291 Chaperone protein Skp;PDCEEBFL_04061 Chaperone protein S		1.60509	-0.199094		2.25655	-0.23853		0.421884	-0.0723873		1.94084	-0.209304	POANJPPA_01654;MLJPOPCO_00297;JLFCAHLI_03468;JLCIPNGE_00409;PGGPIPGL_03729;PDHOICOE_02291;PDCEEBFL_04061;OHHEJDIF_02518;NOHKOBHI_03229;NNNPJDNC_02662;NJABOMKP_01417;NEHPHFBI_01161;NAOIOOGN_02571;MOMKEPDA_02100;MOJHFLHB_02635;MMBPMBEH_02534;MIFODHDK_02125;FKMLNFIO_01341;FFEFNEEE_03291;MGNOKNHM_03663;MDFLOMJF_02836;LKHBKNGK_03396;LIHPPEIE_00421;LDGHKELH_00733;LDEOJMPC_02907;LDAFADHK_02154;LBACGIHD_…	POANJPPA_01654	WP_004178645.1	100	161	0	0	1	161	1	161	7.04e-101	332	1	MULTISPECIES: molecular chaperone Skp	Enterobacteriaceae	16	16	1	72.7	72.7	6.2	17.845	0	153.53	388490000000	1445	Intensity ->	31.6303	31.7198	31.0772	31.3934	32.0593	31.5786	32.1243	32.2791	31.7299
ABBHDKBN_00453 Outer membrane protein assembly factor BamA;BBOICAOD_00025 Outer membrane protein assembly factor BamA;JGAACPEG_03770 Outer membrane protein assembly factor BamA;JPKDPIEF_02797 Outer membrane protein assembly factor BamA;JMDIKAPH_01747 Outer		0.333602	-0.2866		0.524759	-0.384444		0.123467	0.114013		0.606444	-0.448695	ABBHDKBN_00453;BBOICAOD_00025;JGAACPEG_03770;JPKDPIEF_02797;JMDIKAPH_01747;JLFCAHLI_03467;JODBNEFA_03134;PPLOJMMN_03285;POANJPPA_01655;PLHOMEHO_02067;PGGPIPGL_03730;PDHOICOE_02292;PDCEEBFL_04060;OHHEJDIF_02517;NOHKOBHI_03228;NNNPJDNC_02663;NJABOMKP_01416;NEHPHFBI_01162;MOMKEPDA_02099;MOJHFLHB_02636;MMBPMBEH_02533;MLJPOPCO_00296;MIFODHDK_02124;MGNOKNHM_03662;MDFLOMJF_02835;LIHPPEIE_00422;LDGHKELH_…	ABBHDKBN_00453	WP_004145860.1	100	809	0	0	1	809	1	809	0	1716	0	MULTISPECIES: outer membrane protein assembly factor BamA	Enterobacteriaceae	51	1	0	73.2	2.7	0	90.055	0	7.3312	14178000000	122	Intensity ->	23.2153	24.9601	24.4154	25.7827	25.295	25.0221	28.7803	24.258	25.5549
ABBHDKBN_00454 Regulator of sigma-E protease RseP;KIPKJAPL_04474 Regulator of sigma-E protease RseP;NJABOMKP_01415 Regulator of sigma-E protease RseP;NOHKOBHI_03227 Regulator of sigma-E protease RseP;OBPAEDDO_04393 Regulator of sigma-E protease RseP;PPLOJM		0.842632	-0.230914		0.394423	-0.123369		0.300216	-0.100195		0.52071	-0.164674	ABBHDKBN_00454;KIPKJAPL_04474;NJABOMKP_01415;NOHKOBHI_03227;OBPAEDDO_04393;PPLOJMMN_03286;PLHOMEHO_02066;PHFOGIIG_04383;PGGPIPGL_03731;PDHOICOE_02293;PDCEEBFL_04059;OJHEIEBF_04271;OHHEJDIF_02516;KAKJGGOB_00624;NNNPJDNC_02664;JODBNEFA_03135;FAAJJJPM_03774;ELBEMKON_01549;EIGBNDKD_03983;EHOGFMGO_03113;DPOGEKJJ_02861;KGDHKPMH_04277;LAMNHLIM_00820;DKMKOKFA_04176;LBACGIHD_02581;NIDIMMPG_03575;NHOBAAIO_…	ABBHDKBN_00454	WP_004177358.1	100	450	0	0	1	450	1	450	0	949	1	MULTISPECIES: sigma E protease regulator RseP	Enterobacteriaceae	3	3	2	11.3	11.3	8.2	49.022	0.00026767	4.4852	257650000	43	Intensity ->	23.7527	24.8022	24.097	25.3193	22.9981	25.0882	24.8828	25.426	24.7794
LEHBAPKF_01348 Ditrans,polycis-undecaprenyl-diphosphate synthase ((2E,6E)-farnesyl-diphosphate specific);CILGFONI_03572 Ditrans,polycis-undecaprenyl-diphosphate synthase ((2E,6E)-farnesyl-diphosphate specific);BOOKNNFC_04582 Ditrans,polycis-undecaprenyl-di		0.0482531	-0.0218427		0.0617585	0.0255677		0.0958141	-0.0378275		0.0953868	-0.039639	LEHBAPKF_01348;CILGFONI_03572;BOOKNNFC_04582;CKBPPGBK_04270;CPNDFLLE_02995;DFEHMONI_01555;DPOGEKJJ_02859;EIGBNDKD_03981;HNMBFMDJ_02793;EMJPEEDP_02633;LBAFEENC_04426;IFJFPDBC_03088;GKOGJPOJ_04292;COKEOJOB_02545;ELBEMKON_01551;GFENDMHA_01624;JODBNEFA_03137;DGGDKHHH_04104;DIBEHLKB_04491;MGNOKNHM_03659;MCLKNHFK_02424;FFGKNOLL_04363;LIHPPEIE_00425;ABBHDKBN_00456;GPMMLBAB_02833;EHOGFMGO_03111;AKBENCOC_…	LEHBAPKF_01348	WP_002889316.1	100	252	0	0	2	253	1	252	8.72e-171	539	2	MULTISPECIES: (2E,6E)-farnesyl-diphosphate-specific ditrans,polycis-undecaprenyl-diphosphate synthase	Enterobacteriaceae	6	6	2	44.3	44.3	20.6	28.341	0	4.9858	467840000	43	Intensity ->	23.9331	24.538	24.948	24.7471	25.5737	23.979	25.7623	24.5524	24.9588
PGGPIPGL_03734 1-deoxy-D-xylulose 5-phosphate reductoisomerase;NAOIOOGN_02566 1-deoxy-D-xylulose 5-phosphate reductoisomerase;MLHAEAGN_01918 1-deoxy-D-xylulose 5-phosphate reductoisomerase;MGNOKNHM_03658 1-deoxy-D-xylulose 5-phosphate reductoisomerase;LKHB		0.293345	0.144337		0.557319	0.204767		0.257077	0.118117		0.429279	0.191438	PGGPIPGL_03734;NAOIOOGN_02566;MLHAEAGN_01918;MGNOKNHM_03658;LKHBKNGK_03391;JODBNEFA_03138;HMILANMN_03492;FAAJJJPM_03777;EHOGFMGO_03110;CILGFONI_03571;ABBHDKBN_00457;JMDIKAPH_01743;HNMBFMDJ_02792	PGGPIPGL_03734	WP_032446422.1	100	400	0	0	1	400	1	400	0	854	0	MULTISPECIES: 1-deoxy-D-xylulose-5-phosphate reductoisomerase	Klebsiella	14	14	1	55	55	3.5	43.293	0	25.13	5448400000	336	Intensity ->	24.4762	25.8358	26.2684	25.4201	26.6484	25.0965	24.2776	24.7439	25.0572
PPLOJMMN_03290 Ribosome-recycling factor;JDODKMIM_02370 Ribosome-recycling factor;PLHOMEHO_02062 Ribosome-recycling factor;PHFOGIIG_04379 Ribosome-recycling factor;PGGPIPGL_03735 Ribosome-recycling factor;PDHOICOE_02297 Ribosome-recycling factor;PDCEEBFL_0		0.0190879	-0.00245119		0.398486	0.0364113		0.0844596	0.00925446		0.21301	-0.0225812	PPLOJMMN_03290;JDODKMIM_02370;PLHOMEHO_02062;PHFOGIIG_04379;PGGPIPGL_03735;PDHOICOE_02297;PDCEEBFL_04055;OJHEIEBF_04275;OHHEJDIF_02512;OBPAEDDO_04397;NOHKOBHI_03223;NNNPJDNC_02668;NJABOMKP_01411;NIDIMMPG_03579;POANJPPA_01660;NEHPHFBI_01167;NDKMCODD_03175;NAOIOOGN_02565;NANGKDPO_03648;MOMKEPDA_02094;MOJHFLHB_02641;MMBPMBEH_02528;MLJPOPCO_00291;MLHAEAGN_01917;MIFODHDK_02119;MGNOKNHM_03657;MFLHIALH_…	PPLOJMMN_03290	WP_002889308.1	100	185	0	0	1	185	1	185	1.08e-117	382	1	MULTISPECIES: ribosome recycling factor	Enterobacteriaceae	20	20	1	77.8	77.8	11.4	20.63	0	319.66	601580000000	3042	Intensity ->	32.0465	31.8384	32.1046	32.0577	32.0536	31.8792	32.1237	32.331	31.9835
PPLOJMMN_03291 Uridylate kinase;POANJPPA_01661 Uridylate kinase;PLHOMEHO_02061 Uridylate kinase;PHFOGIIG_04378 Uridylate kinase;PGGPIPGL_03736 Uridylate kinase;PDHOICOE_02298 Uridylate kinase;PDCEEBFL_04054 Uridylate kinase;OJHEIEBF_04276 Uridylate kinase;		0.0200121	-0.00404267		0.121133	-0.0208876		0.6349	-0.0783386		0.318075	-0.048965	PPLOJMMN_03291;POANJPPA_01661;PLHOMEHO_02061;PHFOGIIG_04378;PGGPIPGL_03736;PDHOICOE_02298;PDCEEBFL_04054;OJHEIEBF_04276;OHHEJDIF_02511;OBPAEDDO_04398;NOHKOBHI_03222;NNNPJDNC_02669;NJABOMKP_01410;NIDIMMPG_03580;NHOBAAIO_04231;NEHPHFBI_01168;NAOIOOGN_02564;NANGKDPO_03649;MOMKEPDA_02093;MOJHFLHB_02642;MMBPMBEH_02527;MLJPOPCO_00290;MLHAEAGN_01916;MIFODHDK_02118;MGNOKNHM_03656;MFLHIALH_04267;MDFLOMJF_…	PPLOJMMN_03291	WP_002889306.1	100	241	0	0	1	241	1	241	1.09e-160	509	1	MULTISPECIES: UMP kinase	Enterobacteriaceae	17	17	3	74.7	74.7	14.5	25.955	0	48.112	167820000000	2426	Intensity ->	30.6242	29.8477	29.8098	29.8014	29.9229	29.9474	30.0267	30.2728	30.0109
PPLOJMMN_03292 Elongation factor Ts;POANJPPA_01662 Elongation factor Ts;PLHOMEHO_02060 Elongation factor Ts;PHFOGIIG_04377 Elongation factor Ts;PGGPIPGL_03737 Elongation factor Ts;PDHOICOE_02299 Elongation factor Ts;PDCEEBFL_04053 Elongation factor Ts;OJHE		2.10472	-0.106836		3.45775	-0.136934		0.464801	-0.0358018		2.13669	-0.101007	PPLOJMMN_03292;POANJPPA_01662;PLHOMEHO_02060;PHFOGIIG_04377;PGGPIPGL_03737;PDHOICOE_02299;PDCEEBFL_04053;OJHEIEBF_04277;OHHEJDIF_02510;OBPAEDDO_04399;NOHKOBHI_03221;NNNPJDNC_02670;NJABOMKP_01409;MFLHIALH_04266;MDFLOMJF_02828;NEHPHFBI_01169;NDKMCODD_03177;NAOIOOGN_02563;NANGKDPO_03650;MOMKEPDA_02092;MOJHFLHB_02643;MMBPMBEH_02526;MLJPOPCO_00289;MLHAEAGN_01915;MIFODHDK_02117;MGNOKNHM_03655;NIDIMMPG_…	PPLOJMMN_03292	WP_004151930.1	100	283	0	0	1	283	1	283	0	584	1	MULTISPECIES: elongation factor Ts	Enterobacteriaceae	45	45	45	96.1	96.1	96.1	30.45	0	323.31	2558900000000	8793	Intensity ->	34.2793	34.0354	34.1229	34.1364	33.8438	34.199	34.14	34.3755	33.6879
PPLOJMMN_03293 30S ribosomal protein S2;POANJPPA_01663 30S ribosomal protein S2;PLHOMEHO_02059 30S ribosomal protein S2;PHFOGIIG_04376 30S ribosomal protein S2;PGGPIPGL_03738 30S ribosomal protein S2;PDHOICOE_02300 30S ribosomal protein S2;PDCEEBFL_04052 3		2.94749	-0.164232		4.229	-0.195925		1.76413	-0.112979		2.62621	-0.147554	PPLOJMMN_03293;POANJPPA_01663;PLHOMEHO_02059;PHFOGIIG_04376;PGGPIPGL_03738;PDHOICOE_02300;PDCEEBFL_04052;OJHEIEBF_04278;OHHEJDIF_02509;OBPAEDDO_04400;NOHKOBHI_03220;NNNPJDNC_02671;NJABOMKP_01408;NHOBAAIO_04229;NEHPHFBI_01170;NAOIOOGN_02562;MOMKEPDA_02091;MOJHFLHB_02644;MMBPMBEH_02525;MLJPOPCO_00288;MLHAEAGN_01914;MIFODHDK_02116;MGNOKNHM_03654;MFLHIALH_04265;MDFLOMJF_02827;MCLKNHFK_02419;LKKPCFJO_…	PPLOJMMN_03293	WP_002889299.1	100	241	0	0	1	241	1	241	2.31e-162	514	1	MULTISPECIES: 30S ribosomal protein S2	Enterobacteriaceae	32	32	2	95.4	95.4	7.9	26.699	0	323.31	2189800000000	8655	Intensity ->	34.1605	34.0021	33.8701	33.9912	33.5605	34.0633	33.9736	34.1544	33.4036
ABBHDKBN_00464 2,3,4,5-tetrahydropyridine-2,6-dicarboxylate N-succinyltransferase;PPLOJMMN_03296 2,3,4,5-tetrahydropyridine-2,6-dicarboxylate N-succinyltransferase;POANJPPA_01666 2,3,4,5-tetrahydropyridine-2,6-dicarboxylate N-succinyltransferase;PLHOMEHO_0		0.667563	0.0628933		0.696337	0.0606578		0.579076	0.0516298		0.662953	0.0611569	ABBHDKBN_00464;PPLOJMMN_03296;POANJPPA_01666;PLHOMEHO_02056;PHFOGIIG_04373;PGGPIPGL_03741;PDHOICOE_02303;PDCEEBFL_04049;OJHEIEBF_04281;OHHEJDIF_02506;OBPAEDDO_04403;NOHKOBHI_03217;NNNPJDNC_02674;MGNOKNHM_03651;MFLHIALH_04262;NHOBAAIO_04226;NEHPHFBI_01173;NDKMCODD_03181;NAOIOOGN_02559;NANGKDPO_03654;MOMKEPDA_02088;MOJHFLHB_02647;MMBPMBEH_02522;MLJPOPCO_00285;MLHAEAGN_01911;MIFODHDK_02113;NJABOMKP_…	ABBHDKBN_00464	WP_065901375.1	100	274	0	0	1	274	1	274	0	582	0	2,3,4,5-tetrahydropyridine-2,6-dicarboxylate N-succinyltransferase	Klebsiella pneumoniae	26	26	26	71.9	71.9	71.9	29.774	0	144.95	564060000000	3013	Intensity ->	31.8688	32.1794	32.2137	31.9997	32.2567	32.2363	32.6038	32.5042	31.8286
PPLOJMMN_03297 hypothetical protein;POANJPPA_01667 hypothetical protein;PLHOMEHO_02055 hypothetical protein;PHFOGIIG_04372 hypothetical protein;PGGPIPGL_03742 hypothetical protein;PDHOICOE_02304 hypothetical protein;PDCEEBFL_04048 hypothetical protein;OJHE		0.434573	-0.0514703		0.457533	0.0478928		0.431003	-0.0470068		0.0810002	-0.0115495	PPLOJMMN_03297;POANJPPA_01667;PLHOMEHO_02055;PHFOGIIG_04372;PGGPIPGL_03742;PDHOICOE_02304;PDCEEBFL_04048;OJHEIEBF_04282;OHHEJDIF_02505;OBPAEDDO_04404;NOHKOBHI_03216;NNNPJDNC_02675;NJABOMKP_01404;MFLHIALH_04261;MDFLOMJF_02823;NEHPHFBI_01174;NDKMCODD_03182;NAOIOOGN_02558;NANGKDPO_03655;MOMKEPDA_02087;MOJHFLHB_02648;MMBPMBEH_02521;MLJPOPCO_00284;MLHAEAGN_01910;MIFODHDK_02112;MGNOKNHM_03650;NIDIMMPG_…	PPLOJMMN_03297	WP_002889292.1	100	128	0	0	1	128	1	128	4.87e-79	266	1	MULTISPECIES: DUF3461 family protein	Enterobacteriaceae	18	18	18	87.5	87.5	87.5	15.096	0	280.1	686490000000	2418	Intensity ->	32.5302	32.7369	32.637	32.5764	32.5265	32.6775	32.3344	32.5004	32.6388
ABBHDKBN_00469 5-methylthioadenosine/S-adenosylhomocysteine nucleosidase;PPLOJMMN_03301 5-methylthioadenosine/S-adenosylhomocysteine nucleosidase;PLHOMEHO_02051 5-methylthioadenosine/S-adenosylhomocysteine nucleosidase;PHFOGIIG_04368 5-methylthioadenos		0.791735	0.0642167		0.959998	0.0709287		1.07884	0.0717236		0.910939	0.0672981	ABBHDKBN_00469;PPLOJMMN_03301;PLHOMEHO_02051;PHFOGIIG_04368;PGGPIPGL_03746;PDHOICOE_02308;OJHEIEBF_04286;OHHEJDIF_02501;OBPAEDDO_04408;NOHKOBHI_03212;MIFODHDK_02108;MGNOKNHM_03646;NHOBAAIO_04221;NEHPHFBI_01178;NAOIOOGN_02554;MOMKEPDA_02083;MOJHFLHB_02652;MMBPMBEH_02517;MLJPOPCO_00280;MLHAEAGN_01906;NNNPJDNC_02679;NJABOMKP_01400;MFLHIALH_04257;IONIJJIE_04352;IHIMMCCN_03607;MCLKNHFK_02411;LKKPCFJO_…	ABBHDKBN_00469	WP_002889282.1	100	232	0	0	1	232	1	232	5.47e-154	489	1	MULTISPECIES: 5'-methylthioadenosine/S-adenosylhomocysteine nucleosidase	Enterobacteriaceae	19	19	0	95.7	95.7	0	24.504	0	106.19	186280000000	1927	Intensity ->	30.1347	29.9386	30.4064	30.2953	30.6913	30.5814	30.6458	29.8347	30.3339
ABBHDKBN_00470 Vitamin B12-binding protein;DIBEHLKB_04505 Vitamin B12-binding protein;LKHBKNGK_03378 Vitamin B12-binding protein;KAKJGGOB_00608 Vitamin B12-binding protein;NHOBAAIO_04220 Vitamin B12-binding protein;NOHKOBHI_03211 Vitamin B12-binding protei		9.96291e-05	-4.57764e-05		0.427353	0.141506		0.527135	0.152307		0.630903	0.183484	ABBHDKBN_00470;DIBEHLKB_04505;LKHBKNGK_03378;KAKJGGOB_00608;NHOBAAIO_04220;NOHKOBHI_03211;NJABOMKP_01399;PPLOJMMN_03302;POANJPPA_01672;PHFOGIIG_04367;PGGPIPGL_03747;PDHOICOE_02309;PDCEEBFL_04043;OJHEIEBF_04287;OHHEJDIF_02500;OBPAEDDO_04409;JODBNEFA_03151;JLFCAHLI_03450;ELBEMKON_01565;EIGBNDKD_03967;EHOGFMGO_03097;DPOGEKJJ_02845;DLHAIOGB_03965;KGDHKPMH_04293;KIPKJAPL_04458;LAMNHLIM_00836;MDFLOMJF_…	ABBHDKBN_00470	WP_002889279.1	100	266	0	0	1	266	1	266	9.56e-176	555	0	MULTISPECIES: vitamin B12 ABC transporter substrate-binding protein BtuF	Enterobacteriaceae	3	3	3	24.1	24.1	24.1	29.143	0.0097459	0.93807	88765000	7	Intensity ->	24.4347	25.0974	23.8085	23.4363	25.0571	25.0079	25.3832	25.3447	26.328
ABBHDKBN_00472 Iron-sulfur cluster insertion protein ErpA;ELBEMKON_01567 Iron-sulfur cluster insertion protein ErpA;MOJHFLHB_02655 Iron-sulfur cluster insertion protein ErpA;PPLOJMMN_03304 Iron-sulfur cluster insertion protein ErpA;POANJPPA_01674 Iron-sulf		0.327793	-0.178951		0.346617	0.174674		0.318804	0.163592		0.296071	-0.15943	ABBHDKBN_00472;ELBEMKON_01567;MOJHFLHB_02655;PPLOJMMN_03304;POANJPPA_01674;PLHOMEHO_02048;PHFOGIIG_04365;PGGPIPGL_03749;PDHOICOE_02311;JODBNEFA_03153;PDCEEBFL_04041;OHHEJDIF_02498;OBPAEDDO_04411;NOHKOBHI_03209;NNNPJDNC_02682;NJABOMKP_01397;NIDIMMPG_03593;NHOBAAIO_04218;NEHPHFBI_01181;NAOIOOGN_02551;NANGKDPO_03662;MOMKEPDA_02080;MLJPOPCO_00277;MMBPMBEH_02514;FAAJJJPM_03792;OJHEIEBF_04289;LDAFADHK_…	ABBHDKBN_00472	WP_002889275.1	100	114	0	0	1	114	1	114	3.87e-71	241	2	MULTISPECIES: iron-sulfur cluster insertion protein ErpA	Enterobacteriaceae	5	5	2	61.4	61.4	16.7	12.15	0	12.068	9067200000	242	Intensity ->	24.3054	24.8974	25.6784	24.2108	24.081	26.5042	26.3719	25.3097	25.1354
JLCIPNGE_00430 H(+)/Cl(-) exchange transporter ClcA;NNNPJDNC_02683 H(+)/Cl(-) exchange transporter ClcA;NEHPHFBI_01182 H(+)/Cl(-) exchange transporter ClcA;JLFCAHLI_03447 H(+)/Cl(-) exchange transporter ClcA;PPLOJMMN_03305 H(+)/Cl(-) exchange transporter C		0.915702	0.294651		0.358622	0.140079		0.449758	0.161461		0.160314	0.0740369	JLCIPNGE_00430;NNNPJDNC_02683;NEHPHFBI_01182;JLFCAHLI_03447;PPLOJMMN_03305;PLHOMEHO_02047;PHFOGIIG_04364;PDHOICOE_02312;OJHEIEBF_04290;OHHEJDIF_02497;OBPAEDDO_04412;NOHKOBHI_03208;NJABOMKP_01396;DKMKOKFA_04195;NIDIMMPG_03594;NHOBAAIO_04217;NAOIOOGN_02550;JGNKHNGP_01972;PGGPIPGL_03750;FAAJJJPM_03793;PDCEEBFL_04040;ELBEMKON_01568;EHOGFMGO_03094;DPOGEKJJ_02842;MOJHFLHB_02656;LDGHKELH_00754;JMDIKAPH_…	JLCIPNGE_00430	WP_162557130.1	100	486	0	0	1	486	18	503	0	1009	5	H(+)/Cl(-) exchange transporter ClcA	Klebsiella pneumoniae	4	4	3	12.1	12.1	8.8	51.965	0.0042671	1.262	363920000	94	Intensity ->	24.6705	25.1662	24.545	24.6576	24.1127	25.1442	26.0816	23.6091	23.8333
ABBHDKBN_00474 Glutamate-1-semialdehyde 2,1-aminomutase;NIDIMMPG_03595 Glutamate-1-semialdehyde 2,1-aminomutase;POANJPPA_01676 Glutamate-1-semialdehyde 2,1-aminomutase;PHFOGIIG_04363 Glutamate-1-semialdehyde 2,1-aminomutase;PGGPIPGL_03751 Glutamate-1-semia		0.52996	0.166314		1.30111	0.295952		1.16509	0.265312		1.29995	0.301023	ABBHDKBN_00474;NIDIMMPG_03595;POANJPPA_01676;PHFOGIIG_04363;PGGPIPGL_03751;PDHOICOE_02313;PDCEEBFL_04039;OJHEIEBF_04291;OHHEJDIF_02496;OBPAEDDO_04413;NOHKOBHI_03207;GKOGJPOJ_04310;GLDDMOCL_03377;NHOBAAIO_04216;NEHPHFBI_01183;NAOIOOGN_02549;MOMKEPDA_02078;MMBPMBEH_02512;MLJPOPCO_00275;MLHAEAGN_01901;MIFODHDK_02103;MGNOKNHM_03641;MFLHIALH_04252;MDFLOMJF_02814;JGAACPEG_03749;JDODKMIM_02354;MCLKNHFK_…	ABBHDKBN_00474	WP_117104135.1	100	426	0	0	1	426	1	426	0	907	1	glutamate-1-semialdehyde 2,1-aminomutase	Klebsiella pneumoniae	20	1	0	68.1	8.5	0	45.327	0.0040343	1.2799	407080000	25	Intensity ->	23.6743	23.6921	24.5192	25.4845	25.5607	24.9508	24.6527	24.8752	25.5783
POANJPPA_01681 Penicillin-binding protein 1B;MDFLOMJF_02809 Penicillin-binding protein 1B;IONIJJIE_04362 Penicillin-binding protein 1B;IHIMMCCN_03597 Penicillin-binding protein 1B;PGGPIPGL_03756 Penicillin-binding protein 1B;PDCEEBFL_04034 Penicillin-bindi		0.165761	-0.0704138		0.440185	0.150081		0.37235	0.124341		0.305353	-0.111998	POANJPPA_01681;MDFLOMJF_02809;IONIJJIE_04362;IHIMMCCN_03597;PGGPIPGL_03756;PDCEEBFL_04034;OJHEIEBF_04296;OBPAEDDO_04418;NJABOMKP_01390;NHOBAAIO_04211;NEHPHFBI_01188;MLJPOPCO_00270;MIFODHDK_02098;MGNOKNHM_03636;MFLHIALH_04247;LIHPPEIE_00448;EHOGFMGO_03088;DLHAIOGB_03974;LICHAJAM_04571;LDGHKELH_00760;LDAFADHK_02181;LBAFEENC_04403;LAMNHLIM_00845;KIPKJAPL_04449;KGDHKPMH_04302;KAKJGGOB_00599;JODBNEFA_…	POANJPPA_01681	WP_002889208.1	100	850	0	0	1	850	1	850	0	1807	0	MULTISPECIES: bifunctional glycosyl transferase/transpeptidase	Enterobacteriaceae	37	2	2	62.8	3.1	3.1	95.027	0.00026469	4.4171	1546200000	169	Intensity ->	24.8377	24.8028	25.2608	25.3087	24.78	25.4199	25.2212	25.4798	25.0307
[truncated: 8,198 more rows]
[truncated: 101 more columns]
