# Supplementary material for: Exploring antimicrobial resistance to beta-lactams, aminoglycosides and fluoroquinolones in E. coli and K. pneumoniae using proteogenomics
Source: Sci Rep. 2021 Jun 14;11:12472. doi: 10.1038/s41598-021-91905-w (PMC8203672; doi:10.1038/s41598-021-91905-w)
Supplement: Supplementary file 5 — Supplementary Information 4. [file 41598_2021_91905_MOESM5_ESM.xlsx]

## Sheet: Blad1
Raw LC-MS/MS file identifier	Genome identifier	LC-MS/MS Experiment	Inspection Isolate number/identifier	Bacterial species	Isolation scource	Country	Collection date
190817OLc1_DF-1924-DDA-1_003	ERS5493485	1	1	E. coli	Blood	Netherlands	2012
190817OLc1_DF-1924-DDA-2_005	ERS5493486	12	2	E. coli	Blood	Netherlands	2012
190817OLc1_DF-1924-DDA-3_007	ERS5493487	14	3	E. coli	Blood	Netherlands	2012
190817OLc1_DF-1924-DDA-4_009	ERS5493488	15	4	E. coli	Blood	Netherlands	2012
190817OLc1_DF-1924-DDA-5_011	ERS5493489	16	5	E. coli	Blood	Netherlands	2013
190817OLc1_DF-1924-DDA-6_013	ERS5493490	17	6	E. coli	Blood	Netherlands	2013
190817OLc1_DF-1924-DDA-7_015	ERS5493491	18	7	E. coli	Blood	Netherlands	2013
190817OLc1_DF-1924-DDA-8_017	ERS5493492	19	8	E. coli	Blood	Netherlands	2013
190817OLc1_DF-1924-DDA-9_019	ERS5493493	20	9	E. coli	Blood	Netherlands	2013
190817OLc1_DF-1924-DDA-10_021	ERS5493494	2	10	E. coli	Blood	Netherlands	2013
190817OLc1_DF-1924-DDA-11_025	ERS5493495	3	11	E. coli	Blood	Netherlands	2011
190817OLc1_DF-1924-DDA-12_027	ERS5493496	4	12	E. coli	Blood	Netherlands	2011
190817OLc1_DF-1924-DDA-13_029	ERS5493497	5	13	E. coli	Blood	Netherlands	2011
190817OLc1_DF-1924-DDA-14_031	ERS5493498	6	14	E. coli	Blood	Netherlands	2012
190817OLc1_DF-1924-DDA-15_033	ERS5493499	7	15	E. coli	Blood	Netherlands	2018
190817OLc1_DF-1924-DDA-16_035	ERS5493500	8	16	E. coli	Blood	Netherlands	2012
190817OLc1_DF-1924-DDA-17_037	ERS5493501	9	17	E. coli	Blood	Netherlands	2012
190817OLc1_DF-1924-DDA-18_039	ERS5493502	10	18	E. coli	Blood	Netherlands	2012
190817OLc1_DF-1924-DDA-19_041	ERS5493503	11	19	E. coli	Blood	Netherlands	2013
190817OLc1_DF-1924-DDA-20_043	ERS5493504	13	20	E. coli	Blood	Netherlands	2013
190826OLc1_DF-1924-DDA-48_105	ERS5493505	60	48	E. coli	Clinical sample - not specified	Netherlands	2013
190826OLc1_DF-1924-DDA-60_131	ERS5493506	61	60	E. coli	Clinical sample - not specified	Netherlands	2013
190826OLc1_DF-1924-DDA-63_139	ERS5493507	62	63	E. coli	Clinical sample - not specified	Netherlands	2013
190826OLc1_DF-1924-DDA-64_141	ERS5493508	63	64	E. coli	Clinical sample - not specified	Netherlands	2013
190826OLc1_DF-1924-DDA-67_147	ERS5493509	64	67	E. coli	Clinical sample - not specified	Netherlands	2013
190826OLc1_DF-1924-DDA-70_153	ERS5493510	65	70	E. coli	Clinical sample - not specified	Netherlands	2013
190826OLc1_DF-1924-DDA-71_157	ERS5493511	66	71	E. coli	Clinical sample - not specified	Netherlands	2013
190826OLc1_DF-1924-DDA-73_161	ERS5493512	67	73	E. coli	Clinical sample - not specified	Netherlands	2013
190826OLc1_DF-1924-DDA-78_171	ERS5493513	68	78	E. coli	Clinical sample - not specified	Netherlands	2013
190826OLc1_DF-1924-DDA-80_175	ERS5493514	69	80	E. coli	Clinical sample - not specified	Netherlands	2013
190826OLc1_DF-1924-DDA-86_189	ERS5493515	70	86	E. coli	Clinical sample - not specified	Netherlands	2013
190918OLc1_DF-1924-DDA-106_021	ERS5493516	72	106	E. coli	Blood	Netherlands	2018
190826OLc1_DF-1924-DDA-118_259	ERS5493517	21	118	E. coli	Urine	Netherlands	2010
190826OLc1_DF-1924-DDA-119_261	ERS5493518	22	119	E. coli	Urine	Netherlands	2010
190826OLc1_DF-1924-DDA-120_263	ERS5493519	23	120	E. coli	Rectum	Netherlands	2010
190826OLc1_DF-1924-DDA-121_267	ERS5493520	24	121	E. coli	Urine	Netherlands	2010
190826OLc1_DF-1924-DDA-122_269	ERS5493521	25	122	E. coli	Urine	Netherlands	2010
190826OLc1_DF-1924-DDA-123_271	ERS5493522	26	123	E. coli	Urine	Netherlands	2010
190826OLc1_DF-1924-DDA-124_273	ERS5493523	27	124	E. coli	Rectum	Netherlands	2010
190826OLc1_DF-1924-DDA-125_275	ERS5493524	28	125	E. coli	Blood	Netherlands	2010
190826OLc1_DF-1924-DDA-126_277	ERS5493525	29	126	E. coli	Blood	Netherlands	2010
190826OLc1_DF-1924-DDA-127_279	ERS5493526	30	127	E. coli	Blood	Netherlands	2010
190826OLc1_DF-1924-DDA-128_281	ERS5493527	31	128	E. coli	Clinical sample - not specified	Netherlands	Not specified
190826OLc1_DF-1924-DDA-140_307	ERS5493528	32	140	E. coli	Blood	Netherlands	2018
190826OLc1_DF-1924-DDA-141_311	ERS5493529	33	141	E. coli	Blood	Netherlands	2018
190826OLc1_DF-1924-DDA-142_313	ERS5493530	34	142	E. coli	Blood	Netherlands	2018
190826OLc1_DF-1924-DDA-143_315	ERS5493531	35	143	E. coli	Blood	Netherlands	2018
190826OLc1_DF-1924-DDA-144_317	ERS5493532	36	144	E. coli	Blood	Netherlands	2018
190826OLc1_DF-1924-DDA-145_319	ERS5493533	37	145	E. coli	Blood	Netherlands	2018
190826OLc1_DF-1924-DDA-146_321	ERS5493534	38	146	E. coli	Blood	Netherlands	2018
190826OLc1_DF-1924-DDA-147_323	ERS5493535	39	147	E. coli	Blood	Netherlands	2018
190826OLc1_DF-1924-DDA-148_325	ERS5493536	40	148	E. coli	Blood	Netherlands	2018
190826OLc1_DF-1924-DDA-149_327	ERS5493537	41	149	E. coli	Blood	Netherlands	2018
190826OLc1_DF-1924-DDA-150_329	ERS5493538	42	150	E. coli	Blood	Netherlands	2018
190826OLc1_DF-1924-DDA-151_333	ERS5493539	43	151	E. coli	Blood	Netherlands	2017
190826OLc1_DF-1924-DDA-152_335	ERS5493540	44	152	E. coli	Blood	Netherlands	2017
190826OLc1_DF-1924-DDA-153_337	ERS5493541	45	153	E. coli	Blood	Netherlands	2017
190826OLc1_DF-1924-DDA-154_339	ERS5493542	46	154	E. coli	Blood	Netherlands	2016
190826OLc1_DF-1924-DDA-171_377	ERS5493543	47	171	E. coli	Blood	Netherlands	2018
190826OLc1_DF-1924-DDA-172_379	ERS5493544	48	172	E. coli	Blood	Netherlands	2018
190826OLc1_DF-1924-DDA-173_381	ERS5493545	49	173	E. coli	Blood	Netherlands	2018
190826OLc1_DF-1924-DDA-174_383	ERS5493546	50	174	E. coli	Blood	Netherlands	2018
190826OLc1_DF-1924-DDA-175_385	ERS5493547	51	175	E. coli	Blood	Netherlands	2018
190826OLc1_DF-1924-DDA-176_387	ERS5493548	52	176	E. coli	Blood	Netherlands	2018
190918OLc1_DF-1924-DDA-177_029	ERS5493549	73	177	E. coli	Blood	Netherlands	2018
190826OLc1_DF-1924-DDA-178_391	ERS5493550	53	178	E. coli	Blood	Netherlands	2018
190826OLc1_DF-1924-DDA-179_393	ERS5493551	54	179	E. coli	Blood	Netherlands	2018
190826OLc1_DF-1924-DDA-180_395	ERS5493552	55	180	E. coli	Blood	Netherlands	2018
190826OLc1_DF-1924-DDA-181_399	ERS5493553	56	181	E. coli	Blood	Netherlands	2018
190826OLc1_DF-1924-DDA-182_401	ERS5493554	57	182	E. coli	Blood	Netherlands	2016
190826OLc1_DF-1924-DDA-183_403	ERS5493555	58	183	E. coli	Blood	Netherlands	2016
190826OLc1_DF-1924-DDA-184_405	ERS5493556	59	184	E. coli	Blood	Netherlands	2015
190916OLc1_DF-1924-DDA-185_003	ERS5493557	71	185	E. coli	Blood	Netherlands	2015
190918OLc1_DF-1924-DDA-186_003	ERS5493558	74	186	E. coli	Blood	Netherlands	2015
190918OLc1_DF-1924-DDA-187_005	ERS5493559	75	187	E. coli	Blood	Netherlands	2015
190918OLc1_DF-1924-DDA-188_007	ERS5493560	76	188	E. coli	Blood	Netherlands	2015
190918OLc1_DF-1924-DDA-189_009	ERS5493561	77	189	E. coli	Blood	Netherlands	2014
190918OLc1_DF-1924-DDA-190_011	ERS5493562	78	190	E. coli	Blood	Netherlands	2014
