# Supplementary material for: Exploring antimicrobial resistance to beta-lactams, aminoglycosides and fluoroquinolones in E. coli and K. pneumoniae using proteogenomics
Source: Sci Rep. 2021 Jun 14;11:12472. doi: 10.1038/s41598-021-91905-w (PMC8203672; doi:10.1038/s41598-021-91905-w)
Supplement: Supplementary file 6 — Supplementary Information 5. [file 41598_2021_91905_MOESM6_ESM.xlsx]

## Sheet: Blad1
Raw LC-MS/MS file identifier	Genome identifier	LC-MS/MS Experiment	Inspection Isolate number/identifier	Bacterial species	Isolation scource	Country	Collection date	Remarks
190817OLc1_DF-1924-DDA-21_047	ERS5493563	1	21	K. pneumoniae	Perineum	Netherlands	2011
190817OLc1_DF-1924-DDA-22_049	ERS5493564	2	22	K. pneumoniae	Wound	Netherlands	2013
190817OLc1_DF-1924-DDA-23_051	ERS5493565	3	23	K. pneumoniae	Rectum	Netherlands	2013
190817OLc1_DF-1924-DDA-24_053	ERS5493566	4	24	K. pneumoniae	Throat	Netherlands	2014
190817OLc1_DF-1924-DDA-25_055	ERS5493567	5	25	K. pneumoniae	Rectum	Netherlands	2014
190817OLc1_DF-1924-DDA-26_057	ERS5493568	6	26	K. pneumoniae	Blood	Netherlands	2010
190817OLc1_DF-1924-DDA-27_059	ERS5493569	7	27	K. pneumoniae	Blood	Netherlands	2010
190817OLc1_DF-1924-DDA-28_061	ERS5493570	8	28	K. pneumoniae	Blood	Netherlands	2012
190817OLc1_DF-1924-DDA-29_063	ERS5493571	9	29	K. pneumoniae	Blood	Netherlands	2013
190817OLc1_DF-1924-DDA-30_065	ERS5493572	10	30	K. pneumoniae	Blood	Netherlands	2013
190817OLc1_DF-1924-DDA-31_069	ERS5493573	11	31	K. pneumoniae	Clinical sample - not specified	Romania	Not specified	< 95% core genes detected by WGS, removed from analysis
190817OLc1_DF-1924-DDA-32_071	ERS5493574	12	32	K. pneumoniae	Clinical sample - not specified	Romania	Not specified
190817OLc1_DF-1924-DDA-33_073	ERS5493575	13	33	K. pneumoniae	Clinical sample - not specified	Romania	Not specified
190817OLc1_DF-1924-DDA-34_075	ERS5493576	14	34	K. pneumoniae	Clinical sample - not specified	Romania	Not specified
190817OLc1_DF-1924-DDA-35_077	ERS5493577	15	35	K. pneumoniae	Clinical sample - not specified	Romania	Not specified
190817OLc1_DF-1924-DDA-36_079	ERS5493578	16	36	K. pneumoniae	Clinical sample - not specified	Romania	Not specified
190817OLc1_DF-1924-DDA-37_081	ERS5493579	17	37	K. pneumoniae	Clinical sample - not specified	Romania	Not specified
190817OLc1_DF-1924-DDA-38_083	ERS5493580	18	38	K. pneumoniae	Clinical sample - not specified	Romania	Not specified
190817OLc1_DF-1924-DDA-39_085	ERS5493581	19	39	K. pneumoniae	Clinical sample - not specified	Romania	Not specified
190817OLc1_DF-1924-DDA-40_087	ERS5493582	20	40	K. pneumoniae	Clinical sample - not specified	Romania	Not specified
190817OLc1_DF-1924-DDA-41_091	ERS5493583	21	41	K. pneumoniae	Clinical sample - not specified	Romania	Not specified
190817OLc1_DF-1924-DDA-42_093	ERS5493584	22	42	K. pneumoniae	Clinical sample - not specified	Romania	Not specified
190817OLc1_DF-1924-DDA-43_095	ERS5493585	23	43	K. pneumoniae	Blood	Netherlands	2018
190817OLc1_DF-1924-DDA-44_097	ERS5493586	24	44	K. pneumoniae	Clinical sample - not specified	Netherlands	2013
190817OLc1_DF-1924-DDA-45_099	ERS5493587	25	45	K. pneumoniae	Clinical sample - not specified	Netherlands	2013
190918OLc1_DF-1924-DDA-46_015	ERS5493588	110	46	K. pneumoniae	Clinical sample - not specified	Netherlands	2013
190826OLc1_DF-1924-DDA-47_103	ERS5493589	67	47	K. pneumoniae	Clinical sample - not specified	Netherlands	2013
190826OLc1_DF-1924-DDA-49_107	ERS5493590	68	49	K. pneumoniae	Clinical sample - not specified	Netherlands	2013
190826OLc1_DF-1924-DDA-50_109	ERS5493591	69	50	K. pneumoniae	Clinical sample - not specified	Netherlands	2013
190826OLc1_DF-1924-DDA-51_113	ERS5493592	70	51	K. pneumoniae	Clinical sample - not specified	Netherlands	2013
190826OLc1_DF-1924-DDA-52_115	ERS5493593	71	52	K. pneumoniae	Clinical sample - not specified	Netherlands	2013
190826OLc1_DF-1924-DDA-53_117	ERS5493594	72	53	K. pneumoniae	Clinical sample - not specified	Netherlands	2013
190826OLc1_DF-1924-DDA-54_119	ERS5493595	73	54	K. pneumoniae	Clinical sample - not specified	Netherlands	2013
190826OLc1_DF-1924-DDA-55_121	ERS5493596	74	55	K. pneumoniae	Clinical sample - not specified	Netherlands	2013
190918OLc1_DF-1924-DDA-56_017	ERS5493597	111	56	K. pneumoniae	Clinical sample - not specified	Netherlands	2013
190826OLc1_DF-1924-DDA-57_125	ERS5493598	75	57	K. pneumoniae	Clinical sample - not specified	Netherlands	2013
190826OLc1_DF-1924-DDA-58_127	ERS5493599	76	58	K. pneumoniae	Clinical sample - not specified	Netherlands	2013
190826OLc1_DF-1924-DDA-59_129	ERS5493600	77	59	K. pneumoniae	Clinical sample - not specified	Netherlands	2013
190826OLc1_DF-1924-DDA-61_135	ERS5493601	78	61	K. pneumoniae	Clinical sample - not specified	Netherlands	2013
190826OLc1_DF-1924-DDA-62_137	ERS5493602	79	62	K. pneumoniae	Clinical sample - not specified	Netherlands	2013
190826OLc1_DF-1924-DDA-65_143_190829133535	ERS5493603	80	65	K. pneumoniae	Clinical sample - not specified	Netherlands	2013
190826OLc1_DF-1924-DDA-66_145	ERS5493604	81	66	K. pneumoniae	Clinical sample - not specified	Netherlands	2013
190826OLc1_DF-1924-DDA-68_149	ERS5493605	82	68	K. pneumoniae	Clinical sample - not specified	Netherlands	2013
190918OLc1_DF-1924-DDA-69_019	ERS5493606	112	69	K. pneumoniae	Clinical sample - not specified	Netherlands	2013
190826OLc1_DF-1924-DDA-72_159	ERS5493607	83	72	K. pneumoniae	Clinical sample - not specified	Netherlands	2013
190826OLc1_DF-1924-DDA-74_163	ERS5493608	84	74	K. pneumoniae	Clinical sample - not specified	Netherlands	2013
190826OLc1_DF-1924-DDA-75_165	ERS5493609	85	75	K. pneumoniae	Clinical sample - not specified	Netherlands	2013
190826OLc1_DF-1924-DDA-76_167	ERS5493610	86	76	K. pneumoniae	Clinical sample - not specified	Netherlands	2013
190826OLc1_DF-1924-DDA-77_169	ERS5493611	87	77	K. pneumoniae	Clinical sample - not specified	Netherlands	2013
190826OLc1_DF-1924-DDA-79_173	ERS5493612	88	79	K. pneumoniae	Clinical sample - not specified	Netherlands	2013
190826OLc1_DF-1924-DDA-81_179	ERS5493613	89	81	K. pneumoniae	Clinical sample - not specified	Netherlands	2013
190826OLc1_DF-1924-DDA-82_181	ERS5493614	90	82	K. pneumoniae	Clinical sample - not specified	Netherlands	2013
190826OLc1_DF-1924-DDA-83_183	ERS5493615	91	83	K. pneumoniae	Clinical sample - not specified	Netherlands	2013
190826OLc1_DF-1924-DDA-84_185	ERS5493616	92	84	K. pneumoniae	Clinical sample - not specified	Netherlands	2013
190826OLc1_DF-1924-DDA-85_187	ERS5493617	93	85	K. pneumoniae	Clinical sample - not specified	Netherlands	2013
190826OLc1_DF-1924-DDA-87_191	ERS5493618	94	87	K. pneumoniae	Clinical sample - not specified	Netherlands	2013
190826OLc1_DF-1924-DDA-88_193	ERS5493619	95	88	K. pneumoniae	Clinical sample - not specified	Netherlands	2013
190826OLc1_DF-1924-DDA-89_195	ERS5493620	96	89	K. pneumoniae	Clinical sample - not specified	Netherlands	2013
190826OLc1_DF-1924-DDA-90_197	ERS5493621	97	90	K. pneumoniae	Rectum	Netherlands	2012
190826OLc1_DF-1924-DDA-91_201	ERS5493622	98	91	K. pneumoniae	Wound	Netherlands	2012
190826OLc1_DF-1924-DDA-92_203	ERS5493623	99	92	K. pneumoniae	Rectum	Netherlands	2012
190826OLc1_DF-1924-DDA-93_205	ERS5493624	100	93	K. pneumoniae	Trachea aspirate	Bangladesh	2010
190826OLc1_DF-1924-DDA-94_207	ERS5493625	101	94	K. pneumoniae	Urine	Bangladesh	2010
190826OLc1_DF-1924-DDA-95_209	ERS5493626	102	95	K. pneumoniae	Urine	Bangladesh	2010
190826OLc1_DF-1924-DDA-96_211	ERS5493627	103	96	K. pneumoniae	Urine	Bangladesh	2008
190826OLc1_DF-1924-DDA-97_213	ERS5493628	104	97	K. pneumoniae	Urine	Bangladesh	2008
190826OLc1_DF-1924-DDA-98_215	ERS5493629	105	98	K. pneumoniae	Trachea aspirate	Bangladesh	2008
190826OLc1_DF-1924-DDA-99_217	ERS5493630	106	99	K. pneumoniae	Urine	Bangladesh	2010
190826OLc1_DF-1924-DDA-100_219	ERS5493631	26	100	K. pneumoniae	Trachea aspirate	Bangladesh	2010
190826OLc1_DF-1924-DDA-101_223	ERS5493632	27	101	K. pneumoniae	Urine	Bangladesh	2010
190826OLc1_DF-1924-DDA-102_225	ERS5493633	28	102	K. pneumoniae	Urine	Bangladesh	2010
190826OLc1_DF-1924-DDA-103_227	ERS5493634	29	103	K. pneumoniae	Urine	Netherlands	2014
190826OLc1_DF-1924-DDA-104_229	ERS5493635	30	104	K. pneumoniae	Clinical sample - not specified	Greece	2012
190826OLc1_DF-1924-DDA-105_231	ERS5493636	31	105	K. pneumoniae	Clinical sample - not specified	Greece	2013
190826OLc1_DF-1924-DDA-107_235	ERS5493637	32	107	K. pneumoniae	Clinical sample - not specified	Greece	2013
190826OLc1_DF-1924-DDA-108_237	ERS5493638	33	108	K. pneumoniae	Clinical sample - not specified	Greece	2014
190826OLc1_DF-1924-DDA-109_239	ERS5493639	34	109	K. pneumoniae	Clinical sample - not specified	Greece	2014
190826OLc1_DF-1924-DDA-110_241	ERS5493640	35	110	K. pneumoniae	Clinical sample - not specified	Greece	2014
190826OLc1_DF-1924-DDA-111_245	ERS5493641	36	111	K. pneumoniae	Clinical sample - not specified	Greece	2015
190826OLc1_DF-1924-DDA-112_247	ERS5493642	37	112	K. pneumoniae	Clinical sample - not specified	Greece	2015
190826OLc1_DF-1924-DDA-113_249	ERS5493643	38	113	K. pneumoniae	Clinical sample - not specified	Greece	2015
190826OLc1_DF-1924-DDA-114_251	ERS5493644	39	114	K. pneumoniae	Clinical sample - not specified	Greece	2016
190826OLc1_DF-1924-DDA-115_253	ERS5493645	40	115	K. pneumoniae	Clinical sample - not specified	Greece	2016
190826OLc1_DF-1924-DDA-116_255	ERS5493646	41	116	K. pneumoniae	Clinical sample - not specified	Greece	2016
190826OLc1_DF-1924-DDA-117_257	ERS5493647	42	117	K. pneumoniae	Clinical sample - not specified	Greece	2017
190826OLc1_DF-1924-DDA-129_283	ERS5493648	43	129	K. pneumoniae	Mouth	Netherlands	2011
190918OLc1_DF-1924-DDA-130_023	ERS5493649	107	130	K. pneumoniae	Throat	Netherlands	2012
190826OLc1_DF-1924-DDA-131_289	ERS5493650	44	131	K. pneumoniae	Rectum	Netherlands	2013
190826OLc1_DF-1924-DDA-132_291	ERS5493651	45	132	K. pneumoniae	Clinical sample - not specified	Netherlands	2012
190826OLc1_DF-1924-DDA-133_293	ERS5493652	46	133	K. pneumoniae	Blood	Netherlands	2012
190826OLc1_DF-1924-DDA-134_295	ERS5493653	47	134	K. pneumoniae	Blood	Netherlands	2012
190826OLc1_DF-1924-DDA-135_297	ERS5493654	48	135	K. pneumoniae	Blood	Netherlands	2012
190826OLc1_DF-1924-DDA-136_299	ERS5493655	49	136	K. pneumoniae	Blood	Netherlands	2012
190826OLc1_DF-1924-DDA-137_301	ERS5493656	50	137	K. pneumoniae	Blood	Netherlands	2012
190826OLc1_DF-1924-DDA-138_303	ERS5493657	51	138	K. pneumoniae	Blood	Netherlands	2013	< 95% core genes detected by WGS, removed from analysis
190826OLc1_DF-1924-DDA-139_305	ERS5493658	52	139	K. pneumoniae	Blood	Netherlands	2013	< 95% core genes detected by WGS, removed from analysis
190918OLc1_DF-1924-DDA-155_025	ERS5493659	108	155	K. pneumoniae	Blood	Netherlands	2018
190826OLc1_DF-1924-DDA-156_343	ERS5493660	53	156	K. pneumoniae	Blood	Netherlands	2018
190826OLc1_DF-1924-DDA-157_345	ERS5493661	54	157	K. pneumoniae	Blood	Netherlands	2018
190826OLc1_DF-1924-DDA-158_347	ERS5493662	55	158	K. pneumoniae	Blood	Netherlands	2018
190826OLc1_DF-1924-DDA-159_349	ERS5493663	56	159	K. pneumoniae	Blood	Netherlands	2018
190826OLc1_DF-1924-DDA-160_351	ERS5493664	57	160	K. pneumoniae	Blood	Netherlands	2017
190826OLc1_DF-1924-DDA-161_355	ERS5493665	58	161	K. pneumoniae	Blood	Netherlands	2017
190826OLc1_DF-1924-DDA-162_357	ERS5493666	59	162	K. pneumoniae	Blood	Netherlands	2017
190826OLc1_DF-1924-DDA-163_359	ERS5493667	60	163	K. pneumoniae	Blood	Netherlands	2018
190826OLc1_DF-1924-DDA-164_361	ERS5493668	61	164	K. pneumoniae	Blood	Netherlands	2018
190826OLc1_DF-1924-DDA-165_363	ERS5493669	62	165	K. pneumoniae	Blood	Netherlands	2018
190826OLc1_DF-1924-DDA-166_365	ERS5493670	63	166	K. pneumoniae	Blood	Netherlands	2018
190826OLc1_DF-1924-DDA-167_367	ERS5493671	64	167	K. pneumoniae	Blood	Netherlands	2018
190918OLc1_DF-1924-DDA-168_027	ERS5493672	109	168	K. pneumoniae	Blood	Netherlands	2018
190826OLc1_DF-1924-DDA-169_371	ERS5493673	65	169	K. pneumoniae	Blood	Netherlands	2018
190826OLc1_DF-1924-DDA-170_373	ERS5493674	66	170	K. pneumoniae	Blood	Netherlands	2018
